# Supplementary material for: Synergy and antagonism in the integration of BCR and CD40 signals that control B-cell population expansion
Source: Mol Syst Biol. 2025 Jun 5;21(8):1119–46. doi: 10.1038/s44320-025-00124-2 (PMC12322056; doi:10.1038/s44320-025-00124-2)
Supplement: Supplementary file 2 — Data Set EV1 [file 44320_2025_124_MOESM2_ESM.zip]

Archive with 301 entries (300 files):
- FCS Raw Data/
- FCS Raw Data/120h 3.fcs
- __MACOSX/FCS Raw Data/._120h 3.fcs
- FCS Raw Data/72h 8P8.fcs
- __MACOSX/FCS Raw Data/._72h 8P8.fcs
- FCS Raw Data/24h 7.fcs
- __MACOSX/FCS Raw Data/._24h 7.fcs
- FCS Raw Data/120h 8P1.fcs
- __MACOSX/FCS Raw Data/._120h 8P1.fcs
- FCS Raw Data/38h 2.fcs
- __MACOSX/FCS Raw Data/._38h 2.fcs
- FCS Raw Data/38h 3.fcs
- __MACOSX/FCS Raw Data/._38h 3.fcs
- FCS Raw Data/98h 8P1.fcs
- __MACOSX/FCS Raw Data/._98h 8P1.fcs
- FCS Raw Data/24h 6.fcs
- __MACOSX/FCS Raw Data/._24h 6.fcs
- FCS Raw Data/24h 9P3.fcs
- __MACOSX/FCS Raw Data/._24h 9P3.fcs
- FCS Raw Data/120h 2.fcs
- __MACOSX/FCS Raw Data/._120h 2.fcs
- FCS Raw Data/120h 0.fcs
- __MACOSX/FCS Raw Data/._120h 0.fcs
- FCS Raw Data/24h 4.fcs
- __MACOSX/FCS Raw Data/._24h 4.fcs
- FCS Raw Data/24h 9P1.fcs
- __MACOSX/FCS Raw Data/._24h 9P1.fcs
- FCS Raw Data/50h 8.fcs
- __MACOSX/FCS Raw Data/._50h 8.fcs
- FCS Raw Data/98h 8P3.fcs
- __MACOSX/FCS Raw Data/._98h 8P3.fcs
- FCS Raw Data/38h 1.fcs
- __MACOSX/FCS Raw Data/._38h 1.fcs
- FCS Raw Data/38h 0.fcs
- __MACOSX/FCS Raw Data/._38h 0.fcs
- FCS Raw Data/120h 8P3.fcs
- __MACOSX/FCS Raw Data/._120h 8P3.fcs
- FCS Raw Data/50h 9.fcs
- __MACOSX/FCS Raw Data/._50h 9.fcs
- FCS Raw Data/38h 9P5.fcs
- __MACOSX/FCS Raw Data/._38h 9P5.fcs
- FCS Raw Data/24h 5.fcs
- __MACOSX/FCS Raw Data/._24h 5.fcs
- FCS Raw Data/120h 1.fcs
- __MACOSX/FCS Raw Data/._120h 1.fcs
- FCS Raw Data/38h 5P8.fcs
- __MACOSX/FCS Raw Data/._38h 5P8.fcs
- FCS Raw Data/120h 5.fcs
- __MACOSX/FCS Raw Data/._120h 5.fcs
- FCS Raw Data/24h 1.fcs
- __MACOSX/FCS Raw Data/._24h 1.fcs
- FCS Raw Data/38h 9P1.fcs
- __MACOSX/FCS Raw Data/._38h 9P1.fcs
- FCS Raw Data/0hr Count.fcs
- __MACOSX/FCS Raw Data/._0hr Count.fcs
- FCS Raw Data/38h 4.fcs
- __MACOSX/FCS Raw Data/._38h 4.fcs
- FCS Raw Data/.DS_Store
- __MACOSX/FCS Raw Data/._.DS_Store
- FCS Raw Data/38h 5.fcs
- __MACOSX/FCS Raw Data/._38h 5.fcs
- FCS Raw Data/24h 9P5.fcs
- __MACOSX/FCS Raw Data/._24h 9P5.fcs
- FCS Raw Data/24h 0.fcs
- __MACOSX/FCS Raw Data/._24h 0.fcs
- FCS Raw Data/24h 5P8.fcs
- __MACOSX/FCS Raw Data/._24h 5P8.fcs
- FCS Raw Data/120h 4.fcs
- __MACOSX/FCS Raw Data/._120h 4.fcs
- FCS Raw Data/120h 6.fcs
- __MACOSX/FCS Raw Data/._120h 6.fcs
- FCS Raw Data/24h 2.fcs
- __MACOSX/FCS Raw Data/._24h 2.fcs
- FCS Raw Data/72h Z9.fcs
- __MACOSX/FCS Raw Data/._72h Z9.fcs
- FCS Raw Data/98h 8P5.fcs
- __MACOSX/FCS Raw Data/._98h 8P5.fcs
- FCS Raw Data/38h 7.fcs
- __MACOSX/FCS Raw Data/._38h 7.fcs
- FCS Raw Data/98h CpG.fcs
- __MACOSX/FCS Raw Data/._98h CpG.fcs
- FCS Raw Data/120h CpG.fcs
- __MACOSX/FCS Raw Data/._120h CpG.fcs
- FCS Raw Data/38h 6.fcs
- __MACOSX/FCS Raw Data/._38h 6.fcs
- FCS Raw Data/50h 8P8.fcs
- __MACOSX/FCS Raw Data/._50h 8P8.fcs
- FCS Raw Data/120h 8P5.fcs
- __MACOSX/FCS Raw Data/._120h 8P5.fcs
- FCS Raw Data/38h 9P3.fcs
- __MACOSX/FCS Raw Data/._38h 9P3.fcs
- FCS Raw Data/72h Z8.fcs
- __MACOSX/FCS Raw Data/._72h Z8.fcs
- FCS Raw Data/24h 3.fcs
- __MACOSX/FCS Raw Data/._24h 3.fcs
- FCS Raw Data/120h 7.fcs
- __MACOSX/FCS Raw Data/._120h 7.fcs
- FCS Raw Data/72h 8.fcs
- __MACOSX/FCS Raw Data/._72h 8.fcs
- FCS Raw Data/98h 9P3.fcs
- __MACOSX/FCS Raw Data/._98h 9P3.fcs
- FCS Raw Data/24h 8P1.fcs
- __MACOSX/FCS Raw Data/._24h 8P1.fcs
- FCS Raw Data/98h 2.fcs
- __MACOSX/FCS Raw Data/._98h 2.fcs
- FCS Raw Data/38h CpG.fcs
- __MACOSX/FCS Raw Data/._38h CpG.fcs
- FCS Raw Data/98h 3.fcs
- __MACOSX/FCS Raw Data/._98h 3.fcs
- FCS Raw Data/38h 8P5.fcs
- __MACOSX/FCS Raw Data/._38h 8P5.fcs
- FCS Raw Data/50h 5P3.fcs
- __MACOSX/FCS Raw Data/._50h 5P3.fcs
- FCS Raw Data/120h 9P3.fcs
- __MACOSX/FCS Raw Data/._120h 9P3.fcs
- FCS Raw Data/72h 9.fcs
- __MACOSX/FCS Raw Data/._72h 9.fcs
- FCS Raw Data/120h 9P1.fcs
- __MACOSX/FCS Raw Data/._120h 9P1.fcs
- FCS Raw Data/50h 5P1.fcs
- __MACOSX/FCS Raw Data/._50h 5P1.fcs
- FCS Raw Data/72h 5P5.fcs
- __MACOSX/FCS Raw Data/._72h 5P5.fcs
- FCS Raw Data/98h 1.fcs
- __MACOSX/FCS Raw Data/._98h 1.fcs
- FCS Raw Data/72h 9P8.fcs
- __MACOSX/FCS Raw Data/._72h 9P8.fcs
- FCS Raw Data/98h 0.fcs
- __MACOSX/FCS Raw Data/._98h 0.fcs
- FCS Raw Data/24h 8P3.fcs
- __MACOSX/FCS Raw Data/._24h 8P3.fcs
- FCS Raw Data/98h 9P1.fcs
- __MACOSX/FCS Raw Data/._98h 9P1.fcs
- FCS Raw Data/98h 5P8.fcs
- __MACOSX/FCS Raw Data/._98h 5P8.fcs
- FCS Raw Data/98h 9P5.fcs
- __MACOSX/FCS Raw Data/._98h 9P5.fcs
- FCS Raw Data/98h 4.fcs
- __MACOSX/FCS Raw Data/._98h 4.fcs
- FCS Raw Data/38h 8P3.fcs
- __MACOSX/FCS Raw Data/._38h 8P3.fcs
- FCS Raw Data/98h 5.fcs
- __MACOSX/FCS Raw Data/._98h 5.fcs
- FCS Raw Data/ddH2O NC.fcs
- __MACOSX/FCS Raw Data/._ddH2O NC.fcs
- FCS Raw Data/72h 5P1.fcs
- __MACOSX/FCS Raw Data/._72h 5P1.fcs
- FCS Raw Data/120h 9P5.fcs
- __MACOSX/FCS Raw Data/._120h 9P5.fcs
- FCS Raw Data/50h 5P5.fcs
- __MACOSX/FCS Raw Data/._50h 5P5.fcs
- FCS Raw Data/120h 5P8.fcs
- __MACOSX/FCS Raw Data/._120h 5P8.fcs
- FCS Raw Data/50h 9P8.fcs
- __MACOSX/FCS Raw Data/._50h 9P8.fcs
- FCS Raw Data/72h 5P3.fcs
- __MACOSX/FCS Raw Data/._72h 5P3.fcs
- FCS Raw Data/98h 7.fcs
- __MACOSX/FCS Raw Data/._98h 7.fcs
- FCS Raw Data/38h 8P1.fcs
- __MACOSX/FCS Raw Data/._38h 8P1.fcs
- FCS Raw Data/24h CpG.fcs
- __MACOSX/FCS Raw Data/._24h CpG.fcs
- FCS Raw Data/98h 6.fcs
- __MACOSX/FCS Raw Data/._98h 6.fcs
- FCS Raw Data/24h 8P5.fcs
- __MACOSX/FCS Raw Data/._24h 8P5.fcs
- FCS Raw Data/72h 1.fcs
- __MACOSX/FCS Raw Data/._72h 1.fcs
- FCS Raw Data/24h 8P8.fcs
- __MACOSX/FCS Raw Data/._24h 8P8.fcs
- FCS Raw Data/120h CpG CD138FITConly.fcs
- __MACOSX/FCS Raw Data/._120h CpG CD138FITConly.fcs
- FCS Raw Data/72h 9P3.fcs
- __MACOSX/FCS Raw Data/._72h 9P3.fcs
- FCS Raw Data/72h 0.fcs
- __MACOSX/FCS Raw Data/._72h 0.fcs
- FCS Raw Data/50h 9P5.fcs
- __MACOSX/FCS Raw Data/._50h 9P5.fcs
- FCS Raw Data/72h 2.fcs
- __MACOSX/FCS Raw Data/._72h 2.fcs
- FCS Raw Data/120h 5P5.fcs
- __MACOSX/FCS Raw Data/._120h 5P5.fcs
- FCS Raw Data/50h 5P8.fcs
- __MACOSX/FCS Raw Data/._50h 5P8.fcs
- FCS Raw Data/120h 9P8.fcs
- __MACOSX/FCS Raw Data/._120h 9P8.fcs
- FCS Raw Data/98h 8.fcs
- __MACOSX/FCS Raw Data/._98h 8.fcs
- FCS Raw Data/72h 9P1.fcs
- __MACOSX/FCS Raw Data/._72h 9P1.fcs
- FCS Raw Data/98h 9.fcs
- __MACOSX/FCS Raw Data/._98h 9.fcs
- FCS Raw Data/98h 9P8.fcs
- __MACOSX/FCS Raw Data/._98h 9P8.fcs
- FCS Raw Data/98h 5P5.fcs
- __MACOSX/FCS Raw Data/._98h 5P5.fcs
- FCS Raw Data/72h 3.fcs
- __MACOSX/FCS Raw Data/._72h 3.fcs
- FCS Raw Data/72h 7.fcs
- __MACOSX/FCS Raw Data/._72h 7.fcs
- FCS Raw Data/98h 5P1.fcs
- __MACOSX/FCS Raw Data/._98h 5P1.fcs
- FCS Raw Data/72h 9P5.fcs
- __MACOSX/FCS Raw Data/._72h 9P5.fcs
- FCS Raw Data/72h 5P8.fcs
- __MACOSX/FCS Raw Data/._72h 5P8.fcs
- FCS Raw Data/72h 6.fcs
- __MACOSX/FCS Raw Data/._72h 6.fcs
- FCS Raw Data/50h 9P1.fcs
- __MACOSX/FCS Raw Data/._50h 9P1.fcs
- FCS Raw Data/120h 5P1.fcs
- __MACOSX/FCS Raw Data/._120h 5P1.fcs
- FCS Raw Data/120h 5P3.fcs
- __MACOSX/FCS Raw Data/._120h 5P3.fcs
- FCS Raw Data/50h 9P3.fcs
- __MACOSX/FCS Raw Data/._50h 9P3.fcs
- FCS Raw Data/72h 4.fcs
- __MACOSX/FCS Raw Data/._72h 4.fcs
- FCS Raw Data/38h 8P8.fcs
- __MACOSX/FCS Raw Data/._38h 8P8.fcs
- FCS Raw Data/120h CpG B220PEonly.fcs
- __MACOSX/FCS Raw Data/._120h CpG B220PEonly.fcs
- FCS Raw Data/98h 5P3.fcs
- __MACOSX/FCS Raw Data/._98h 5P3.fcs
- FCS Raw Data/72h 5.fcs
- __MACOSX/FCS Raw Data/._72h 5.fcs
- FCS Raw Data/38h 5P3.fcs
- __MACOSX/FCS Raw Data/._38h 5P3.fcs
- FCS Raw Data/72h 8P1.fcs
- __MACOSX/FCS Raw Data/._72h 8P1.fcs
- FCS Raw Data/0h staining count.fcs
- __MACOSX/FCS Raw Data/._0h staining count.fcs
- FCS Raw Data/50h 2.fcs
- __MACOSX/FCS Raw Data/._50h 2.fcs
- FCS Raw Data/50h CpG.fcs
- __MACOSX/FCS Raw Data/._50h CpG.fcs
- FCS Raw Data/120h 8P8.fcs
- __MACOSX/FCS Raw Data/._120h 8P8.fcs
- FCS Raw Data/50h 8P5.fcs
- __MACOSX/FCS Raw Data/._50h 8P5.fcs
- FCS Raw Data/98h 8P8.fcs
- __MACOSX/FCS Raw Data/._98h 8P8.fcs
- FCS Raw Data/50h 3.fcs
- __MACOSX/FCS Raw Data/._50h 3.fcs
- FCS Raw Data/72h Z4.fcs
- __MACOSX/FCS Raw Data/._72h Z4.fcs
- FCS Raw Data/120h 9.fcs
- __MACOSX/FCS Raw Data/._120h 9.fcs
- FCS Raw Data/24h 5P5.fcs
- __MACOSX/FCS Raw Data/._24h 5P5.fcs
- FCS Raw Data/24h 9P8.fcs
- __MACOSX/FCS Raw Data/._24h 9P8.fcs
- FCS Raw Data/50h 1.fcs
- __MACOSX/FCS Raw Data/._50h 1.fcs
- FCS Raw Data/38h 8.fcs
- __MACOSX/FCS Raw Data/._38h 8.fcs
- FCS Raw Data/38h 9.fcs
- __MACOSX/FCS Raw Data/._38h 9.fcs
- FCS Raw Data/72h Z7.fcs
- __MACOSX/FCS Raw Data/._72h Z7.fcs
- FCS Raw Data/50h 0.fcs
- __MACOSX/FCS Raw Data/._50h 0.fcs
- FCS Raw Data/72h 8P3.fcs
- __MACOSX/FCS Raw Data/._72h 8P3.fcs
- FCS Raw Data/38h 5P1.fcs
- __MACOSX/FCS Raw Data/._38h 5P1.fcs
- FCS Raw Data/120h 8.fcs
- __MACOSX/FCS Raw Data/._120h 8.fcs
- FCS Raw Data/38h 5P5.fcs
- __MACOSX/FCS Raw Data/._38h 5P5.fcs
- FCS Raw Data/24h 8.fcs
- __MACOSX/FCS Raw Data/._24h 8.fcs
- FCS Raw Data/38h 9P8.fcs
- __MACOSX/FCS Raw Data/._38h 9P8.fcs
- FCS Raw Data/50h 4.fcs
- __MACOSX/FCS Raw Data/._50h 4.fcs
- FCS Raw Data/72h Z3.fcs
- __MACOSX/FCS Raw Data/._72h Z3.fcs
- FCS Raw Data/50h 8P3.fcs
- __MACOSX/FCS Raw Data/._50h 8P3.fcs
- FCS Raw Data/50h 5.fcs
- __MACOSX/FCS Raw Data/._50h 5.fcs
- FCS Raw Data/24h 9.fcs
- __MACOSX/FCS Raw Data/._24h 9.fcs
- FCS Raw Data/24h 5P1.fcs
- __MACOSX/FCS Raw Data/._24h 5P1.fcs
- FCS Raw Data/24h 5P3.fcs
- __MACOSX/FCS Raw Data/._24h 5P3.fcs
- FCS Raw Data/50h 7.fcs
- __MACOSX/FCS Raw Data/._50h 7.fcs
- FCS Raw Data/50h 8P1.fcs
- __MACOSX/FCS Raw Data/._50h 8P1.fcs
- FCS Raw Data/50h 6.fcs
- __MACOSX/FCS Raw Data/._50h 6.fcs
- FCS Raw Data/72h Z1.fcs
- __MACOSX/FCS Raw Data/._72h Z1.fcs
- FCS Raw Data/72h CpG.fcs
- __MACOSX/FCS Raw Data/._72h CpG.fcs
- FCS Raw Data/72h 8P5.fcs
[truncated: 1 more entries]
