# Supplementary material for: Synergy and antagonism in the integration of BCR and CD40 signals that control B-cell population expansion
Source: Mol Syst Biol. 2025 Jun 5;21(8):1119–46. doi: 10.1038/s44320-025-00124-2 (PMC12322056; doi:10.1038/s44320-025-00124-2)
Supplement: Supplementary file 3 — Data Set EV2 [file 44320_2025_124_MOESM3_ESM.xlsx]

## Sheet: Legend
DataSet EV2. Multiscale model species and reaction parameter values
(A) List of species and initial concentration values in BCR-CD40 receptor module
(B) List of reactions and rate constants in BCR-CD40 receptor module
(C) List of species and initial concentration values in NFkB core module
(D) List of reactions and rate constants in NFkB core module
(E) List of species and initial concentration values in cell death module
(F) List of reactions and rate constants in cell death module
(G) List of species and initial concentration values in cell cycle module
(H) List of reactions and rate constants in cell cycle module
Parameter Sources
Abbreviation	Source Type	Full citation
Shokhirev	Multi-scale model	M. N. Shokhirev et al., “A multi-scale approach reveals that NF-κB cRel enforces a B-cell decision to divide,” Molecular Systems Biology, vol. 11, no. 2, p. 783, Feb. 2015, doi: 10.15252/msb.20145554.
Alves	NFkB model	B. N. Alves et al., “IκBε is a key regulator of B cell expansion by providing negative feedback on cRel and RelA in a stimulus-specific manner,” J Immunol, vol. 192, no. 7, pp. 3121–3132, Apr. 2014, doi: 10.4049/jimmunol.1302351.
Mitchell	Multi-scale model	S. Mitchell, K. Roy, T. A. Zangle, and A. Hoffmann, “Nongenetic origins of cell-to-cell variability in B lymphocyte proliferation,” PNAS, vol. 115, no. 12, pp. E2888–E2897, Mar. 2018, doi: 10.1073/pnas.1715639115.
Albeck	Cell death model	J. G. Albeck, J. M. Burke, S. L. Spencer, D. A. Lauffenburger, and P. K. Sorger, “Modeling a Snap-Action, Variable-Delay Switch Controlling Extrinsic Cell Death,” PLOS Biology, vol. 6, no. 12, p. e299, Dec. 2008, doi: 10.1371/journal.pbio.0060299.
NovakTyson	Cell cycle model	B. Novák and J. J. Tyson, “A model for restriction point control of the mammalian cell cycle,” Journal of Theoretical Biology, vol. 230, no. 4, pp. 563–579, Oct. 2004, doi: 10.1016/j.jtbi.2004.04.039.
	Cell cycle model	R. Conradie et al., “Restriction point control of the mammalian cell cycle via the cyclin E/Cdk2:p27 complex,” The FEBS Journal, vol. 277, no. 2, pp. 357–367, 2010, doi: 10.1111/j.1742-4658.2009.07473.x.
Dong	Cell cycle model	P. Dong et al., “Division of labour between Myc and G1 cyclins in cell cycle commitment and pace control,” Nat Commun, vol. 5, no. 1, p. 4750, Sep. 2014, doi: 10.1038/ncomms5750.
Coulter et al 2018	Experimental assay	E. M. Coulter et al., “In vitro and in vivo evidence for uncoupling of B-cell receptor internalization and signaling in chronic lymphocytic leukemia,” Haematologica, vol. 103, no. 3, Art. no. 3, Mar. 2018, doi: 10.3324/haematol.2017.176164.
Inoue et al 2016	BCR model	K. Inoue et al., “Oscillation dynamics underlie functional switching of NF-κB for B-cell activation,” npj Syst Biol Appl, vol. 2, no. 1, Art. no. 1, Oct. 2016, doi: 10.1038/npjsba.2016.24.
Tucker and Schwiebert 2008	Experimental assay	T. A. Tucker and L. M. Schwiebert, “CD40 ligation decreases its protein half-life at the cell surface,” Eur J Immunol, vol. 38, no. 3, pp. 864–869, Mar. 2008, doi: 10.1002/eji.200737828.
Ceglia et al 2021	Experimental assay	V. Ceglia et al., “Anti-CD40 Antibodies Fused to CD40 Ligand Have Superagonist Properties,” The Journal of Immunology, vol. 207, no. 8, pp. 2060–2076, Oct. 2021, doi: 10.4049/jimmunol.2000704.
Cheng et al 2015	Receptor-adapter model	Z. Cheng, B. Taylor, D. R. Ourthiague, and A. Hoffmann, “Distinct single-cell signaling characteristics are conferred by the MyD88 and TRIF pathways during TLR4 activation,” Sci Signal, vol. 8, no. 385, p. ra69, Jul. 2015, doi: 10.1126/scisignal.aaa5208.
Zhao et al 2016	Experimental assay	K. Zhao et al., “Intracellular osteopontin stabilizes TRAF3 to positively regulate innate antiviral response,” Sci Rep, vol. 6, p. 23771, Mar. 2016, doi: 10.1038/srep23771.
Shinohara et al 2014	BCR model	H. Shinohara et al., “Positive Feedback Within a Kinase Signaling Complex Functions as a Switch Mechanism for NF-κB Activation,” Science, vol. 344, no. 6185, pp. 760–764, May 2014, doi: 10.1126/science.1250020.
Shinohara et al 2016	BCR model	K. Inoue et al., “Oscillation dynamics underlie functional switching of NF-κB for B-cell activation,” npj Syst Biol Appl, vol. 2, no. 1, Art. no. 1, Oct. 2016, doi: 10.1038/npjsba.2016.24.
Mitchell et al 2023	NFkB model	S. Mitchell, R. Tsui, Z. C. Tan, A. Pack, and A. Hoffmann, “The NF-κB multidimer system model: A knowledge base to explore diverse biological contexts,” Science Signaling, vol. 16, no. 776, p. eabo2838, Mar. 2023, doi: 10.1126/scisignal.abo2838.
Qing et al 2005	Experimental assay	G. Qing, Z. Qu, and G. Xiao, “Stabilization of Basally Translated NF-κB-inducing Kinase (NIK) Protein Functions as a Molecular Switch of Processing of NF-κB2 p100*,” Journal of Biological Chemistry, vol. 280, no. 49, pp. 40578–40582, Dec. 2005, doi: 10.1074/jbc.M508776200.
Species naming standard
Notation	Description	Example
a + [Species]	active form of Species	aMito
t + [Species]	truncated / cleaved form of Species	tBid
t + [Species]	mRNA transcript of protein Species	tIkba
u + [Species]	ubiquinated form of Species	uC3
c + [Species]	Species in the cytosolic compartment	cSmac
m + [Species]	Species in the mitochondrial compartment	mBax
n + [Species]	Species in the nuclear compartment	nIkba
* Phosphorylated species adopted multiple different notations according to the context, hence not a uniform standard

## Sheet: (A) Receptor species
Species name	Initial Concentration	Unit	Module # in this model	Species # in this model	Description
ANTIGEN	0	nM	1	1	Antigen
BCR	0	nM	1	2	B-cell receptor
ABCR	0	nM	1	3	Antigen-bound BCR
CBM	100	nM	1	4	CARMA1/BCL10/MALT1 complex
ACBM	0	nM	1	5	activated CBM complex
ICBM	0	nM	1	6	inhibited CBM complex
CD40L	0	nM	2	7	CD40 ligand
CD40R	0	nM	2	8	CD40 receptor
CD40LR	0	nM	2	9	CD40LR
TRAF6_off	100	nM	2	10	deactivated TRAF6
TRAF6	0	nM	2	11	activated TRAF6
TRAF3	0	nM	2	12	TRAF3
TAK1	100	nM	3	13	activated TAK1
TAK1_off	0	nM	3	14	deactivated TAK1
IKK_OFF	140	nM	3	15	deactivated IKK (IkB kinase)
IKK2	0	nM	3	16	activated pIKK
IKK3	0	nM	3	17	activated ppIKK
IIKK	0	nM	3	18	inhibited pppIKK
IKK	0	nM	3	19	total activated IKK
NIK	0	nM	3	20	NFkB-inducing kinase (aka MAP3K14)

## Sheet: (B) Receptor reactions
Reactions	Parameter value	Units	Species assigned to	Process category	Reaction name	Module name	Module # in this model	Reaction # in this model	Source	Comment
ANTIGEN ➝	0.05	hr-1	ANTIGEN	basaldecay	ANTIGEN basaldecay	BCR receptor	1	1	fitted (antibody)
➝ BCR	4.93	nM hr-1	BCR	basalsynthesis	BCR basalsynthesis	BCR receptor	1	2	fitted
BCR ➝	1.43	hr-1	BCR	basaldecay	BCR basaldecay	BCR receptor	1	3	fitted
ANTIGEN + BCR ➝ ABCR	66	nM-1 hr-1	ABCR	association	ABCR association	BCR receptor	1	4	fitted
ABCR ➝ ANTIGEN + BCR	1.26	hr-1	ABCR	dissociation	ABCR dissociation	BCR receptor	1	5	fitted
ABCR ➝	0.35	hr-1	ABCR	basaldecay	ABCR basaldecay	BCR receptor	1	6	Coulter et al 2018
CBM + ABCR ➝ ACBM + ABCR	6.6	nM-1 hr-1	CBM	activation	CBM activation	BCR receptor	1	7	Inoue et al 2016
ACBM ➝ CBM	0.126	hr-1	ACBM	deactivation	ACBM deactivation	BCR receptor	1	8	Inoue et al 2016
ACBM + IKK ➝ ICBM + IKK	0.181	nM-1 hr-1	ICBM	synthesis	ICBM synthesis	BCR receptor	1	9	Inoue et al 2016	CBM inhibition by pIKK (ubiquination of Bcl10)
ICBM ➝ CBM	0.068	hr-1	CBM	basalsynthesis	CBM basalsynthesis	BCR receptor	1	10	Inoue et al 2016	CBM renewal
CD40L ➝	0.05	hr-1	CD40L	basaldecay	CD40L basaldecay	CD40 receptor	2	11	fitted (antibody)	CD40L half life = 6-8hr
➝ CD40R	7.672	nM hr-1	CD40R	basalsynthesis	CD40R basalsynthesis	CD40 receptor	2	12	fitted
CD40R ➝	0.05	hr-1	CD40R	basaldecay	CD40R basaldecay	CD40 receptor	2	13	Tucker and Schwiebert 2008	CD40R half life = 13hr
CD40L + CD40R ➝ CD40LR	0.04	nM-1 hr-1	CD40LR	association	CD40LR association	CD40 receptor	2	14	Ceglia et al 2021	CD40L dissociation
CD40LR ➝ CD40L + CD40R	11.3	hr-1	CD40LR	dissociation	CD40LR dissociation	CD40 receptor	2	15	Ceglia et al 2021	CD40L dissociation
CD40LR ➝	0.17	hr-1	CD40LR	basaldecay	CD40LR basaldecay	CD40 receptor	2	16	Tucker and Schwiebert 2008	CD40LR half life = 4hr
CD40LR + TRAF6_OFF ➝ CD40LR + TRAF6	0.1	nM-1 hr-1	TRAF6	activation	TRAF6 activation	CD40 receptor	2	17	Cheng et al 2015
TRAF6 ➝ TRAF6_OFF	7.5	hr-1	TRAF6	deactivation	TRAF6 deactivation	CD40 receptor	2	18	Cheng et al 2015
➝ TRAF3	10	nM hr-1	TRAF3	basalsynthesis	TRAF3 basalsynthesis	CD40 receptor	2	19	fitted
TRAF3 ➝	0.5	hr-1	TRAF3	basaldecay	TRAF3 basaldecay	CD40 receptor	2	20	Zhao et al 2016	https://www.ncbi.nlm.nih.gov/pmc/articles/PMC4824456/
CD40LR + TRAF3 ➝ CD40LR	10	nM-1 hr-1	TRAF3	decay	TRAF3 decay	CD40 receptor	2	21	fitted
ACBM + TAK1 ➝ ACBM + ATAK1	1050	nM-1 hr-1	ATAK1	activation	ATAK1 activation	TAK1 dynamics	3	22	Shinohara et al 2014
TRAF6 + TAK1 ➝ TRAF6 + ATAK1	60	nM-1 hr-1	TAK1	activation	TAK1 activation	TAK1 dynamics	3	23	Cheng et al 2015
IKK2 + TAK1 ➝ IKK2 + ATAK1	401.143	nM-1 hr-1	ATAK1	synthesis	ATAK1 synthesis	TAK1 dynamics	3	24	Shinohara et al 2014
IKK3 + TAK1 ➝ IKK3 + ATAK1	1182.86	nM-1 hr-1	TAK1	decay	TAK1 decay	TAK1 dynamics	3	25	Shinohara et al 2014
TAK1 ➝ ATAK1	249	hr-1	ATAK1	basalsynthesis	ATAK1 basalsynthesis	TAK1 dynamics	3	26	Shinohara et al 2014
ATAK1 ➝ TAK1	258600	hr-1	ATAK1	deactivation	ATAK1 deactivation	TAK1 dynamics	3	27	Shinohara et al 2014
TAK1 + IKK_OFF ➝ TAK1 + IKK2	80.724	hr-1	IKK2	activation	IKK2 activation	IKK dynamics	3	28	Shinohara et al 2016	n=2, Km=1.116
IKK2 ➝ IKK_OFF	2175.6	hr-1	IKK2	deactivation	IKK2 deactivation	IKK dynamics	3	29	Shinohara et al 2016
IKK2 ➝ IKK3	0.009	hr-1	IKK3	basalsynthesis	IKK3 basalsynthesis	IKK dynamics	3	30	Shinohara et al 2016	n=2, Km=1.116
IKK3 + IKK2 ➝ IKK3 + IKK3	2094	hr-1	IKK3	activation	IKK3 activation	IKK dynamics	3	31	Shinohara et al 2016	n=2, Km=1.116
IKK3 ➝ IKK2	53844	hr-1	IKK3	deactivation	IKK3 deactivation	IKK dynamics	3	32	Shinohara et al 2016
IKK3 ➝ IIKK	2528.4	hr-1	IIKK	basalsynthesis	IIKK basalsynthesis	IKK dynamics	3	33	Shinohara et al 2016	IKK inhibition
IIKK ➝ IKK_OFF	957.6	hr-1	IKK_OFF	basalsynthesis	IKK_OFF basalsynthesis	IKK dynamics	3	34	Shinohara et al 2016
➝ NIK	12	nM hr-1	NIK	basalsynthesis	NIK basalsynthesis	NIK dynamics	3	35	Mitchell et al 2023
NIK ➝	0.231	hr-1	NIK	basaldecay	NIK basaldecay	NIK dynamics	3	36	Mitchell et al 2023	NIK half life = 3 hrs
TRAF3 + NIK ➝ TRAF3	2	nM-1 hr-1	NIK	decay	NIK decay	NIK dynamics	3	37	Qing et al 2005

## Sheet: (C) NFkB species
Species name	Species name in Shokhirev	Initial Concentration	Unit	Module name in this model	Species # in this model	Species # in Shokhirev
tIkBa	tIkBa	0	nM	IkB	1	1
tIkBb	tIkBb	0	nM	IkB	2	4
tIkBe	tIkBe	0	nM	IkB	3	7
IkBa	IkBa	0	nM	IkB	4	2
IkBb	IkBb	0	nM	IkB	5	5
IkBe	IkBe	0	nM	IkB	6	8
IkBd	IkBd	0	nM	IkB	7	11
nIkBa	IkBan	0	nM	IkB	8	3
nIkBb	IkBbn	0	nM	IkB	9	6
nIkBe	IkBen	0	nM	IkB	10	9
nIkBd	IkBdn	0	nM	IkB	11	12
tRelA	tRelA	0	nM	NFkB monomer	12	13
tP50	tp50	0	nM	NFkB monomer	13	16
tRelB	tRelB	0	nM	NFkB monomer	14	NA
tP100	tP100	0	nM	NFkB monomer	15	NA
tcRel	tcRel	0	nM	NFkB monomer	16	19
RelA	RelA	0	nM	NFkB monomer	17	14
P50	p50	0	nM	NFkB monomer	18	17
RelB	RelB	0	nM	NFkB monomer	19	NA
P100	P100	0	nM	NFkB monomer	20	NA
cRel	cRel	0	nM	NFkB monomer	21	20
P52	P52	0	nM	NFkB monomer	22	NA
nRelA	RelAn	0	nM	NFkB monomer	23	15
nP50	p50n	0	nM	NFkB monomer	24	18
nRelB	RelBn	0	nM	NFkB monomer	25	NA
nP100	P100n	0	nM	NFkB monomer	26	NA
ncRel	cReln	0	nM	NFkB monomer	27	21
nP52	P52n	0	nM	NFkB monomer	28	NA
AA	RelA:RelA	0	nM	NFkB dimer	29	22
A50	RelA:p50	0	nM	NFkB dimer	30	32
A52	RelA:p52	0	nM	NFkB dimer	31
B50	RelB:p50	0	nM	NFkB dimer	32
B52	RelB:p52	0	nM	NFkB dimer	33
C50	cRel:p50	0	nM	NFkB dimer	34	52
C52	cRel:p52	0	nM	NFkB dimer	35
C100	cRel:p100	0	nM	NFkB dimer	36
P50P50	p50:p50	0	nM	NFkB dimer	37	42
P52P52	p52:p52	0	nM	NFkB dimer	38
nAA	RelA:RelAn	0	nM	NFkB dimer	39	23
nA50	RelA:p50n	0	nM	NFkB dimer	40	33
nA52	RelA:p52n	0	nM	NFkB dimer	41
nB50	RelB:p50n	0	nM	NFkB dimer	42
nB52	RelB:p52n	0	nM	NFkB dimer	43
nC50	cRel:p50n	0	nM	NFkB dimer	44	53
nC52	cRel:p52n	0	nM	NFkB dimer	45
nC100	cRel:p100n	0	nM	NFkB dimer	46
nP50P50	p50:p50n	0	nM	NFkB dimer	47	43
nP52P52	p52:p52n	0	nM	NFkB dimer	48
IkBaAA	IkBa-RelA:RelA	0	nM	IkB:NFkB dimer complex	49	24
IkBbAA	IkBb-RelA:RelA	0	nM	IkB:NFkB dimer complex	50	26
IkBeAA	IkBe-RelA:RelA	0	nM	IkB:NFkB dimer complex	51	28
IkBdAA	IkBd-RelA:RelA	0	nM	IkB:NFkB dimer complex	52	30
nIkBaAA	IkBa-RelA:RelAn	0	nM	IkB:NFkB dimer complex	53	25
nIkBbAA	IkBb-RelA:RelAn	0	nM	IkB:NFkB dimer complex	54	27
nIkBeAA	IkBe-RelA:RelAn	0	nM	IkB:NFkB dimer complex	55	29
nIkBdAA	IkBd-RelA:RelAn	0	nM	IkB:NFkB dimer complex	56	31
IkBaA50	IkBa-RelA:p50	0	nM	IkB:NFkB dimer complex	57	34
IkBbA50	IkBb-RelA:p50	0	nM	IkB:NFkB dimer complex	58	36
IkBeA50	IkBe-RelA:p50	0	nM	IkB:NFkB dimer complex	59	38
IkBdA50	IkBd-RelA:p50	0	nM	IkB:NFkB dimer complex	60	40
nIkBaA50	IkBa-RelA:p50n	0	nM	IkB:NFkB dimer complex	61	35
nIkBbA50	IkBb-RelA:p50n	0	nM	IkB:NFkB dimer complex	62	37
nIkBeA50	IkBe-RelA:p50n	0	nM	IkB:NFkB dimer complex	63	39
nIkBdA50	IkBd-RelA:p50n	0	nM	IkB:NFkB dimer complex	64	41
IkBaA52	IkBa-RelA:p52	0	nM	IkB:NFkB dimer complex	65	NA
IkBbA52	IkBb-RelA:p52	0	nM	IkB:NFkB dimer complex	66	NA
IkBeA52	IkBe-RelA:p52	0	nM	IkB:NFkB dimer complex	67	NA
IkBdA52	IkBd-RelA:p52	0	nM	IkB:NFkB dimer complex	68	NA
nIkBaA52	IkBa-RelA:p52n	0	nM	IkB:NFkB dimer complex	69	NA
nIkBbA52	IkBb-RelA:p52n	0	nM	IkB:NFkB dimer complex	70	NA
nIkBeA52	IkBe-RelA:p52n	0	nM	IkB:NFkB dimer complex	71	NA
nIkBdA52	IkBd-RelA:p52n	0	nM	IkB:NFkB dimer complex	72	NA
IkBaB50	IkBa-RelB:p50	0	nM	IkB:NFkB dimer complex	73	NA
IkBbB50	IkBb-RelB:p50	0	nM	IkB:NFkB dimer complex	74	NA
IkBeB50	IkBe-RelB:p50	0	nM	IkB:NFkB dimer complex	75	NA
IkBdB50	IkBd-RelB:p50	0	nM	IkB:NFkB dimer complex	76	NA
nIkBaB50	IkBa-RelB:p50n	0	nM	IkB:NFkB dimer complex	77	NA
nIkBbB50	IkBb-RelB:p50n	0	nM	IkB:NFkB dimer complex	78	NA
nIkBeB50	IkBe-RelB:p50n	0	nM	IkB:NFkB dimer complex	79	NA
nIkBdB50	IkBd-RelB:p50n	0	nM	IkB:NFkB dimer complex	80	NA
IkBaB52	IkBa-RelB:p52	0	nM	IkB:NFkB dimer complex	81	NA
IkBbB52	IkBb-RelB:p52	0	nM	IkB:NFkB dimer complex	82	NA
IkBeB52	IkBe-RelB:p52	0	nM	IkB:NFkB dimer complex	83	NA
IkBdB52	IkBd-RelB:p52	0	nM	IkB:NFkB dimer complex	84	NA
nIkBaB52	IkBa-RelB:p52n	0	nM	IkB:NFkB dimer complex	85	NA
nIkBbB52	IkBb-RelB:p52n	0	nM	IkB:NFkB dimer complex	86	NA
nIkBeB52	IkBe-RelB:p52n	0	nM	IkB:NFkB dimer complex	87	NA
nIkBdB52	IkBd-RelB:p52n	0	nM	IkB:NFkB dimer complex	88	NA
IkBaC50	IkBa-cRel:p50	0	nM	IkB:NFkB dimer complex	89	54
IkBbC50	IkBb-cRel:p50	0	nM	IkB:NFkB dimer complex	90	56
IkBeC50	IkBe-cRel:p50	0	nM	IkB:NFkB dimer complex	91	58
IkBdC50	IkBd-cRel:p50	0	nM	IkB:NFkB dimer complex	92	60
nIkBaC50	IkBa-cRel:p50n	0	nM	IkB:NFkB dimer complex	93	55
nIkBbC50	IkBb-cRel:p50n	0	nM	IkB:NFkB dimer complex	94	57
nIkBeC50	IkBe-cRel:p50n	0	nM	IkB:NFkB dimer complex	95	61
nIkBdC50	IkBd-cRel:p50n	0	nM	IkB:NFkB dimer complex	96	59
IkBaC52	IkBa-cRel:p52	0	nM	IkB:NFkB dimer complex	97	NA
IkBbC52	IkBb-cRel:p52	0	nM	IkB:NFkB dimer complex	98	NA
IkBeC52	IkBe-cRel:p52	0	nM	IkB:NFkB dimer complex	99	NA
IkBdC52	IkBd-cRel:p52	0	nM	IkB:NFkB dimer complex	100	NA
nIkBaC52	IkBa-cRel:p52n	0	nM	IkB:NFkB dimer complex	101	NA
nIkBbC52	IkBb-cRel:p52n	0	nM	IkB:NFkB dimer complex	102	NA
nIkBeC52	IkBe-cRel:p52n	0	nM	IkB:NFkB dimer complex	103	NA
nIkBdC52	IkBd-cRel:p52n	0	nM	IkB:NFkB dimer complex	104	NA

## Sheet: (D) NFkB reactions
Reactions	Parameter value	Units	Species assigned to	Process category	Reaction name	Module # in this model	Reaction # in Shokhirev	Reaction # in Alves	Module # in Mitchell	Comment
➝ tIkba	0.288	nM hr-1	tIkba	basalsynthesis	tIkba basalsynthesis	1	1	1	v.pi(1,:)
➝ tIkbb	0.072	nM hr-1	tIkbb	basalsynthesis	tIkbb basalsynthesis	1	15	2	v.pi(1,:)
➝ tIkbe	0.0043	nM hr-1	tIkbe	basalsynthesis	tIkbe basalsynthesis	1	29	3	v.pi(1,:)
tIkba ➝	1.74	hr-1	tIkba	basaldecay	tIkba basaldecay	1	2	22	v.pi(2,:)
tIkbb ➝	0.174	hr-1	tIkbb	basaldecay	tIkbb basaldecay	1	16	23	v.pi(2,:)
tIkbe ➝	0.228	hr-1	tIkbe	basaldecay	tIkbe basaldecay	1	30	24	v.pi(2,:)
tIkba ➝ Ikba	720	Proteins/mRNA hr-1	Ikba	translation	Ikba translation	1	3	7	v.pi(3,:)
tIkbb ➝ Ikbb	720	Proteins/mRNA hr-1	Ikbb	translation	Ikbb translation	1	17	7	v.pi(3,:)
tIkbe ➝ Ikbe	720	Proteins/mRNA hr-1	Ikbe	translation	Ikbe translation	1	31	7	v.pi(3,:)
p100+p100 ➝ IkBd	0.72	nM-1 hr-1	Ikbd	association	Ikbd association	1	NA	NA	NA	Mitchell et al 2023
Ikba ➝	7.2	hr-1	Ikba	basaldecay	Ikba basaldecay	1	4	25	v.pi(4,:)
Ikbb ➝	7.2	hr-1	Ikbb	basaldecay	Ikbb basaldecay	1	18	26	v.pi(4,:)
Ikbe ➝	0.72	hr-1	Ikbe	basaldecay	Ikbe basaldecay	1	32	27	v.pi(4,:)
Ikbd ➝	0.18	hr-1	Ikbd	basaldecay	Ikbd basaldecay	1	NA	NA	v.pi(4,:)
Ikbd ➝ p100+p100	0.72	hr-1	Ikbd	dissociation	Ikbd dissociation	1	NA	NA	NA	Mitchell et al 2023
Ikba+NEMO ➝ NEMO	0.084	nM-1 hr-1	Ikba	decay	Ikba decay	1	11	29	v.pi(11,:)
Ikbb+NEMO ➝ NEMO	0.084	nM-1 hr-1	Ikbb	decay	Ikbb decay	1	25	31	v.pi(11,:)
Ikbe+NEMO ➝ NEMO	0.084	nM-1 hr-1	Ikbe	decay	Ikbe decay	1	39	33	v.pi(11,:)
Ikbd + NIK ➝ NIK	36	nM-1 hr-1	Ikbd	decay	Ikbd decay	1	NA	NA	v.pi(11,:)	Km = 100nM
Ikba ➝ nIkba	3.6	hr-1	Ikba	transport_in	Ikba transport_in	1	6	18	v.pi(6,:)
Ikbb ➝ nIkbb	0.54	hr-1	Ikbb	transport_in	Ikbb transport_in	1	20	19	v.pi(6,:)
Ikbe ➝ nIkbe	2.7	hr-1	Ikbe	transport_in	Ikbe transport_in	1	34	20	v.pi(6,:)
Ikbd ➝ nIkbd	2.7	hr-1	Ikbd	transport_in	Ikbd transport_in	1	NA	NA	v.pi(6,:)
np100+np100 ➝ nIkBd	0.72	nM-1 hr-1	nIkbd	association	nIkbd association	1	NA	NA	NA	Mitchell et al 2023
nIkba ➝	7.2	hr-1	nIkba	basaldecay	nIkba basaldecay	1	5	25	v.pi(5,:)
nIkbb ➝	7.2	hr-1	nIkbb	basaldecay	nIkbb basaldecay	1	19	26	v.pi(5,:)
nIkbe ➝	0.72	hr-1	nIkbe	basaldecay	nIkbe basaldecay	1	33	27	v.pi(5,:)
nIkbd ➝	0.18	hr-1	nIkbd	basaldecay	nIkbd basaldecay	1	NA	NA	v.pi(5,:)
Ikbd ➝ p100+p100	0.72	hr-1	nIkbd	dissociation	nIkbd dissociation		NA	NA	NA	Mitchell et al 2023
nIkba ➝ Ikba	0.72	hr-1	nIkba	transport_out	nIkba transport_out	1	7	21	v.pi(7,:)
nIkbb ➝ Ikbb	0.72	hr-1	nIkbb	transport_out	nIkbb transport_out	1	21	21	v.pi(7,:)
nIkbe ➝ Ikbe	0.72	hr-1	nIkbe	transport_out	nIkbe transport_out	1	35	21	v.pi(7,:)
nIkbd ➝ Ikbd	0.72	hr-1	nIkbd	transport_out	nIkbd transport_out	1	NA	NA	v.pi(7,:)
➝ tRelA	0.0069	nM hr-1	tRelA	basalsynthesis	tRelA basalsynthesis	2	43	4	v.pm(1,:)
➝ tp50	0.001	nM hr-1	tp50	basalsynthesis	tp50 basalsynthesis	2	51	5	v.pm(1,:)
➝ tRelB	0.0031	nM hr-1	tRelB	basalsynthesis	tRelB basalsynthesis	2	51	5	v.pm(1,:)
➝ tp100	0.0009	nM hr-1	tp100	basalsynthesis	tp100 basalsynthesis	2	51	5	v.pm(1,:)
➝ tcRel	0.0022	nM hr-1	tcRel	basalsynthesis	tcRel basalsynthesis	2	59	6	v.pm(1,:)
tRelA ➝	0.174	hr-1	tRelA	basaldecay	tRelA basaldecay	2	44	35	v.pm(2,:)
tp50 ➝	0.174	hr-1	tp50	basaldecay	tp50 basaldecay	2	52	36	v.pm(2,:)
tRelB ➝	0.174	hr-1	tRelB	basaldecay	tRelB basaldecay	2	52	36	v.pm(2,:)
tp100 ➝	0.0576	hr-1	tp100	basaldecay	tp100 basaldecay	2	52	36	v.pm(2,:)
tcRel ➝	0.0576	hr-1	tcRel	basaldecay	tcRel basaldecay	2	60	37	v.pm(2,:)
tRelA ➝ RelA	720	Proteins/ mRNA hr-1	RelA	translation	RelA translation	2	45	7	v.pm(3,:)
tp50 ➝ p50	720	Proteins/ mRNA hr-1	p50	translation	p50 translation	2	53	7	v.pm(3,:)
tRelB ➝ RelB	720	Proteins/ mRNA hr-1	RelB	translation	RelB translation	2	53	7	v.pm(3,:)
tp100 ➝ p100	720	Proteins/ mRNA hr-1	p100	translation	p100 translation	2	53	7	v.pm(3,:)
tcRel ➝ cRel	720	Proteins/ mRNA hr-1	cRel	translation	cRel translation	2	61	7	v.pm(3,:)
p100 ➝ p52 (NIK-mediated)	3	nM-1 hr-1	p52	translation	p52 translation	2	NA	NA	v.pm(3,:)	Km = 10nM
RelA ➝	1.38	hr-1	RelA	basaldecay	RelA basaldecay	2	46	38	v.pm(4,:)
p50 ➝	1.38	hr-1	p50	basaldecay	p50 basaldecay	2	54	39	v.pm(4,:)
RelB ➝	1.38	hr-1	RelB	basaldecay	RelB basaldecay	2	54	39	v.pm(4,:)
p100 ➝	1.38	hr-1	p100	basaldecay	p100 basaldecay	2	54	39	v.pm(4,:)
cRel ➝	1.38	hr-1	cRel	basaldecay	cRel basaldecay	2	62	40	v.pm(4,:)
p52 ➝	1.38	hr-1	p50	basaldecay	p50 basaldecay	2	54	39	v.pm(4,:)
nRelA ➝	1.38	hr-1	nRelA	basaldecay	nRelA basaldecay	2	47	38	v.pm(5,:)
np50 ➝	1.38	hr-1	np50	basaldecay	np50 basaldecay	2	55	39	v.pm(5,:)
nRelB ➝	1.38	hr-1	nRelB	basaldecay	nRelB basaldecay	2	55	39	v.pm(5,:)
np100 ➝	1.38	hr-1	np100	basaldecay	np100 basaldecay	2	55	39	v.pm(5,:)
ncRel ➝	1.38	hr-1	ncRel	basaldecay	ncRel basaldecay	2	63	40	v.pm(5,:)
np52 ➝	1.38	hr-1	np52	basaldecay	np52 basaldecay	2	55	39	v.pm(5,:)
RelA+RelA ➝ AA	0.036	nM-1 hr-1	AA	association	AA association	3	67	NA	v.pd(3,:)
RelA+p50 ➝ A50	0.114	nM-1 hr-1	A50	association	A50 association	3	77	44	v.pd(3,:)
RelA+p52 ➝ A52	0.0576	nM-1 hr-1	A52	association	A52 association	3	77	44	v.pd(3,:)
RelB+p50 ➝ B50	0.0576	nM-1 hr-1	B50	association	B50 association	3	77	44	v.pd(3,:)
RelB+p52 ➝ B52	0.0576	nM-1 hr-1	B52	association	B52 association	3	77	44	v.pd(3,:)
cRel+p50 ➝ C50	0.0576	nM-1 hr-1	C50	association	C50 association	3	97	46	v.pd(3,:)
cRel+p52 ➝ C52	0.0576	nM-1 hr-1	C52	association	C52 association	3	97	46	v.pd(3,:)
cRel+p100 ➝ C100	0.0576	nM-1 hr-1	C100	association	C100 association	3	NA	NA	v.pd(3,:)
p50+p50 ➝ P50P50	0.108	nM-1 hr-1	P50P50	association	P50P50 association	3	87	45	v.pd(3,:)
p52+p52 ➝ P52P52	0.108	nM-1 hr-1	P52P52	association	P52P52 association	3	87	45	v.pd(3,:)
nRelA+nRelA ➝ nAA	0.036	nM-1 hr-1	nAA	association	nAA association	3	67	NA	v.pd(4,:)
nRelA+np50 ➝ nA50	0.114	nM-1 hr-1	nA50	association	nA50 association	3	77	44	v.pd(4,:)
nRelA+np52 ➝ nA52	0.0576	nM-1 hr-1	nA52	association	nA52 association	3	77	44	v.pd(4,:)
nRelB+np50 ➝ nB50	0.0576	nM-1 hr-1	nB50	association	nB50 association	3	77	44	v.pd(4,:)
nRelB+np52 ➝ nB52	0.0576	nM-1 hr-1	nB52	association	nB52 association	3	77	44	v.pd(4,:)
ncRel+np50 ➝ nC50	0.0576	nM-1 hr-1	nC50	association	nC50 association	3	97	46	v.pd(4,:)
ncRel+np52 ➝ nC52	0.0576	nM-1 hr-1	nC52	association	nC52 association	3	97	46	v.pd(4,:)
ncRel+np100 ➝ nC100	0.0576	nM-1 hr-1	nC100	association	nC100 association	3	NA	NA	v.pd(4,:)
np50+np50 ➝ nP50P50	0.108	nM-1 hr-1	nP50P50	association	nP50P50 association	3	87	45	v.pd(4,:)
np52+np52 ➝ nP52P52	0.108	nM-1 hr-1	nP52P52	association	nP52P52 association	3	87	45	v.pd(4,:)
AA ➝ RelA+RelA	28.8	hr-1	AA	dissociation	AA dissociation	3	69	NA	v.pd(5,:)
A50 ➝ RelA+p50	1.14	hr-1	A50	dissociation	A50 dissociation	3	79	50	v.pd(5,:)
A52 ➝ RelA+p52	57	hr-1	A52	dissociation	A52 dissociation	3	79	50	v.pd(5,:)
B50 ➝ RelB+p50	0.276	hr-1	B50	dissociation	B50 dissociation	3	79	50	v.pd(5,:)
B52 ➝ RelB+p52	0.84	hr-1	B52	dissociation	B52 dissociation	3	79	50	v.pd(5,:)
C50 ➝ cRel +p50	0.084	hr-1	C50	dissociation	C50 dissociation	3	99	52	v.pd(5,:)
C52 ➝ cRel+p52	0.084	hr-1	C52	dissociation	C52 dissociation	3	79	50	v.pd(5,:)
C100 ➝ cRel + p100	0.084	hr-1	C100	dissociation	C100 dissociation	3	NA	NA	v.pd(5,:)
P50P50 ➝ p50+p50	3.24	hr-1	P50P50	dissociation	P50P50 dissociation	3	89	51	v.pd(5,:)
P52P52 ➝ p52+p52	3.24	hr-1	P52P52	dissociation	P52P52 dissociation	3	89	51	v.pd(5,:)
nAA ➝ nRelA+nRelA	2.88	hr-1	nAA	dissociation	nAA dissociation	3	69	NA	v.pd(6,:)
nA50 ➝ nRelA+np50	0.114	hr-1	nA50	dissociation	nA50 dissociation	3	79	50	v.pd(6,:)
nA52 ➝ nRelA+np52	0.228	hr-1	nA52	dissociation	nA52 dissociation	3	79	50	v.pd(6,:)
nB50 ➝ nRelB+np50	0.0276	hr-1	nB50	dissociation	nB50 dissociation	3	79	50	v.pd(6,:)
nB52 ➝ nRelB+np52	0.084	hr-1	nB52	dissociation	nB52 dissociation	3	79	50	v.pd(6,:)
nC50 ➝ ncRel +np50	0.0084	hr-1	nC50	dissociation	nC50 dissociation	3	99	52	v.pd(6,:)
nC52 ➝ ncRel+np52	0.0084	hr-1	nC52	dissociation	nC52 dissociation	3	79	50	v.pd(6,:)
nC100 ➝ ncRel + np100	0.027	hr-1	nC100	dissociation	nC100 dissociation	3	NA	NA	v.pd(6,:)
nP50P50 ➝ np50+np50	3.24	hr-1	nP50P50	dissociation	nP50P50 dissociation	3	89	51	v.pd(6,:)
nP52P52 ➝ np52+np52	3.24	hr-1	nP52P52	dissociation	nP52P52 dissociation	3	89	51	v.pd(6,:)
AA ➝ nAA	324	hr-1	AA	transport_in	AA transport_in	3	71	53	v.pd(7,:)
A50 ➝ nA50	324	hr-1	A50	transport_in	A50 transport_in	3	81	53	v.pd(7,:)
A52 ➝ nA52	324	hr-1	A52	transport_in	A52 transport_in	3	81	53	v.pd(7,:)
B50 ➝ nB50	324	hr-1	B50	transport_in	B50 transport_in	3	81	53	v.pd(7,:)
B50 ➝ nB52	324	hr-1	B52	transport_in	B52 transport_in	3	81	53	v.pd(7,:)
C50 ➝ nC50	324	hr-1	C50	transport_in	C50 transport_in	3	101	53	v.pd(7,:)
C52 ➝ nC52	324	hr-1	C52	transport_in	C52 transport_in	3	101	53	v.pd(7,:)
C100 ➝ nC100	324	hr-1	C100	transport_in	C100 transport_in	3	NA	NA	v.pd(7,:)
P50P50 ➝ nP50P50	324	hr-1	P50P50	transport_in	P50P50 transport_in	3	91	53	v.pd(7,:)
P52P52 ➝ nP52P52	324	hr-1	P52P52	transport_in	P52P52 transport_in	3	91	53	v.pd(7,:)
nAA ➝ AA	0.288	hr-1	nAA	transport_out	nAA transport_out	3	72	54	v.pd(8,:)
nA50 ➝ A50	0.288	hr-1	nA50	transport_out	nA50 transport_out	3	82	54	v.pd(8,:)
nA52 ➝ A52	0.288	hr-1	nA52	transport_out	nA52 transport_out	3	82	54	v.pd(8,:)
nB50 ➝ B50	0.288	hr-1	nB50	transport_out	nB50 transport_out	3	82	54	v.pd(8,:)
nB52 ➝ B52	0.288	hr-1	nB52	transport_out	nB52 transport_out	3	82	54	v.pd(8,:)
nC50 ➝ C50	0.288	hr-1	nC50	transport_out	nC50 transport_out	3	102	54	v.pd(8,:)
nC52 ➝ C52	0.288	hr-1	nC52	transport_out	nC52 transport_out	3	102	54	v.pd(8,:)
nC100 ➝ C100	0.288	hr-1	nC100	transport_out	nC100 transport_out	3	NA	NA	v.pd(8,:)
nP50P50 ➝ P50P50	0.288	hr-1	nP50P50	transport_out	nP50P50 transport_out	3	92	54	v.pd(8,:)
nP52P52 ➝ P52P52	0.288	hr-1	nP52P52	transport_out	nP52P52 transport_out	3	92	54	v.pd(8,:)
AA ➝	0.0144	hr-1	AA	basaldecay	AA basaldecay	3	73	55	v.pd(9,:)
A50 ➝	0.0144	hr-1	A50	basaldecay	A50 basaldecay	3	83	55	v.pd(9,:)
A52 ➝	0.0144	hr-1	A52	basaldecay	A52 basaldecay	3	83	55	v.pd(9,:)
B50 ➝	0.0144	hr-1	B50	basaldecay	B50 basaldecay	3	83	55	v.pd(9,:)
B52 ➝	0.0144	hr-1	B52	basaldecay	B52 basaldecay	3	83	55	v.pd(9,:)
C50 ➝	0.0144	hr-1	C50	basaldecay	C50 basaldecay	3	103	55	v.pd(9,:)
C52 ➝	0.0144	hr-1	C52	basaldecay	C52 basaldecay	3	103	55	v.pd(9,:)
C100 ➝	0.0144	hr-1	C100	basaldecay	C100 basaldecay	3	NA	NA	v.pd(9,:)
P50P50 ➝	0.0144	hr-1	P50P50	basaldecay	P50P50 basaldecay	3	93	55	v.pd(9,:)
P52P52 ➝	0.0144	hr-1	P52P52	basaldecay	P52P52 basaldecay	3	93	55	v.pd(9,:)
nAA ➝	0.0144	hr-1	nAA	basaldecay	nAA basaldecay	3	73	55	v.pd(9,:)
nA50 ➝	0.0144	hr-1	nA50	basaldecay	nA50 basaldecay	3	83	55	v.pd(9,:)
nA52 ➝	0.0144	hr-1	nA52	basaldecay	nA52 basaldecay	3	83	55	v.pd(9,:)
nB50 ➝	0.0144	hr-1	nB50	basaldecay	nB50 basaldecay	3	83	55	v.pd(9,:)
nB52 ➝	0.0144	hr-1	nB52	basaldecay	nB52 basaldecay	3	83	55	v.pd(9,:)
nC50 ➝	0.0144	hr-1	nC50	basaldecay	nC50 basaldecay	3	103	55	v.pd(9,:)
nC52 ➝	0.0144	hr-1	nC52	basaldecay	nC52 basaldecay	3	103	55	v.pd(9,:)
nC100 ➝	0.0144	hr-1	nC100	basaldecay	nC100 basaldecay	3	NA	NA	v.pd(9,:)
nP50P50 ➝	0.0144	hr-1	nP50P50	basaldecay	nP50P50 basaldecay	3	93	55	v.pd(9,:)
nP52P52 ➝	0.0144	hr-1	nP52P52	basaldecay	nP52P52 basaldecay	3	93	55	v.pd(9,:)
AA+IkBa ➝ AA:IkBa	0.0806	nM-1 hr-1	AA:IkBa	association	AA:IkBa association	4	119	NA	v.pdi(1,1,:)
AA+IkBb ➝ AA:IkBb	18	nM-1 hr-1	AA:IkBb	association	AA:IkBb association	4	126	NA	v.pdi(1,1,:)
AA+IkBe ➝ AA:IkBe	0.0128	nM-1 hr-1	AA:IkBe	association	AA:IkBe association	4	133	NA	v.pdi(1,1,:)
AA+IkBd ➝ AA:IkBd	0.36	nM-1 hr-1	AA:IkBd	association	AA:IkBd association	4	NA	NA	v.pdi(1,1,:)
nAA+nIkBa ➝ nAA:IkBa	0.0806	nM-1 hr-1	nAA:IkBa	association	nAA:IkBa association	4	121	NA	v.pdi(2,1,:)
nAA+nIkbb ➝ nAA:IkBb	18	nM-1 hr-1	nAA:IkBb	association	nAA:IkBb association	4	128	NA	v.pdi(2,1,:)
nAA+nIkbe ➝ nAA:IkBe	0.0128	nM-1 hr-1	nAA:IkBe	association	nAA:IkBe association	4	135	NA	v.pdi(2,1,:)
nAA+nIkBd ➝ nAA:IkBd	0.36	nM-1 hr-1	nAA:IkBd	association	nAA:IkBd association	4	NA	NA	v.pdi(2,1,:)
AA:IkBa ➝ AA+IkBa	0.0016	hr-1	AA:IkBa	dissociation	AA:IkBa dissociation	4	120	NA	v.pdi(3,1,:)
AA:IkBb ➝ AA+IkBb	0.072	hr-1	AA:IkBb	dissociation	AA:IkBb dissociation	4	127	NA	v.pdi(3,1,:)
AA:IkBe ➝ AA+IkBe	1.0152	hr-1	AA:IkBe	dissociation	AA:IkBe dissociation	4	134	NA	v.pdi(3,1,:)
AA:IkBd ➝ AA+IkBd	3.6	hr-1	AA:IkBd	dissociation	AA:IkBd dissociation	4	NA	NA	v.pdi(3,1,:)
nAA:IkBa ➝ nAA+IkBa	0.0016	hr-1	nAA:IkBa	dissociation	nAA:IkBa dissociation	4	122	NA	v.pdi(4,1,:)
nAA:IkBb ➝ nAA+IkBb	0.072	hr-1	nAA:IkBb	dissociation	nAA:IkBb dissociation	4	129	NA	v.pdi(4,1,:)
nAA:IkBe ➝ nAA+IkBe	1.0152	hr-1	nAA:IkBe	dissociation	nAA:IkBe dissociation	4	136	NA	v.pdi(4,1,:)
nAA:IkBd ➝ nAA+IkBd	3.6	hr-1	nAA:IkBd	dissociation	nAA:IkBd dissociation	4	NA	NA	v.pdi(4,1,:)
AA:IkBa ➝ nAA:IkBa	16.56	hr-1	AA:IkBa	transport_in	AA:IkBa transport_in	4	123	NA	v.pdi(5,1,:)
AA:IkBb ➝ nAA:IkBb	1.656	hr-1	AA:IkBb	transport_in	AA:IkBb transport_in	4	130	NA	v.pdi(5,1,:)
AA:IkBe ➝ nAA:IkBe	8.28	hr-1	AA:IkBe	transport_in	AA:IkBe transport_in	4	137	NA	v.pdi(5,1,:)
AA:IkBd ➝ nAA:IkBd	8.28	hr-1	AA:IkBd	transport_in	AA:IkBd transport_in	4	NA	NA	v.pdi(5,1,:)
nAA:IkBa ➝ AA:IkBa	50.4	hr-1	nAA:IkBa	transport_out	nAA:IkBa transport_out	4	124	NA	v.pdi(6,1,:)
nAA:IkBb ➝ AA:IkBb	25.2	hr-1	nAA:IkBb	transport_out	nAA:IkBb transport_out	4	131	NA	v.pdi(6,1,:)
nAA:IkBe ➝ AA:IkBe	25.2	hr-1	nAA:IkBe	transport_out	nAA:IkBe transport_out	4	138	NA	v.pdi(6,1,:)
nAA:IkBd ➝ AA:IkBd	25.2	hr-1	nAA:IkBd	transport_out	nAA:IkBd transport_out	4	NA	NA	v.pdi(6,1,:)
A50+IkBa ➝ A50:IkBa	0.18	nM-1 hr-1	A50:IkBa	association	A50:IkBa association	5	140	57	v.pdi(1,2,:)
A50+IkBb ➝ A50:IkBb	0.0128	nM-1 hr-1	A50:IkBb	association	A50:IkBb association	5	147	58	v.pdi(1,2,:)
A50+IkBe ➝ A50:IkBe	0.0806	nM-1 hr-1	A50:IkBe	association	A50:IkBe association	5	154	59	v.pdi(1,2,:)
A50+IkBd ➝ A50:IkBd	0.036	nM-1 hr-1	A50:IkBd	association	A50:IkBd association	5	NA	NA	v.pdi(1,2,:)
nA50+nIkBa ➝ nA50:IkBa	0.18	nM-1 hr-1	nA50:IkBa	association	nA50:IkBa association	5	142	57	v.pdi(2,2,:)
nA50+nIkbb ➝ nA50:IkBb	0.0128	nM-1 hr-1	nA50:IkBb	association	nA50:IkBb association	5	149	58	v.pdi(2,2,:)
nA50+nIkbe ➝ nA50:IkBe	0.0806	nM-1 hr-1	nA50:IkBe	association	nA50:IkBe association	5	156	59	v.pdi(2,2,:)
nA50+nIkBd ➝ nA50:IkBd	0.036	nM-1 hr-1	nA50:IkBd	association	nA50:IkBd association	5	NA	NA	v.pdi(2,2,:)
A50:IkBa ➝ A50+IkBa	0.036	hr-1	A50:IkBa	dissociation	A50:IkBa dissociation	5	141	63	v.pdi(3,2,:)
A50:IkBb ➝ A50+IkBb	1.0152	hr-1	A50:IkBb	dissociation	A50:IkBb dissociation	5	148	64	v.pdi(3,2,:)
A50:IkBe ➝ A50+IkBe	0.36	hr-1	A50:IkBe	dissociation	A50:IkBe dissociation	5	155	65	v.pdi(3,2,:)
A50:IkBd ➝ A50+IkBd	0.05	hr-1	A50:IkBd	dissociation	A50:IkBd dissociation	5	NA	NA	v.pdi(3,2,:)
nA50:IkBa ➝ nA50+IkBa	0.036	hr-1	nA50:IkBa	dissociation	nA50:IkBa dissociation	5	143	63	v.pdi(4,2,:)
nA50:IkBb ➝ nA50+IkBb	1.0152	hr-1	nA50:IkBb	dissociation	nA50:IkBb dissociation	5	150	64	v.pdi(4,2,:)
nA50:IkBe ➝ nA50+IkBe	0.36	hr-1	nA50:IkBe	dissociation	nA50:IkBe dissociation	5	157	65	v.pdi(4,2,:)
nA50:IkBd ➝ nA50+IkBd	0.05	hr-1	nA50:IkBd	dissociation	nA50:IkBd dissociation	5	NA	NA	v.pdi(4,2,:)
A50:IkBa ➝ nA50:IkBa	16.56	hr-1	A50:IkBa	transport_in	A50:IkBa transport_in	5	144	69	v.pdi(5,2,:)
A50:IkBb ➝ nA50:IkBb	1.656	hr-1	A50:IkBb	transport_in	A50:IkBb transport_in	5	151	70	v.pdi(5,2,:)
A50:IkBe ➝ nA50:IkBe	8.28	hr-1	A50:IkBe	transport_in	A50:IkBe transport_in	5	158	71	v.pdi(5,2,:)
A50:IkBd ➝ nA50:IkBd	1.656	hr-1	A50:IkBd	transport_in	A50:IkBd transport_in	5	NA	NA	v.pdi(5,2,:)
nA50:IkBa ➝ A50:IkBa	50.4	hr-1	nA50:IkBa	transport_out	nA50:IkBa transport_out	5	145	72	v.pdi(6,2,:)
nA50:IkBb ➝ A50:IkBb	25.2	hr-1	nA50:IkBb	transport_out	nA50:IkBb transport_out	5	152	73	v.pdi(6,2,:)
nA50:IkBe ➝ A50:IkBe	25.2	hr-1	nA50:IkBe	transport_out	nA50:IkBe transport_out	5	159	74	v.pdi(6,2,:)
nA50:IkBd ➝ A50:IkBd	25.2	hr-1	nA50:IkBd	transport_out	nA50:IkBd transport_out	5	NA	NA	v.pdi(6,2,:)
A52+IkBa ➝ A52:IkBa	0.1804	nM-1 hr-1	A52:IkBa	association	A52:IkBa association	5	NA	NA	v.pdi(1,2,:)
A52+IkBb ➝ A52:IkBb	0.0128	nM-1 hr-1	A52:IkBb	association	A52:IkBb association	5	NA	NA	v.pdi(1,2,:)
A52+IkBe ➝ A52:IkBe	0.0806	nM-1 hr-1	A52:IkBe	association	A52:IkBe association	5	NA	NA	v.pdi(1,2,:)
A52+IkBd ➝ A52:IkBd	0.036	nM-1 hr-1	A52:IkBd	association	A52:IkBd association	5	NA	NA	v.pdi(1,2,:)
nA52+nIkBa ➝ nA52:IkBa	0.1804	nM-1 hr-1	nA52:IkBa	association	nA52:IkBa association	5	NA	NA	v.pdi(2,2,:)
nA52+nIkbb ➝ nA52:IkBb	0.0128	nM-1 hr-1	nA52:IkBb	association	nA52:IkBb association	5	NA	NA	v.pdi(2,2,:)
nA52+nIkbe ➝ nA52:IkBe	0.0806	nM-1 hr-1	nA52:IkBe	association	nA52:IkBe association	5	NA	NA	v.pdi(2,2,:)
nA52+nIkBd ➝ nA52:IkBd	0.036	nM-1 hr-1	nA52:IkBd	association	nA52:IkBd association	5	NA	NA	v.pdi(2,2,:)
A52:IkBa ➝ A52+IkBa	0.036	hr-1	A52:IkBa	dissociation	A52:IkBa dissociation	5	NA	NA	v.pdi(3,2,:)
A52:IkBb ➝ A52+IkBb	1.0152	hr-1	A52:IkBb	dissociation	A52:IkBb dissociation	5	NA	NA	v.pdi(3,2,:)
A52:IkBe ➝ A52+IkBe	0.36	hr-1	A52:IkBe	dissociation	A52:IkBe dissociation	5	NA	NA	v.pdi(3,2,:)
A52:IkBd ➝ A52+IkBd	0.0504	hr-1	A52:IkBd	dissociation	A52:IkBd dissociation	5	NA	NA	v.pdi(3,2,:)
nA52:IkBa ➝ nA52+IkBa	0.036	hr-1	nA52:IkBa	dissociation	nA52:IkBa dissociation	5	NA	NA	v.pdi(4,2,:)
nA52:IkBb ➝ nA52+IkBb	1.0152	hr-1	nA52:IkBb	dissociation	nA52:IkBb dissociation	5	NA	NA	v.pdi(4,2,:)
nA52:IkBe ➝ nA52+IkBe	0.36	hr-1	nA52:IkBe	dissociation	nA52:IkBe dissociation	5	NA	NA	v.pdi(4,2,:)
nA52:IkBd ➝ nA52+IkBd	0.0504	hr-1	nA52:IkBd	dissociation	nA52:IkBd dissociation	5	NA	NA	v.pdi(4,2,:)
A52:IkBa ➝ nA52:IkBa	16.56	hr-1	A52:IkBa	transport_in	A52:IkBa transport_in	5	NA	NA	v.pdi(5,2,:)
A52:IkBb ➝ nA52:IkBb	16.56	hr-1	A52:IkBb	transport_in	A52:IkBb transport_in	5	NA	NA	v.pdi(5,2,:)
A52:IkBe ➝ nA52:IkBe	8.28	hr-1	A52:IkBe	transport_in	A52:IkBe transport_in	5	NA	NA	v.pdi(5,2,:)
nA52:IkBa ➝ A52:IkBa	50.4	hr-1	nA52:IkBa	transport_out	nA52:IkBa transport_out	5	NA	NA	v.pdi(6,2,:)
nA52:IkBb ➝ A52:IkBb	25.2	hr-1	nA52:IkBb	transport_out	nA52:IkBb transport_out	5	NA	NA	v.pdi(6,2,:)
nA52:IkBe ➝ A52:IkBe	25.2	hr-1	nA52:IkBe	transport_out	nA52:IkBe transport_out	5	NA	NA	v.pdi(6,2,:)
nA52:IkBd ➝ A52:IkBd	25.2	hr-1	nA52:IkBd	transport_out	nA52:IkBd transport_out	5	NA	NA	v.pdi(6,2,:)
B50+IkBa ➝ B50:IkBa	0.1804	nM-1 hr-1	B50:IkBa	association	B50:IkBa association	5	NA	NA	v.pdi(1,2,:)
B50+IkBb ➝ B50:IkBb	0	nM-1 hr-1	B50:IkBb	association	B50:IkBb association	5	NA	NA	v.pdi(1,2,:)
B50+IkBe ➝ B50:IkBe	0.0806	nM-1 hr-1	B50:IkBe	association	B50:IkBe association	5	NA	NA	v.pdi(1,2,:)
B50+IkBd ➝ B50:IkBd	0.0036	nM-1 hr-1	B50:IkBd	association	B50:IkBd association	5	NA	NA	v.pdi(1,2,:)
nB50+nIkBa ➝ nB50:IkBa	0.1804	nM-1 hr-1	nB50:IkBa	association	nB50:IkBa association	5	NA	NA	v.pdi(2,2,:)
nB50+nIkbb ➝ nB50:IkBb	0	nM-1 hr-1	nB50:IkBb	association	nB50:IkBb association	5	NA	NA	v.pdi(2,2,:)
nB50+nIkbe ➝ nB50:IkBe	0.0806	nM-1 hr-1	nB50:IkBe	association	nB50:IkBe association	5	NA	NA	v.pdi(2,2,:)
nB50+nIkBd ➝ nB50:IkBd	0.0036	nM-1 hr-1	nB50:IkBd	association	nB50:IkBd association	5	NA	NA	v.pdi(2,2,:)
B50:IkBa ➝ B50+IkBa	0.036	hr-1	B50:IkBa	dissociation	B50:IkBa dissociation	5	NA	NA	v.pdi(3,2,:)
B50:IkBb ➝ B50+IkBb	0	hr-1	B50:IkBb	dissociation	B50:IkBb dissociation	5	NA	NA	v.pdi(3,2,:)
B50:IkBe ➝ B50+IkBe	0.36	hr-1	B50:IkBe	dissociation	B50:IkBe dissociation	5	NA	NA	v.pdi(3,2,:)
B50:IkBd ➝ B50+IkBd	0.0504	hr-1	B50:IkBd	dissociation	B50:IkBd dissociation	5	NA	NA	v.pdi(3,2,:)
nB50:IkBa ➝ nB50+IkBa	0.036	hr-1	nB50:IkBa	dissociation	nB50:IkBa dissociation	5	NA	NA	v.pdi(4,2,:)
nB50:IkBb ➝ nB50+IkBb	0	hr-1	nB50:IkBb	dissociation	nB50:IkBb dissociation	5	NA	NA	v.pdi(4,2,:)
nB50:IkBe ➝ nB50+IkBe	0.36	hr-1	nB50:IkBe	dissociation	nB50:IkBe dissociation	5	NA	NA	v.pdi(4,2,:)
nB50:IkBd ➝ nB50+IkBd	0.0504	hr-1	nB50:IkBd	dissociation	nB50:IkBd dissociation	5	NA	NA	v.pdi(4,2,:)
B50:IkBa ➝ nB50:IkBa	16.56	hr-1	B50:IkBa	transport_in	B50:IkBa transport_in	5	NA	NA	v.pdi(5,2,:)
B50:IkBb ➝ nB50:IkBb	0	hr-1	B50:IkBb	transport_in	B50:IkBb transport_in	5	NA	NA	v.pdi(5,2,:)
B50:IkBe ➝ nB50:IkBe	8.28	hr-1	B50:IkBe	transport_in	B50:IkBe transport_in	5	NA	NA	v.pdi(5,2,:)
B50:IkBd ➝ nB50:IkBd	1.656	hr-1	B50:IkBd	transport_in	B50:IkBd transport_in	5	NA	NA	v.pdi(5,2,:)
nB50:IkBa ➝ B50:IkBa	50.4	hr-1	nB50:IkBa	transport_out	nB50:IkBa transport_out	5	NA	NA	v.pdi(6,2,:)
nB50:IkBb ➝ B50:IkBb	0	hr-1	nB50:IkBb	transport_out	nB50:IkBb transport_out	5	NA	NA	v.pdi(6,2,:)
nB50:IkBe ➝ B50:IkBe	25.2	hr-1	nB50:IkBe	transport_out	nB50:IkBe transport_out	5	NA	NA	v.pdi(6,2,:)
nB50:IkBd ➝ B50:IkBd	25.2	hr-1	nB50:IkBd	transport_out	nB50:IkBd transport_out	5	NA	NA	v.pdi(6,2,:)
B52+IkBa ➝ B52:IkBa	0	nM-1 hr-1	B52:IkBa	association	B52:IkBa association	5	NA	NA	v.pdi(1,2,:)
B52+IkBb ➝ B52:IkBb	0	nM-1 hr-1	B52:IkBb	association	B52:IkBb association	5	NA	NA	v.pdi(1,2,:)
B52+IkBe ➝ B52:IkBe	0	nM-1 hr-1	B52:IkBe	association	B52:IkBe association	5	NA	NA	v.pdi(1,2,:)
B52+IkBd ➝ B52:IkBd	0.036	nM-1 hr-1	B52:IkBd	association	B52:IkBd association	5	NA	NA	v.pdi(1,2,:)
nB52+nIkBa ➝ nB52:IkBa	0	nM-1 hr-1	nB52:IkBa	association	nB52:IkBa association	5	NA	NA	v.pdi(2,2,:)
nB52+nIkbb ➝ nB52:IkBb	0	nM-1 hr-1	nB52:IkBb	association	nB52:IkBb association	5	NA	NA	v.pdi(2,2,:)
nB52+nIkbe ➝ nB52:IkBe	0	nM-1 hr-1	nB52:IkBe	association	nB52:IkBe association	5	NA	NA	v.pdi(2,2,:)
nB52+nIkBd ➝ nB52:IkBd	0.036	nM-1 hr-1	nB52:IkBd	association	nB52:IkBd association	5	NA	NA	v.pdi(2,2,:)
B52:IkBa ➝ B52+IkBa	0	hr-1	B52:IkBa	dissociation	B52:IkBa dissociation	5	NA	NA	v.pdi(3,2,:)
B52:IkBb ➝ B52+IkBb	0	hr-1	B52:IkBb	dissociation	B52:IkBb dissociation	5	NA	NA	v.pdi(3,2,:)
B52:IkBe ➝ B52+IkBe	0	hr-1	B52:IkBe	dissociation	B52:IkBe dissociation	5	NA	NA	v.pdi(3,2,:)
B52:IkBd ➝ B52+IkBd	0.05	hr-1	B52:IkBd	dissociation	B52:IkBd dissociation	5	NA	NA	v.pdi(3,2,:)
nB52:IkBa ➝ nB52+IkBa	0	hr-1	nB52:IkBa	dissociation	nB52:IkBa dissociation	5	NA	NA	v.pdi(4,2,:)
nB52:IkBb ➝ nB52+IkBb	0	hr-1	nB52:IkBb	dissociation	nB52:IkBb dissociation	5	NA	NA	v.pdi(4,2,:)
nB52:IkBe ➝ nB52+IkBe	0	hr-1	nB52:IkBe	dissociation	nB52:IkBe dissociation	5	NA	NA	v.pdi(4,2,:)
nB52:IkBd ➝ nB52+IkBd	0.05	hr-1	nB52:IkBd	dissociation	nB52:IkBd dissociation	5	NA	NA	v.pdi(4,2,:)
B52:IkBa ➝ nB52:IkBa	0	hr-1	B52:IkBa	transport_in	B52:IkBa transport_in	5	NA	NA	v.pdi(5,2,:)
B52:IkBb ➝ nB52:IkBb	0	hr-1	B52:IkBb	transport_in	B52:IkBb transport_in	5	NA	NA	v.pdi(5,2,:)
B52:IkBe ➝ nB52:IkBe	0	hr-1	B52:IkBe	transport_in	B52:IkBe transport_in	5	NA	NA	v.pdi(5,2,:)
B52:IkBd ➝ nB52:IkBd	1.656	hr-1	B52:IkBd	transport_in	B52:IkBd transport_in	5	NA	NA	v.pdi(5,2,:)
nB52:IkBa ➝ B52:IkBa	0	hr-1	nB52:IkBa	transport_out	nB52:IkBa transport_out	5	NA	NA	v.pdi(6,2,:)
nB52:IkBb ➝ B52:IkBb	0	hr-1	nB52:IkBb	transport_out	nB52:IkBb transport_out	5	NA	NA	v.pdi(6,2,:)
nB52:IkBe ➝ B52:IkBe	0	hr-1	nB52:IkBe	transport_out	nB52:IkBe transport_out	5	NA	NA	v.pdi(6,2,:)
nB52:IkBd ➝ B52:IkBd	25.2	hr-1	nB52:IkBd	transport_out	nB52:IkBd transport_out	5	NA	NA	v.pdi(6,2,:)
C50+IkBa ➝ C50:IkBa	0.1804	nM-1 hr-1	C50:IkBa	association	C50:IkBa association	7	182	60	v.pdi(1,4,:)
C50+IkBb ➝ C50:IkBb	0.0128	nM-1 hr-1	C50:IkBb	association	C50:IkBb association	7	189	61	v.pdi(1,4,:)
C50+IkBe ➝ C50:IkBe	0.0806	nM-1 hr-1	C50:IkBe	association	C50:IkBe association	7	196	62	v.pdi(1,4,:)
C50+IkBd ➝ C50:IkBd	0.036	nM-1 hr-1	C50:IkBd	association	C50:IkBd association	7	NA	NA	v.pdi(1,4,:)
nC50+nIkBa ➝ nC50:IkBa	0.1804	nM-1 hr-1	nC50:IkBa	association	nC50:IkBa association	7	184	60	v.pdi(2,4,:)
nC50+nIkbb ➝ nC50:IkBb	0.0128	nM-1 hr-1	nC50:IkBb	association	nC50:IkBb association	7	191	61	v.pdi(2,4,:)
nC50+nIkbe ➝ nC50:IkBe	0.0806	nM-1 hr-1	nC50:IkBe	association	nC50:IkBe association	7	198	62	v.pdi(2,4,:)
nC50+nIkBd ➝ nC50:IkBd	0.036	nM-1 hr-1	nC50:IkBd	association	nC50:IkBd association	7	NA	NA	v.pdi(2,4,:)
C50:IkBa ➝ C50+IkBa	0.288	hr-1	C50:IkBa	dissociation	C50:IkBa dissociation	7	183	66	v.pdi(3,4,:)
C50:IkBb ➝ C50+IkBb	1.0152	hr-1	C50:IkBb	dissociation	C50:IkBb dissociation	7	190	67	v.pdi(3,4,:)
C50:IkBe ➝ C50+IkBe	0.0016	hr-1	C50:IkBe	dissociation	C50:IkBe dissociation	7	197	68	v.pdi(3,4,:)
C50:IkBd ➝ C50+IkBd	0.05	hr-1	C50:IkBd	dissociation	C50:IkBd dissociation	7	NA	NA	v.pdi(3,4,:)
nC50:IkBa ➝ nC50+IkBa	0.288	hr-1	nC50:IkBa	dissociation	nC50:IkBa dissociation	7	185	66	v.pdi(4,4,:)
nC50:IkBb ➝ nC50+IkBb	1.0152	hr-1	nC50:IkBb	dissociation	nC50:IkBb dissociation	7	192	67	v.pdi(4,4,:)
nC50:IkBe ➝ nC50+IkBe	0.0016	hr-1	nC50:IkBe	dissociation	nC50:IkBe dissociation	7	199	68	v.pdi(4,4,:)
nC50:IkBd ➝ nC50+IkBd	0.05	hr-1	nC50:IkBd	dissociation	nC50:IkBd dissociation	7	NA	NA	v.pdi(4,4,:)
C50:IkBa ➝ nC50:IkBa	16.56	hr-1	C50:IkBa	transport_in	C50:IkBa transport_in	7	186	69	v.pdi(5,4,:)
C50:IkBb ➝ nC50:IkBb	1.656	hr-1	C50:IkBb	transport_in	C50:IkBb transport_in	7	193	70	v.pdi(5,4,:)
C50:IkBe ➝ nC50:IkBe	8.28	hr-1	C50:IkBe	transport_in	C50:IkBe transport_in	7	200	71	v.pdi(5,4,:)
C50:IkBd ➝ nC50:IkBd	1.656	hr-1	C50:IkBd	transport_in	C50:IkBd transport_in	7	NA	NA	v.pdi(5,4,:)
nC50:IkBa ➝ C50:IkBa	50.4	hr-1	nC50:IkBa	transport_out	nC50:IkBa transport_out	7	187	72	v.pdi(6,4,:)
nC50:IkBb ➝ C50:IkBb	25.2	hr-1	nC50:IkBb	transport_out	nC50:IkBb transport_out	7	194	73	v.pdi(6,4,:)
nC50:IkBe ➝ C50:IkBe	25.2	hr-1	nC50:IkBe	transport_out	nC50:IkBe transport_out	7	201	74	v.pdi(6,4,:)
nC50:IkBd ➝ C50:IkBd	25.2	hr-1	nC50:IkBd	transport_out	nC50:IkBd transport_out	7	NA	NA	v.pdi(6,4,:)
C52+IkBa ➝ C52:IkBa	0.1804	nM-1 hr-1	C52:IkBa	association	C52:IkBa association	7	182	60	v.pdi(1,4,:)
C52+IkBb ➝ C52:IkBb	0.0128	nM-1 hr-1	C52:IkBb	association	C52:IkBb association	7	189	61	v.pdi(1,4,:)
C52+IkBe ➝ C52:IkBe	0.0806	nM-1 hr-1	C52:IkBe	association	C52:IkBe association	7	196	62	v.pdi(1,4,:)
C52+IkBd ➝ C52:IkBd	0.118	nM-1 hr-1	C52:IkBd	association	C52:IkBd association	7	NA	NA	v.pdi(1,4,:)
nC52+nIkBa ➝ nC52:IkBa	0.1804	nM-1 hr-1	nC52:IkBa	association	nC52:IkBa association	7	184	60	v.pdi(2,4,:)
nC52+nIkbb ➝ nC52:IkBb	0.0128	nM-1 hr-1	nC52:IkBb	association	nC52:IkBb association	7	191	61	v.pdi(2,4,:)
nC52+nIkbe ➝ nC52:IkBe	0.0806	nM-1 hr-1	nC52:IkBe	association	nC52:IkBe association	7	198	62	v.pdi(2,4,:)
nC52+nIkBd ➝ nC52:IkBd	0.118	nM-1 hr-1	nC52:IkBd	association	nC52:IkBd association	7	NA	NA	v.pdi(2,4,:)
C52:IkBa ➝ C52+IkBa	0.288	hr-1	C52:IkBa	dissociation	C52:IkBa dissociation	7	183	66	v.pdi(3,4,:)
C52:IkBb ➝ C52+IkBb	1.0152	hr-1	C52:IkBb	dissociation	C52:IkBb dissociation	7	190	67	v.pdi(3,4,:)
C52:IkBe ➝ C52+IkBe	0.36	hr-1	C52:IkBe	dissociation	C52:IkBe dissociation	7	197	68	v.pdi(3,4,:)
C52:IkBd ➝ C52+IkBd	0.05	hr-1	C52:IkBd	dissociation	C52:IkBd dissociation	7	NA	NA	v.pdi(3,4,:)
nC52:IkBa ➝ nC52+IkBa	0.288	hr-1	nC52:IkBa	dissociation	nC52:IkBa dissociation	7	185	66	v.pdi(4,4,:)
nC52:IkBb ➝ nC52+IkBb	1.0152	hr-1	nC52:IkBb	dissociation	nC52:IkBb dissociation	7	192	67	v.pdi(4,4,:)
nC52:IkBe ➝ nC52+IkBe	0.36	hr-1	nC52:IkBe	dissociation	nC52:IkBe dissociation	7	199	68	v.pdi(4,4,:)
nC52:IkBd ➝ nC52+IkBd	0.05	hr-1	nC52:IkBd	dissociation	nC52:IkBd dissociation	7	NA	NA	v.pdi(4,4,:)
C52:IkBa ➝ nC52:IkBa	16.56	hr-1	C52:IkBa	transport_in	C52:IkBa transport_in	7	186	69	v.pdi(5,4,:)
C52:IkBb ➝ nC52:IkBb	16.56	hr-1	C52:IkBb	transport_in	C52:IkBb transport_in	7	193	70	v.pdi(5,4,:)
C52:IkBe ➝ nC52:IkBe	8.28	hr-1	C52:IkBe	transport_in	C52:IkBe transport_in	7	200	71	v.pdi(5,4,:)
C52:IkBd ➝ nC52:IkBd	1.656	hr-1	C52:IkBd	transport_in	C52:IkBd transport_in	7	NA	NA	v.pdi(5,4,:)
nC52:IkBa ➝ C52:IkBa	50.4	hr-1	nC52:IkBa	transport_out	nC52:IkBa transport_out	7	187	72	v.pdi(6,4,:)
nC52:IkBb ➝ C52:IkBb	25.2	hr-1	nC52:IkBb	transport_out	nC52:IkBb transport_out	7	194	73	v.pdi(6,4,:)
nC52:IkBe ➝ C52:IkBe	25.2	hr-1	nC52:IkBe	transport_out	nC52:IkBe transport_out	7	201	74	v.pdi(6,4,:)
nC52:IkBd ➝ C52:IkBd	25.2	hr-1	nC52:IkBd	transport_out	nC52:IkBd transport_out	7	NA	NA	v.pdi(6,4,:)
Ikba:NFkB+NEMO ➝ NFkB+NEMO	0.084	nM-1 hr-1	Ikba	decay	Ikba decay	multiple	12	30	v.pi(12,:)	NEMO-mediated NFkB-bound IkB decay
Ikbb:NFkB+NEMO ➝ NFkB+NEMO	0.027	nM-1 hr-1	Ikbb	decay	Ikbb decay	multiple	26	32	v.pi(12,:)	NEMO-mediated NFkB-bound IkB decay
Ikbe:NFkB+NEMO ➝ NFkB+NEMO	0.0204	nM-1 hr-1	Ikbe	decay	Ikbe decay	multiple	40	34	v.pi(12,:)	NEMO-mediated NFkB-bound IkB decay
Ikbd:NFkB+NIK ➝ NFkB+NIK	36	nM-1 hr-1	Ikbd	decay	Ikbd decay	multiple	NA	NA	v.pi(12,:)	NIK-mediated NFkB-bound IkB decay

## Sheet: (E) Apoptosis species
Species name	Species name in Albeck	Initial Concentration	Unit	Module # in this model	Species # in this model	Species # in Shokhirev	Description
tBcl2	BclXLt	5	molecule	1	1	cellCycle 125	Bcl2 family transcript (mRNA)
L	L	1000	molecule	2	2	1	death ligand, such as TRAIL and TNF
R	R	1000	molecule	2	3	2	inactive receptor
L:R	L:R	0	molecule	2	4	3
DISC	R*	0	molecule	2	5	4	active death-inducing signaling complex
flip	flip	2000	molecule	2	6	5	binds to active receptor acting as an inhibitor
flip:DISC	flip:R*	0	molecule	2	7	6
pC8	C8	10000	molecule	3	8	7	procaspase-8 and procaspase-10
DISC:pC8	R*:C8	0	molecule	3	9	8
C8	C8*	0	molecule	3	10	9	cleaved caspase-8 and caspase-10
Bar	Bar	1000	molecule	3	11	10	binds to caspase-8 and acts as an inhibitor
Bar:C8	Bar:C8*	0	molecule	3	12	11
Bid	Bid	60000	molecule	4	13	24	inactive substrate of cleaved caspase-8
C8:Bid	C8*:Bid	0	molecule	4	14	25
tBid	tBid	0	molecule	4	15	26	truncated Bid, active form of Bid
cBcl2	Bcl2c / Mcl1	20000	molecule	4	16	27	represents the family of anti-apoptotic Bcl-2 proteins in the cellular compartment
cBcl2:tBid	Bcl2c:tBid	0	molecule	4	17	28
Bax	Bax	80000	molecule	5	18	29	substrate of tBid, inactive form
tBid:Bax	tBid:Bax	0	molecule	5	19	30
aBax	Bax*	0	molecule	5	20	31	active form of Bax
mBax	Bax*m	0	molecule	5	21	32	active form of Bax in the mitochondrial compartment
Bcl2	Bcl2	3000	molecule	5	22	33	represents the family of anti-apoptotic Bcl-2 proteins in the mitochondrial compartment
mBax:Bcl2	Bax*m:Bcl2	0	molecule	5	23	34
Bax2	Bax2	0	molecule	5	24	35	dimerized Bax in the mitochondrial compartment
Bax2:Bcl2	Bax2:Bcl2	0	molecule	5	25	36
Bax4	Bax4	0	molecule	5	26	37	tetramerized Bax in the mitochondrial compartment
Bax4:Bcl2	Bax4:Bcl2	0	molecule	5	27	38
Mito	M	500000	molecule	6	28	39	the number of unoccupied Bax4 binding sites on outer membrane of the mitochondria, in mitochondrial compartment
Bax4:Mito	Bax4:M	0	molecule	6	29	40
aMito	M*	0	molecule	6	30	41	the number of pores Bax4 created on the outer membrane of the mitochondria, in mitochondrial compartment
mCytoC	CyCm	500000	molecule	6	31	42	cytochrome c inside the mitochondria, in mitochondrial compartment
aMito:mCytoC	M*:CyCm	0	molecule	6	32	43
aCytoC	CyCr	0	molecule	6	33	44	cytochrome c released from the mitochondria, but remaining in mitochondrial compartment
mSmac	Smacm	100000	molecule	6	34	45	Smac/Diablo inside the mitochondria, in mitochondrial compartment
aMito:mSmac	M*:Smacm	0	molecule	6	35	46
aSmac	Smacr	0	molecule	6	36	47	Smac/Diablo released from the mitochondria, but remaining in mitochondrial compartment
XIAP	XIAP	100000	molecule	7	37	19	X-linked inhibitor of apoptosis (XIAP) in the cellular compartment
cSmac	Smac	0	molecule	7	38	55	Smac/Diablo in the cellular compartment
cSmac:XIAP	Smac:XIAP	0	molecule	7	39	57
cCytoC	CyC	0	molecule	8	40	48	cytochrome c in the cellular compartment
Apaf	Apaf	100000	molecule	8	41	49	inactive form of Apoptosis activating factor (Apaf-1), substrate of cytochrome c
Apaf:cCytoC	Apaf:cCytoC	0	molecule	8	42	50
aApaf	Apaf*	0	molecule	8	43	51	active form of Apaf-1
pC9	C9	100000	molecule	8	44	52	procaspase-9
Apop	Apop	0	molecule	8	45	53	apoptosome, which is the complex of active Apaf and procaspase-9
Apop:XIAP	Apop:XIAP	0	molecule	8	46	56
pC3	C3	10000	molecule	9	47	12	procaspase-3 and procaspase-7
C8:pC3	C8*:C3	0	molecule	9	48	13
C3	C3*	0	molecule	9	49	14	caspase-3 and caspase-7
XIAP:C3	XIAP:C3*	0	molecule	9	50	20
Apop:pC3	Apop:C3	0	molecule	9	51	54
uC3	C3*_Ub	0	molecule	9	52	58	caspase-3 ubiquinated and targeted for degradation, inactive
pC6	C6	10000	molecule	10	53	15	procaspase-6
C3:pC6	C3*:C6	0	molecule	10	54	16
C6	C6*	0	molecule	10	55	17	caspase-6
C6:pC8	C6*:C8	0	molecule	10	56	18
PARP	PARP	1000000	molecule	11	57	21	represents all substrates of caspase-3
C3:PARP	C3*:PARP	0	molecule	11	58	22
tPARP	cPARP	0	molecule	11	59	23	cleaved PARP, measure of single-cell death

## Sheet: (F) Apoptosis reactions
Reactions	Parameter value	Units	Species assigned to	Process category	Reaction name	Module # in this model	Reaction # in this model	Reaction # in Shokhirev	reaction # in Albeck	Description
➝ tBcl2	2	[dimless]	tBcl2	synthesis	tBcl2 synthesis	1	A02	cell cycle 41	NA	Hill exponent for BclxL transcript induction by NFkB
	60	nM	tBcl2	synthesis	tBcl2 synthesis	1	A02	cell cycle 41	NA	Half-maximal NFkB concentration for inducing BclxL transcript
	480	mol/hr	tBcl2	synthesis	tBcl2 synthesis	1	A02	cell cycle 41	NA	Maximal synthesis rate of BclxL transcript
tBcl2 ➝	0.005	hr-1	tBcl2	basaldecay	tBcl2 basaldecay	1	A03	cell cycle 2	NA
➝L	0	mol/hr	L	basal	ligand basal synthesis	2	1	111	NA
L ➝	0	hr-1	L	basaldecay	ligand basaldecay	2	2	112	NA
➝R	138.746	mol/hr	R	basal	R basal synthesis	2	3	71	NA
R ➝	0.693147	hr-1	R	basaldecay	R basaldecay	2	4	72	NA
L+R ➝ L:R	0.00144	mol-1 hr-1	L-R	association	L-R association	2	5	1	1
L:R ➝ L+R	0.0036	hr-1	L-R	dissociation	L-R dissociation	2	6	2	1
L:R ➝ DISC (R*)	36	hr-1	DISC	activation	DISC activation	2	7	3	1
➝flip	69.4316	mol/hr	flip	basal	flip basal synthesis	2	8	73	NA
flip➝	0.693147	hr-1	flip	basaldecay	flip basaldecay	2	9	74	NA
flip + DISC ➝ flip:DISC	0.0036	mol-1 hr-1	flip-DISC	association	flip-DISC association	2	10	4	2
flip:DISC ➝ flip + DISC	3.6	hr-1	flip-DISC	dissociation	flip-DISC dissocation	2	11	5	2
flip:DISC➝	0.693147	hr-1	flip-DISC	basaldecay	flip-DISC basaldecay	2	12	75	NA
➝pC8	14011.1	mol/hr	pC8	basal	pC8 basal synthesis	3	13	76	NA
pC8➝	0.693147	hr-1	pC8	basaldecay	pC8 basaldecay	3	14	77	NA
pC8 + DISC ➝ DISC:pC8	0.00036	mol-1 hr-1	DISC-pC8	association	DISC-pC8 association	3	15	6	3
DISC:pC8 ➝ pC8 + DISC	3.6	hr-1	DISC-pC8	dissociation	DISC-pC8 dissocation	3	16	7	3
DISC:pC8 ➝ C8 + DISC	3600	hr-1	C8	activation	C8 activation	3	17	8	3
pC8 + ABCR ➝ C8 + ABCR	0.00021	mol-1 hr-1	C8	basalsynthesis	C8 basalsynthesis	3	17+1	NA	NA	Activated BCR-mediated caspase-8 processing
➝ Bar	1270.3	mol/hr	Bar	basal	BAR basal synthesis	3	18	78	NA
Bar➝	2.07944	hr-1	Bar	basaldecay	BAR basaldecay	3	19	79	NA
Bar + C8 ➝ Bar:C8	0.0036	mol-1 hr-1	Bar-C8	association	BAR-C8 association	3	20	9	4
Bar:C8 ➝ Bar + C8	3.6	hr-1	Bar-C8	dissociation	BAR-C8 dissociation	3	21	10	4
Bar:C8➝	6.93147	hr-1	Bar-C8	basaldecay	BAR-C8 basaldecay	3	22	80	NA
➝Bid	28625.7	mol/hr	Bid	basal	Bid basal synthesis	4	23	81	NA
Bid➝	0.693147	hr-1	Bid	basaldecay	Bid basaldecay	4	24	82	NA
Bid + C8 ➝ C8:Bid	0.00036	mol-1 hr-1	C8-Bid	association	C8-Bid association	4	25	26	10
C8:Bid ➝ Bid + C8	3.6	hr-1	C8-Bid	dissociation	C8-Bid dissociation	4	26	27	10
C8:Bid➝ tBid + C8	3600	hr-1	tBid	activation	tBid activation	4	27	28	10
➝cBcl2	14762.7	mol/hr	cBcl2	basal	cBcl2 basal synthesis	4	28	83	NA
cBcl2➝	0.693147	hr-1	cBcl2	basaldecay	cBcl2 basaldecay	4	29	84	NA
tBid + cBcl2 ➝ cBcl2:tBid	0.0036	mol-1 hr-1	cBcl2-tBid	association	cBcl2-tBid association	4	30	29	11
cBcl2:tBid ➝ tBid + cBcl2	3.6	hr-1	cBcl2-tBid	dissociation	cBcl2-tBid dissociation	4	31	30	11
cBcl2:tBid ➝	0.693147	hr-1	cBcl2-tBid	basaldecay	cBcl2-tBid basaldecay	4	32	85	NA
➝Bax	72098.4	mol/hr	Bax	basal	Bax basal synthesis	5	33	86	NA
Bax ➝	0.693147	hr-1	Bax	basaldecay	Bax basaldecay	5	34	87	NA
Bax + tBid ➝ tBid:Bax	0.00036	mol-1 hr-1	tBid-Bax	association	tBid-Bax association	5	35	31	12
tBid:Bax ➝ Bax + tBid	3.6	hr-1	tBid-Bax	dissociation	tBid-Bax dissociation	5	36	32	12
tBid:Bax ➝ aBax + tBid	3600	hr-1	aBax	activation	aBax activation	5	37	33	12
aBax ➝ mBax	36	hr-1	aBax	transport_in_mito	aBax transport_in_mito	5	38	34	13
mBax ➝ aBax	3600	hr-1	mBax	transport_out_mito	mBax transport_out_mito	5	39	35	13
tBcl2 ➝Bcl2	18.42	hr-1	Bcl2	translation	Bcl2 translation	5	40	88	NA
Bcl2➝	0.693147	hr-1	Bcl2	basaldecay	Bcl2 basaldecay	5	41	89	NA
mBax + Bcl2 ➝ mBax:Bcl2	0.0036	mol-1 hr-1	mBax-Bcl2	association	mBax-Bcl2 association	5	42	36	14
mBax:Bcl2 ➝ mBax + Bcl2	3.6	hr-1	mBax-Bcl2	dissociation	mBax-Bcl2 dissociation	5	43	37	14
mBax:Bcl2 ➝	0.693147	hr-1	mBax-Bcl2	basaldecay	mBax-Bcl2 basaldecay	5	44	90	NA
mBax + mBax ➝ Bax2	0.0036	hr-1	Bax2	association	Bax2 association	5	45	38	15
Bax2 ➝ mBax + mBax	3.6	hr-1	Bax2	dissociation	Bax2 dissociation	5	46	39	15
Bax2 + Bcl2 ➝ Bax2:Bcl2	0.0036	mol-1 hr-1	Bax2-Bcl2	association	Bax2-Bcl2 association	5	47	40	16
Bax2:Bcl2 ➝Bax2 + Bcl2	3.6	hr-1	Bax2-Bcl2	dissociation	Bax2-Bcl2 dissociation	5	48	41	16
Bax2:Bcl2➝	0.693147	hr-1	Bax2-Bcl2	basaldecay	Bax2-Bcl2 basaldecay	5	49	91	NA
Bax2 + Bax2 ➝ Bax4	0.0036	mol-1 hr-1	Bax4	association	Bax4 association	5	50	42	17
Bax4 ➝ Bax2 + Bax2	3.6	hr-1	Bax4	dissociation	Bax4 dissociation	5	51	43	17
Bax4 + Bcl2 ➝ Bax4:Bcl2	0.0036	mol-1 hr-1	Bax4-Bcl2	association	Bax4-Bcl2 association	5	52	44	18
Bax4:Bcl2➝Bax4 + Bcl2	3.6	hr-1	Bax4-Bcl2	dissociation	Bax4-Bcl2 dissociation	5	53	45	18
Bax4:Bcl2➝	0.693147	hr-1	Bax4-Bcl2	basaldecay	Bax4-Bcl2 basaldecay	5	54	92	NA
Bax4 + Mito ➝ Bax4:Mito	0.0036	mol-1 hr-1	Bax4-Mito	association	Bax4-Mito association	6	55	46	19
Bax4:Mito ➝Bax4 + Mito	3.6	hr-1	Bax4-Mito	dissociation	Bax4-Mito dissociation	6	56	47	19
Bax4:Mito ➝ aMito	3600	hr-1	aMito	activation	Mito activation	6	57	48	19
➝mCytoC	346576	mol/hr	mCytoC	basal	mCytoC basal synthesis	6	58	113	NA
mCytoC ➝	0.693147	hr-1	mCytoC	basaldecay	mCytoC basaldecay	6	59	114	NA
aMito + mCytoC ➝ aMito:mCytoC	0.0072	mol-1 hr-1	aMito-mCytoC	association	aMito-mCytoC association	6	60	49	20
aMito:mCytoC ➝ aMito + mCytoC	3.6	hr-1	aMito-mCytoC	dissociation	aMito-mCytoC dissociation	6	61	50	20
aMito:mCytoC ➝ aMito + aCytoC	36000	hr-1	aCytoC	activation	CytoC activation	6	62	51	20
➝mSmac	4.15891e+06	mol/hr	mSmac	basal	mSmac basal	6	63	97	NA
mSmac ➝	0.693147	hr-1	mSmac	basaldecay	mSmac basaldecay	6	64	98	NA
aMito + mSMac ➝ aMito:mSmac	0.0072	mol-1 hr-1	aMito-mSmac	association	aMito-mSmac association	6	65	52	21
aMito:mSMac ➝ aMito + mSmac	3.6	hr-1	aMito-mSmac	dissociation	aMito-mSmac dissociation	6	66	53	21
aMito:mSMac ➝ aMito + aSmac	36000	mol-1 hr-1	aSmac	activation	Smac activation	6	67	54	21
aCytoC ➝ cCytoC	3600	hr-1	aCytoC	transport_out_mito	aCytoC transport_out_mito	6	68	55	22
cCytoC ➝ aCytoC	36	hr-1	cCytoC	transport_in_mito	cCytoC transport_in_mito	6	69	56	22
aSmac ➝ cSmac	3600	hr-1	aSmac	transport_out_mito	aSmac	6	70	65	26
cSmac ➝ aSmac	36	hr-1	cSmac	transport_in_mito	cSmac	6	71	66	26
aMito➝Mito	6.93147	hr-1	aMito	deactivation	aMito deactivation	6	72	93	NA
➝XIAP	4.15926e+06	mol/hr	XIAP	basal	XIAP basal synthesis	7	73	95	NA
XIAP➝	0.693147	hr-1	XIAP	basaldecay	XIAP basaldecay	7	74	96	NA
cSmac ➝	0.693147	hr-1	cSmac	basaldecay	cSmac basaldecay	7	75	99	NA
cSmac + XIAP ➝ cSmac:XIAP	0.0252	mol-1 hr-1	cSmac-XIAP	association	cSmac-XIAP	7	76	69	28
cSmac:XIAP ➝ cSmac + XIAP	3.6	hr-1	cSmac-XIAP	dissociation	cSmac-XIAP	7	77	70	28
cSmac:XIAP➝	0.693147	hr-1	cSmac-XIAP	basaldecay	cSmac-XIAP basaldecay	7	78	100	NA
cCytoC➝	6.93147	hr-1	cCytoC	basaldecay	cCytoC basaldecay	8	79	115	NA
Apaf + cCytoC ➝ Apaf:cCytoC	0.0018	mol-1 hr-1	Apaf-cCytoC	association	Apaf-cCytoC association	8	80	57	23
Apaf:cCytoC ➝ Apaf + cCytoC	3.6	hr-1	Apaf-cCytoC	dissociation	Apaf-cCytoC dissociation	8	81	58	23
Apaf:cCytoC ➝ aApaf + cCytoC	3600	hr-1	aApaf	activation	aApaf activation	8	82	59	23
aApaf + pC9 ➝ Apop	0.00018	mol-1 hr-1	Apop	association	Apop association	8	83	60	24
Apop ➝ aApaf + pC9	3.6	hr-1	Apop	dissociation	Apop dissociation	8	84	61	24
aApaf➝Apaf	6.93147	hr-1	aApaf	deactivation	aApaf deactivation	8	85	94	NA
Apop + XIAP ➝ Apop:XIAP	0.0072	mol-1 hr-1	Apop-XIAP	association	Apop-XIAP	8	86	67	27
Apop:XIAP ➝ Apop + XIAP	3.6	hr-1	Apop-XIAP	dissociation	Apop-XIAP	8	87	68	27
Apop:XIAP ➝ Apop	0.693147	hr-1	Apop	deactivation	Apop deactivation	8	88	107	NA
➝ pC3	429386	mol/hr	pC3	basal	pC3 basal synthesis	9	89	101	NA
pC3 ➝	0.693147	hr-1	pC3	basaldecay	pC3 basaldecay	9	90	102	NA
pC3 + C8 ➝ C8:pC3	0.00036	mol-1 hr-1	C8-pC3	association	C8-pC3 association	9	91	11	5
C8:pC3 ➝ pC3 + C8	3.6	hr-1	C8-pC3	dissociation	C8-pC3 dissociation	9	92	12	5
C8:pC3 ➝ C3 + C8	3600	hr-1	C3	activation	C3 activation	9	93	13	5
XIAP + C3 ➝ XIAP:C3	0.0072	mol-1 hr-1	XIAP-C3	association	XIAP-C3 association	9	94	20	8
XIAP:C3 ➝ XIAP + C3	3.6	hr-1	XIAP-C3	dissociation	XIAP-C3 dissociation	9	95	21	8
XIAP:C3 ➝ XIAP + uC3	360	hr-1	C3	deactivation	C3 deactivation	9	96	22	8
uC3 ➝	0.693147	hr-1	uC3	basaldecay	uC3 basaldecay	9	97	103	NA
Apop + pC3 ➝ Apop:pC3	1.8e-05	mol-1 hr-1	Apop-pC3	association	Apop-pC3 association	9	98	62	25
Apop:pC3 ➝ Apop + pC3	3.6	hr-1	Apop-pC3	dissociation	Apop-pC3 dissociation	9	99	63	25
Apop:pC3 ➝ Apop + C3	3600	hr-1	C3	synthesis	C3 synthesis	9	100	64	25
➝pC6	416569	mol/hr	pC6	basal	pC6 basal synthesis	10	101	104	NA
pC6➝	0.693147	hr-1	pC6	basaldecay	pC6 basaldecay	10	102	105	NA
pC6 + C3 ➝ C3:pC6	0.00036	mol-1 hr-1	C3-pC6	association	C3-pC6 association	10	103	14	6
C3:pC6 ➝ pC6 + C3	3.6	hr-1	C3-pC6	dissociation	C3-pC6 dissociation	10	104	15	6
C3:pC6 ➝ C6 + C3	3600	hr-1	C6	activation	C6 activation	10	105	16	6
C6 ➝	6.93147	hr-1	C6	basaldecay	C6 basaldecay	10	106	106	NA
pC8 + C6 ➝ C6:pC8	0.00036	mol-1 hr-1	C6-pC8	association	C6-pC8 association	10	107	17	7
C6:pC8 ➝ pC8 + C6	3.6	hr-1	C6-pC8	dissociation	C6-pC8 dissociation	10	108	18	7
C6:pC8 ➝ C8 + C6	3600	hr-1	C8	synthesis	C8 synthesis	10	109	19	7
➝PARP	694272	mol/hr	PARP	basal	PARP basal synthesis	11	110	108	NA
PARP➝	0.693147	hr-1	PARP	basaldecay	PARP basaldecay	11	111	109	NA
PARP + C3 ➝ C3:PARP	0.0036	mol-1 hr-1	C3-PARP	association	C3-PARP association	11	112	23	9
C3:PARP ➝ PARP + C3	3.6	hr-1	C3-PARP	dissociation	C3-PARP dissociation	11	113	24	9
C3:PARP ➝ tPARP + C3	72000	hr-1	PARP	deactivation	PARP deactivation	11	114	25	9
tPARP➝	4.15888	hr-1	tPARP	basaldecay	tPARP basaldecay	11	115	110	NA

## Sheet: (G) CellCycle species
Species name	Initial concentration	Unit	Description
tMyc	0	uM	Myc transcript
Myc	0	uM	Myc protein
tE2F	0	uM	E2F transcript
E2F	0	uM	E2F protein
Rb	2.583	uM	Retinoblastoma
ppRb	0.418	uM	Phosphorylated retinoblastoma
E2F:Rb	0	uM	E2F:Retinoblastoma complex
CycD	0.002653	uM	Cyclin D protein
CycE	0	uM	Cyclin E protein
CycA	0	uM	Cyclin A protein
CycB	0.00508	uM	Cyclin B protein
p27	1.724	uM	p27 protein
CycD:p27	0.1793	uM	Cyclin D:p27 complex
CycE:p27	0	uM	Cyclin E:p27 complex
CycA:p27	0	uM	Cyclin A:p27 complex
IEP	0	uM	Intermediate Enzyme Phosphorylated
PPX	1	uM	Generic phosphatase
Cdc20	0.0050785	uM	Cdc20 protein
Cdc20p	0	uM	Active form Cdc20 protein
Cdh1	1	uM	Active Cdh1 protein
GM	1	AU	General Machinery in the cell
Mass	1	AU	Mass of cell

## Sheet: (H) CellCycle reactions
Reactions	Parameter value	Units	Species assigned to	Process category	Reaction name	Module name	Reaction # in this model	Reaction # from NovakTyson	Reaction # from Shokhirev	Dong2019	Reaction # from Dong	Description
➝ tMyc	2	[dimless]	tMyc	synthesis	tMyc synthesis	Myc	C01	NA	flux56	NA	NA	Hill exponent for Myc transcript induction by NFkB
	25	nM	tMyc	synthesis	tMyc synthesis	Myc	C01	NA	flux56	NA	NA	Half-maximal NFkB concentration for inducing Myc transcript
	1.33	μM/hr	tMyc	synthesis	tMyc synthesis	Myc	C01	NA	flux56	NA	NA	Maximal synthesis rate of Myc transcript
tMyc ➝	0.0231	hr-1	tMyc	decay	tMyc decay	Myc	C02	NA	flux57	NA	NA	Decay rate of Myc transcript
tMyc ➝ Myc	0.4	hr-1	Myc	translation	Myc translation	Myc	C03	NA	flux53	NA	NA	Translation rate of TMYC transcript into Myc protein
Myc ➝	0.2	hr-1	Myc	decay	Myc decay	Myc	C05	NA	flux54	d_MC = 0.7/h	NA	Decay rate of Myc
➝ CycD	0.15	μM	CycD	synthesis	CycD synthesis	Cyclin D	D01	NA	NA	K_MCCD	eq4b	Half-maximal Myc concentration (Km) for inducing Cyclin D protein
	0.3	μM/hr	CycD	synthesis	CycD synthesis	Cyclin D	D01	NA	NA	k_CD	eq4b	Maximal synthesis rate of Cyclin D protein under Myc induction
CycD ➝	5	hr-1	CycD	decay	CycD decay	Cyclin D	D02	K10	flux3, flux4	d_CD = 1.5 μM/h	NA	Decay rate of Cyclin D
CycD + p27 ➝ CycD:p27	1000	μM-1 hr-1	CycD:p27	association	CycD:p27 association	Cyclin D	D03	k24	flux7	NA	NA	Association rate of Cyclin D with p27 for complex formation
CycD:p27 ➝ CycD + p27	10	hr-1	CycD:p27	dissociation	CycD:p27 dissociation	Cyclin D	D04	k24r	flux8	NA	NA	Dissociation rate of Cyclin D complex with p27
CycD:p27 ➝ p27	5	hr-1	CycD:p27	decay	CycD:p27 decay	Cyclin D	D05	K10	flux3, flux4	d_CD = 1.5 μM/h	NA	Decay rate of bound Cyclin D
➝ CycE	0	μM/hr	CycE	synthesis	CycE synthesis	Cyclin E	E01	K7a	flux38	NA	NA	Basal synthesis rate of Cyclin E
	0.35	μM/hr	CycE	synthesis	CycE synthesis	Cyclin E	E01	NA	NA	k_CE	eq5a	Maximal synthesis rate of Cyclin E protein
	0.1	μM	CycE	synthesis	CycE synthesis	Cyclin E	E01	NA	NA	K_EF	eq5a	Half-maximal E2F concentration for inducing Cyclin E
CycE ➝ (CycA/B/E-mediated)	0.1	μM	CycE	decay	CycE decay	Cyclin E	E02	J8	flux13, flux14 / V8	NA	NA	Half-maximal total Cyclin E concentration for autocatalytic phosphorylated decay
	0.2	[dimless]	CycE	decay	CycE decay	Cyclin E	E02	K8	flux13, flux14 / V8	NA	NA	Phosphorylation rate driving decay of Cyclin E
	0.1	hr-1	CycE	decay	CycE decay	Cyclin E	E02	K8a	flux13, flux14 / V8	NA	NA	Decay rate of Cyclin E
	0.05	[dimless]	CycE	decay	CycE decay	Cyclin E	E02	YB	flux13, flux14 / V8	NA	NA	Proportion of Cyclin E phosphorylated decay mediated by Cyclin B
	1	[dimless]	CycE	decay	CycE decay	Cyclin E	E02	YE	flux13, flux14 / V8	NA	NA	Proportion of Cyclin E phosphorylated decay mediated by Cyclin E and Cyclin A
CycE + p27 ➝ CycE:p27	1000	μM-1 hr-1	CycE:p27	association	CycE:p27 association	Cyclin E	E03	K25	flux5	NA	NA	Association rate of Cyclin E with p27 for complex formation
CycE:p27 ➝ CycE + p27	10	hr-1	CycE:p27	dissociation	CycE:p27 dissociation	Cyclin E	E04	K25R	flux11	NA	NA	Dissociation rate of Cyclin E complex with p27
CycE:p27 ➝ p27 (CycA/B/E-mediated)	Same as E02		CycE:p27	decay	CycE:p27 decay	Cyclin E	E05	Same as E02		NA	NA	Decay rate of bound Cyclin E
➝ tE2F (Myc-mediated)	2.5	μM	tE2F	basalsynthesis	tE2F basalsynthesis	E2F-Rb	F01	NA	NA	K_MCI	eq2a	Half-maximal Myc concentration for inducing E2F protein independently
	0.15	μM/hr	tE2F	basalsynthesis	tE2F basalsynthesis	E2F-Rb	F01	NA	NA	k_b	eq2a	Synthesis rate of E2F induced by Myc alone
➝ tE2F (Myc & E2F-mediated)	0.15	μM	tE2F	synthesis	tE2F synthesis	E2F-Rb	F02	NA	NA	K_EF	eq2b	Half-maximal E2F and Myc concentration for inducing E2F protein with Myc-E2F co-regulation
	4	μM/hr	tE2F	synthesis	tE2F synthesis	E2F-Rb	F02	NA	NA	k_E2Fm	eq2b	Synthesis rate of E2F induced by Myc-E2F co-regulation
tE2F ➝	0.25	hr-1	tE2F	decay	tE2F decay	E2F-Rb	F03	NA	NA	d_E2Fm	eq2c	Decay rate of E2F transcript
tE2F ➝ E2F	0.4	hr-1	E2F	translation	E2F translation	E2F-Rb	F04	NA	NA	k_E2Fp	eq3a	Translation rate of E2F protein from transcript
E2F ➝	1	hr-1	E2F	decay	E2F decay	E2F-Rb	F05	K23	flux46, flux52	NA	NA	Phosphorylation rate of E2F, alone or in E2F:Rb complex, mediated by Cyclin A/B
E2F ➝	0.005	hr-1	E2F	basaldecay	E2F basaldecay	E2F-Rb	F05	K23a	flux46, flux52	NA	NA	Basal phosphorylation rate of E2F, alone or in E2F:Rb complex
➝ Rb	0.18	μM/hr	Rb	synthesis	Rb synthesis	E2F-Rb	F06	NA	NA	k_RB	eq7a	Basal constitutive synthesis rate of Rb
Rb ➝	0.06	hr-1	Rb	decay	Rb decay	E2F-Rb	F07	NA	NA	d_RB	eq7e	Decay rate of Rb
Rb + CycA/B/D/E ➝ ppRb + CycA/B/D/E	18	hr-1	Rb	phosphorylation	Rb phosphorylation	E2F-Rb	F08	K20	flux29, flux34	NA	NA	Phosphorylation rate of Rb mediated by Cyclin A, B, D, E and CyclinD:P27 complex
	3	[dimless]	Rb	phosphorylation	Rb phosphorylation	E2F-Rb	F08	LA	flux29, flux33	NA	NA	Efficiency of Cyclin A in phosphorylation of Rb
	5	[dimless]	Rb	phosphorylation	Rb phosphorylation	E2F-Rb	F08	LB	flux29, flux32	NA	NA	Efficiency of Cyclin B in phosphorylation of Rb
	3.3	[dimless]	Rb	phosphorylation	Rb phosphorylation	E2F-Rb	F08	LD	flux29, flux30	NA	NA	Efficiency of Cyclin D and CycD:P27 complex in phosphorylation of Rb
	5	[dimless]	Rb	phosphorylation	Rb phosphorylation	E2F-Rb	F08	LE	flux29, flux31	NA	NA	Efficiency of Cyclin E in phosphorylation of Rb
	0.92	μM	Rb	phosphorylation	Rb phosphorylation	E2F-Rb	F08	NA	NA	K_CD	eq7c	Half-maximal concentration of Rb for phosphorylation
ppRb ➝ Rb	5	hr-1	ppRb	dephosphorylation	ppRb dephosphorylation	E2F-Rb	F09	NA	NA	k_RBDP	eq7b	Dephosphorylation rate of phosphorylated Rb
	0.1	μM	ppRb	dephosphorylation	ppRb dephosphorylation	E2F-Rb	F09	NA	NA	K_RP	eq7b	Half-maximal phosphorylated Rb concentration for dephosphorylation
ppRb ➝	0.06	hr-1	ppRb	decay	ppRb decay	E2F-Rb	F10	NA	NA	d_RP	eq9a	Decay rate of phosphorylated Rb
E2F + Rb ➝ E2F:Rb	10000	μM-1 hr-1	E2F:Rb	association	E2F:Rb association	E2F-Rb	F11	NA	NA	k_RE	eq3b	Association rate of E2F:Rb complex
E2F:Rb ➝ E2F + ppRb	Same as F08		E2F:Rb	phosphorylation	E2F:Rb phosphorylation	E2F-Rb	F12	Same as F08				Phosphorylation rate of E2F:Rb mediated by Cyclin A, B, D, E and CyclinD:P27 complex
E2F:Rb ➝	0.03	hr-1	E2F:Rb	decay	E2F:Rb decay	E2F-Rb	F13	NA	NA	d_RE	eq8a	Decay rate of E2F:Rb complex
➝ GM	0.002	μM/hr	GM	basalsynthesis	GM basalsynthesis	Growth	G01	K27	flux31	NA	NA	General machinery basal growth rate
➝ GM	0.2	μM/hr	GM	synthesis	GM synthesis	Growth	G02	K27	flux31	NA	NA	General machinery growth rate induced by Myc and Rb
GM ➝	0.002	hr-1	GM	decay	GM decay	Growth	G03	K28	flux32	NA	NA	General machinery decay rate
GM ➝ Mass + GM	0.02	μM/hr	Mass	synthesis	Mass synthesis	Growth	G04	MU	flux33	NA	NA	Mass growth rate by anabolism based on general machinery
Mass ➝	0.02	hr-1	Mass	decay	Mass decay	Growth	G05	NA	flux55	NA	NA	Decay rate of mass by catabolism
➝ CycA	0.5	μM/hr	CycA	synthesis	CycA synthesis	Cyclin A	H01	K29	flux36	k_R = 0.1 μM/h	NA	Maximal synthesis rate of Cyclin A
CycA + Cdc20 ➝ Cdc20	20	hr-1	CycA	decay	CycA decay	Cyclin A	H02	K30	flux9, flux10	d_R = 0.1/h	NA	Decay rate of Cyclin A mediated by Cdc20
CycA + p27 ➝ CycA:p27	1000	μM-1 hr-1	CycA:p27	association	CycA:p27 association	Cyclin A	H03	K25	flux6		NA	Association rate of Cyclin A with p27 for complex formation
CycA:p27 ➝ CycA + p27	10	hr-1	CycA:p27	dissociation	CycA:p27 dissociation	Cyclin A	H04	K25R	flux12		NA	Dissociation rate of Cyclin A complex with p27
CycA:p27 + Cyc20 ➝ p27 + Cyc20	0.5	μM/hr	CycA:p27	decay	CycA:p27 decay	Cyclin A	H05	K30	flux9, flux10	d_R = 0.1/h	NA	Decay rate of bound Cyclin A mediated by Cdc20
➝ p27	20	μM/hr	p27	synthesis	p27 synthesis	p27	I01	K5	flux40	NA	NA	Basal synthesis rate of p27
p27 ➝ (CycA/B/E-mediated)	100	[dimless]	p27	phosphorylation	p27 phosphorylation	p28	I02	K6	flux15,16,17,18 / V6	NA	NA	Phosphorylation rate driving decay of p27
	10	hr-1	p27	decay	p27 decay	p29	I02	K6a	flux15,16,17,18 / V6	NA	NA	Decay rate of p27
	0.5	[dimless]	p27	decay	p27 decay	p30	I02	HA	flux15,16,17,18 / V6	NA	NA	Efficiency of p27 phosphorylated decay mediated by Cyclin A
	1	[dimless]	p27	decay	p27 decay	p31	I02	HB	flux15,16,17,18 / V6	NA	NA	Efficiency of p27 phosphorylated decay mediated by Cyclin B
	0.5	[dimless]	p27	decay	p27 decay	p32	I02	HE	flux15,16,17,18 / V6	NA	NA	Efficiency of p27 phosphorylated decay mediated by Cyclin E
➝ CycB	2	[dimless]	CycB	synthesis	CycB synthesis	Cyclin B	J01	NA	flux42	NA	NA	Hill exponent for Cyclin B autocatalytic induction
	0.1	μM	CycB	synthesis	CycB synthesis	Cyclin B	J01	J1	flux42	NA	NA	Half-maximal Cyclin B concentration for autocatalytic induction
	0.6	μM/hr	CycB	synthesis	CycB synthesis	Cyclin B	J01	K1	flux42	NA	NA	Maximal synthesis rate of Cyclin B
	0.1	μM/hr	CycB	basalsynthesis	CycB basalsynthesis	Cyclin B	J01	K1a	flux42	NA	NA	Basal synthesis rate of Cyclin B
CycB ➝	2	[dimless]	CycB	decay	CycB decay	Cyclin B	J02	K2	flux19 / V2	NA	NA	Decay rate fraction of Cyclin B due to phosphorylation by active Cdh1 / APC
	0.05	hr-1	CycB	decay	CycB decay	Cyclin B	J02	K2a	flux19 / V2	NA	NA	Basal decay rate fraction of Cyclin B in the absence of active APC mediation
	1	hr-1	CycB	decay	CycB decay	Cyclin B	J02	K2aa	flux19 / V2	NA	NA	Decay rate fraction of Cyclin B mediated by Cdc20
➝ PPX	0.05	μM/hr	PPX	synthesis	PPX synthesis	Cyclin B	J03	K33	flux37	NA	NA	Synthesis rate of PPX phosphatase
PPX ➝	0.05	hr-1	PPX	decay	PPX decay	Cyclin B	J04	K34	flux22	NA	NA	Decay rate of PPX phosphatase
CycB ➝ IEP + CycB	0.01	μM	IEP	phosphorylation	IEP phosphorylation	Cyclin B	J05	J31	flux23	NA	NA	Half-maximal concentration of inactive IE for phosphorylation
	0.7	hr-1	IEP	phosphorylation	IEP phosphorylation	Cyclin B	J05	K31	flux23	NA	NA	Maximal phosphorylation rate of IE
IEP + PPX ➝ PPX	0.01	μM	IEP	dephosphorylation	IEP dephosphorylation	Cyclin B	J06	J32	flux24	NA	NA	Half-maximal concentration of active IEP for dephosphorylation
	1.8	hr-1	IEP	dephosphorylation	IEP dephosphorylation	Cyclin B	J06	K32	flux24	NA	NA	Maximal dephosphorylation rate of IEP
CycB ➝ Cdc20 + CycB	1.5	μM/hr	Cdc20	synthesis	Cdc20 synthesis	Cyclin B	J07	K11	flux35	NA	NA	Synthesis rate of Cdc20 mediated by Cyclin B
	0	μM/hr	Cdc20	basalsynthesis	Cdc20 basalsynthesis	Cyclin B	J07	K11a	flux35	NA	NA	Basal synthesis rate of Cdc20
Cdc20 ➝	1.5	hr-1	Cdc20	decay	Cdc20 decay	Cyclin B	J08	K12	flux25, flux 28	NA	NA	Decay rate of Cdc20
IEP ➝ Cdc20 + IEP	0.005	μM	Cdc20	phosphorylation	Cdc20 phosphorylation	Cyclin B	J09	J13	flux26	NA	NA	Half-maximal concentration of inactive Cdc20 (total - active) for phosphorylation
	5	hr-1	Cdc20	phosphorylation	Cdc20 phosphorylation	Cyclin B	J09	K13	flux26	NA	NA	Phosphorylation (activation) rate of Cdc20 mediated by IEP
Cdc20p ➝ (self-mediated)	0.005	μM	Cdc20p	dephosphorylation	Cdc20p dephosphorylation	Cyclin B	J10	J14	flux27	NA	NA	Half-maximal concentration of active Cdc20 for dephosphorylation
	2.5	hr-1	Cdc20p	dephosphorylation	Cdc20p dephosphorylation	Cyclin B	J10	K14	flux27	NA	NA	Dephosphorylation (deactivation) rate of Cdc20 mediated by itself
Cdc20p ➝	1.5	hr-1	Cdc20p	decay	Cdc20p decay	Cyclin B	J11					Decay rate of Cdc20p
➝ Cdh1 (Cdc20p-mediated)	0.01	μM	Cdh1	phosphorylation	Cdh1 phosphorylation	Cyclin B	J12	J3	flux20	NA	NA	Half-maximal concentration of inactive Cdh1 for Cdc20-mediated phosphorylation
	140	μM/hr	Cdh1	phosphorylation	Cdh1 phosphorylation	Cyclin B	J12	K3	flux20	NA	NA	Phosphorylation (activation) rate for Cdh1 mediated by Cdc20p
	7.5	μM/hr	Cdh1	basal	Cdh1 basal	Cyclin B	J12	K3a	flux20	NA	NA	Basal phosphorylation (activation) rate for Cdh1
Cdh1 ➝ (CycA/B/E-mediated)	0.01	μM	Cdh1	dephosphorylation	Cdh1 dephosphorylation	Cyclin B	J13	J4	flux21	NA	NA	Half-maximal concentration of active Cdh1 for CyclinA/B-mediated dephosphorylation
	0.3	[dimless]	Cdh1	dephosphorylation	Cdh1 dephosphorylation	Cyclin B	J13	GA	flux21 / V4	NA	NA	Efficiency of Cyclin A in mediating Cdh1 decay
	1	[dimless]	Cdh1	dephosphorylation	Cdh1 dephosphorylation	Cyclin B	J13	GB	flux21 / V4	NA	NA	Efficiency of Cyclin B in mediating Cdh1 decay
	0	[dimless]	Cdh1	dephosphorylation	Cdh1 dephosphorylation	Cyclin B	J13	GE	flux21 / V4	NA	NA	Efficiency of Cyclin E in mediating Cdh1 decay
	40	μM/hr	Cdh1	dephosphorylation	Cdh1 dephosphorylation	Cyclin B	J13	K4	flux21 / V4	NA	NA	Dephosphorylation (inactivation) rate for Cdh1 mediatd by Cyclin A/B
All translation	1	[dimless]	NA	translation	Many	Many	Many	EPS	Many	NA	NA	Ribosome synthesis rate (0 to 1)
