# Supplementary material for: Synergy and antagonism in the integration of BCR and CD40 signals that control B-cell population expansion
Source: Mol Syst Biol. 2025 Jun 5;21(8):1119–46. doi: 10.1038/s44320-025-00124-2 (PMC12322056; doi:10.1038/s44320-025-00124-2)
Supplement: Supplementary file 4 — Source data Fig. 1 [file 44320_2025_124_MOESM4_ESM.zip]

Archive with 13 entries (10 files):
- Figure 1/
- Figure 1/.DS_Store
- __MACOSX/Figure 1/._.DS_Store
- Figure 1/1H/
- Figure 1/1F/
- Figure 1/1H/Western_quantification.xlsx
- __MACOSX/Figure 1/1H/._Western_quantification.xlsx
- Figure 1/1H/Western_cRel.tif
- __MACOSX/Figure 1/1H/._Western_cRel.tif
- Figure 1/1F/Western_quantification.xlsx
- __MACOSX/Figure 1/1F/._Western_quantification.xlsx
- Figure 1/1F/Western_RelA.tif
- __MACOSX/Figure 1/1F/._Western_RelA.tif
