# Supplementary material for: Synergy and antagonism in the integration of BCR and CD40 signals that control B-cell population expansion
Source: Mol Syst Biol. 2025 Jun 5;21(8):1119–46. doi: 10.1038/s44320-025-00124-2 (PMC12322056; doi:10.1038/s44320-025-00124-2)
Supplement: Supplementary file 4 — Source data Fig. 1 [file 44320_2025_124_MOESM4_ESM.zip › Figure 1/1H/Western_quantification.xlsx]

## Sheet: Raw Data (Fiji measurement)
Condition	Sample	RelA	Background	Protein	Protein - BG	cRel	Background	Protein	Protein - BG	Ku-70	Background	Protein	Protein - BG
CD40 High	A0	1	250.461	244.218	6.243	1	251.413	248.638	2.775	1	219.792	190.845	28.947
	A8	2	250.073	142.158	107.915	2	251.482	160.685	90.797	2	246.999	216.663	30.336
	A24	3	250.014	175.062	74.952	3	251.856	221.951	29.905	3	249.003	211.738	37.265
	A48	4	249.365	150.004	99.361	4	252.026	217.801	34.225	4	247.554	169.585	77.969
	A72	5	248.986	144.234	104.752	5	252.121	201.722	50.399	5	246.488	153.865	92.623
CD40 Low	B0	6	250.985	241.316	9.669	6	252.124	243.507	8.617	6	249.955	204.123	45.832
	B8	7	249.965	188.348	61.617	7	252.319	222.003	30.316	7	249.26	220.685	28.575
	B24	8	251.666	239.658	12.008	8	252.422	249.28	3.142	8	249.595	232.824	16.771
	B48	9	251.208	246.667	4.541	9	252.209	252.278	-0.069	9	249.822	223.778	26.044
	B72	10	251.609	250.077	1.532	10	252.292	252.157	0.135	10	249.134	229.457	19.677
BCR High	E0	11	251.399	240.294	11.105	11	252.509	246.619	5.89	11	247.369	219.435	27.934
	E8	12	251.861	250.9	0.961	12	252.248	252.118	0.13	12	247.889	221.616	26.273
	E24	13	251.87	251.758	0.112	13	252.496	252.496	0	13	248.784	234.369	14.415
	E48	14	252.23	251.797	0.433	14	252.327	252.519	-0.192	14	249.186	226.002	23.184
	E72	15	251.884	251.908	-0.024	15	252.213	252.49	-0.277	15	250.191	207.883	42.308
BCR High + CD40 High (costim)	C0	16	251.695	239.214	12.481	16	252.242	247.62	4.622	16	248.581	210.008	38.573
	C8	17	250.808	153.134	97.674	17	252.244	184.903	67.341	17	249.154	222.272	26.882
	C24	18	251.462	151.953	99.509	18	252.086	178.058	74.028	18	247.579	203.709	43.87
	C48	19	251.222	145.481	105.741	19	251.702	153.539	98.163	19	246.51	154.973	91.537
	C72	20	251.266	136.797	114.469	20	251.919	108.312	143.607	20	246.518	93.268	153.25
BCR High + CD40 High (4hr pulse)	D0	21	251.695	234.816	16.879	21	252.161	238.513	13.648	21	249.161	212.324	36.837
	D8	22	251.565	166.335	85.23	22	252.129	198.585	53.544	22	249.464	240.295	9.169
	D24	23	251.643	149.374	102.269	23	251.949	190.231	61.718	23	250.184	244.554	5.63
	D48	24	251.353	130.193	121.16	24	252.065	210.942	41.123	24	250.039	242.884	7.155
	D72	25	250.633	92.601	158.032	25	251.859	190.456	61.403	25	246.746	191.977	54.769
					11.2754				7.1104				35.6246

## Sheet: Figure 1F, 4F 4H left
Fold Change	CD40 high	CD40 low	IgM	IgM + CD40 (cont.)	IgM + CD40 (4hr pulse)
0	1	1	1	1	1
8	9.57084	5.46473	0.0852298	8.66258	7.55893
24	6.64739	1.06497	0.00993313	8.82532	9.0701
48	8.81219	0.402735	0.0384022	9.37803	10.7455
72	9.29031	0.135871	-0.00212853	10.1521	14.0156
Raw values	CD40 high	CD40 low	IgM	IgM + CD40 (cont.)	IgM + CD40 (4hr pulse)
0	11.2754	11.2754	11.2754	11.2754	11.2754
8	107.915	61.617	0.961	97.674	85.23
24	74.952	12.008	0.112	99.509	102.269
48	99.361	4.541	0.433	105.741	121.16
72	104.752	1.532	-0.024	114.469	158.032

## Sheet: Figure 1H, 4F 4H right
Fold Change	CD40 high	CD40 low	IgM	IgM + CD40 (cont.)	IgM + CD40 (4hr pulse)
0	1	1	1	1	1
8	12.7696	4.26361	0.0182831	9.47078	7.53038
24	4.20581	0.441888	0	10.4112	8.67996
48	4.81337	0	-0.0270027	13.8056	5.7835
72	7.08807	0.0189863	-0.038957	20.1968	8.63566
Raw values	CD40 high	CD40 low	IgM	IgM + CD40 (cont.)	IgM + CD40 (4hr pulse)
0	7.1104	7.1104	7.1104	7.1104	7.1104
8	90.797	30.316	0.13	67.341	53.544
24	29.905	3.142	0	74.028	61.718
48	34.225	-0.069	-0.192	98.163	41.123
72	50.399	0.135	-0.277	143.607	61.403
