# Supplementary material for: Synergy and antagonism in the integration of BCR and CD40 signals that control B-cell population expansion
Source: Mol Syst Biol. 2025 Jun 5;21(8):1119–46. doi: 10.1038/s44320-025-00124-2 (PMC12322056; doi:10.1038/s44320-025-00124-2)
Supplement: Supplementary file 5 — Source data Fig. 2 [file 44320_2025_124_MOESM5_ESM.zip]

Archive with 20 entries (16 files):
- Figure 2/
- Figure 2/.DS_Store
- __MACOSX/Figure 2/._.DS_Store
- Figure 2/2C/
- Figure 2/2D/
- Figure 2/2E/
- Figure 2/2C/Figure 2C(4).xlsx
- __MACOSX/Figure 2/2C/._Figure 2C(4).xlsx
- Figure 2/2C/.DS_Store
- __MACOSX/Figure 2/2C/._.DS_Store
- Figure 2/2C/Figure 2C(2).xlsx
- __MACOSX/Figure 2/2C/._Figure 2C(2).xlsx
- Figure 2/2C/Figure 2C(3).xlsx
- __MACOSX/Figure 2/2C/._Figure 2C(3).xlsx
- Figure 2/2C/Figure 2C(1).xlsx
- __MACOSX/Figure 2/2C/._Figure 2C(1).xlsx
- Figure 2/2D/RMSD data.xlsx
- __MACOSX/Figure 2/2D/._RMSD data.xlsx
- Figure 2/2E/RMSD data.xlsx
- __MACOSX/Figure 2/2E/._RMSD data.xlsx
