# Supplementary material for: Synergy and antagonism in the integration of BCR and CD40 signals that control B-cell population expansion
Source: Mol Syst Biol. 2025 Jun 5;21(8):1119–46. doi: 10.1038/s44320-025-00124-2 (PMC12322056; doi:10.1038/s44320-025-00124-2)
Supplement: Supplementary file 5 — Source data Fig. 2 [file 44320_2025_124_MOESM5_ESM.zip › Figure 2/2C/Figure 2C(4).xlsx]

## Sheet: Data
	0	24	38	50	72	96	120
Gen 0	19196	10767	10131	10337	6401	4297	2808
Gen 1					4704	5345	4198
Gen 2					3330	8119	7264
Gen 3					2107	10398	9238
Gen 4					1045	8543	7564
Gen 5						4490	4666
Gen 6						1558	2049
Gen 7
Gen 8
Total	19196	10767	10131	10337	17587	42750	37787
FC24		1	0.940931	0.960063	1.63342	3.97047	3.72984
FC0	1	0.560898	0.527766	0.538498	0.91618	2.22703	1.96848
Gen 0	1	1	1	1	0.363962	0.100515	0.0743113
Gen 1	0	0	0	0	0.26747	0.125029	0.111096
Gen 2	0	0	0	0	0.189344	0.189918	0.192235
Gen 3	0	0	0	0	0.119804	0.243228	0.244476
Gen 4	0	0	0	0	0.0594189	0.199836	0.200175
Gen 5	0	0	0	0	0	0.105029	0.123482
Gen 6	0	0	0	0	0	0.0364444	0.054225
Gen 7	0	0	0	0	0	0	0
Gen 8	0	0	0	0	0	0	0

## Sheet: Figure 2C(4) and 3J
	0	24	38	50	72	96	120
Gen 0	1	0.560898	0.527766	0.538498	0.333455	0.223849	0.14628
Gen 1	0	0	0	0	0.245051	0.278443	0.218691
Gen 2	0	0	0	0	0.173474	0.422953	0.378412
Gen 3	0	0	0	0	0.109762	0.541675	0.481246
Gen 4	0	0	0	0	0.0544384	0.445041	0.39404
Gen 5	0	0	0	0	0	0.233903	0.243071
Gen 6	0	0	0	0	0	0.0811627	0.106741
Gen 7	0	0	0	0	0	0	0
Gen 8	0	0	0	0	0	0	0
