# Supplementary material for: Synergy and antagonism in the integration of BCR and CD40 signals that control B-cell population expansion
Source: Mol Syst Biol. 2025 Jun 5;21(8):1119–46. doi: 10.1038/s44320-025-00124-2 (PMC12322056; doi:10.1038/s44320-025-00124-2)
Supplement: Supplementary file 5 — Source data Fig. 2 [file 44320_2025_124_MOESM5_ESM.zip › Figure 2/2C/Figure 2C(2).xlsx]

## Sheet: Data
	0	24	38	50	72	96	120
Gen 0	19196	10476	8306	7353	4318	3442	1616
Gen 1					960	709	488
Gen 2					153	314	213
Gen 3					92	254	182
Gen 4						284	124
Gen 5						236	113
Gen 6						119	55
Gen 7
Gen 8
Total	19196	10476	8306	7353	5523	5358	2791
FC24		1	0.79286	0.70189	0.527205	0.511455	0.336022
FC0	1	0.545739	0.432694	0.383049	0.287716	0.279121	0.145395
Gen 0	1	1	1	1	0.781821	0.642404	0.579004
Gen 1	0	0	0	0	0.173819	0.132325	0.174848
Gen 2	0	0	0	0	0.0277023	0.058604	0.0763167
Gen 3	0	0	0	0	0.0166576	0.0474057	0.0652096
Gen 4	0	0	0	0	0	0.0530049	0.0444285
Gen 5	0	0	0	0	0	0.0440463	0.0404873
Gen 6	0	0	0	0	0	0.0222098	0.0197062
Gen 7	0	0	0	0	0	0	0
Gen 8	0	0	0	0	0	0	0

## Sheet: Figure 2C(2) and 3J
	0	24	38	50	72	96	120
Gen 0	1	0.545739	0.432694	0.383049	0.224943	0.179308	0.0841842
Gen 1	0	0	0	0	0.0500104	0.0369348	0.025422
Gen 2	0	0	0	0	0.00797041	0.0163576	0.0110961
Gen 3	0	0	0	0	0.00479267	0.0132319	0.00948114
Gen 4	0	0	0	0	0	0.0147947	0.00645968
Gen 5	0	0	0	0	0	0.0122942	0.00588664
Gen 6	0	0	0	0	0	0.00619921	0.00286518
Gen 7	0	0	0	0	0	0	0
Gen 8	0	0	0	0	0	0	0
