# Supplementary material for: Synergy and antagonism in the integration of BCR and CD40 signals that control B-cell population expansion
Source: Mol Syst Biol. 2025 Jun 5;21(8):1119–46. doi: 10.1038/s44320-025-00124-2 (PMC12322056; doi:10.1038/s44320-025-00124-2)
Supplement: Supplementary file 5 — Source data Fig. 2 [file 44320_2025_124_MOESM5_ESM.zip › Figure 2/2C/Figure 2C(3).xlsx]

## Sheet: Data
	0	24	38	50	72	96	120
Gen 0	19196	9933	10519	9412	7067	5363	4557
Gen 1					2287	2839	3052
Gen 2					991	2506	2790
Gen 3					609	2594	2291
Gen 4						1782	1795
Gen 5							1226
Gen 6							672
Gen 7
Gen 8
Total	19196	9933	10519	9412	10954	15084	16383
FC24		1	1.059	0.947549	1.10279	1.51857	1.55747
FC0	1	0.517452	0.547979	0.49031	0.57064	0.785789	0.853459
Gen 0	1	1	1	1	0.645152	0.355542	0.278154
Gen 1	0	0	0	0	0.208782	0.188213	0.186291
Gen 2	0	0	0	0	0.0904692	0.166136	0.170298
Gen 3	0	0	0	0	0.0555961	0.17197	0.13984
Gen 4	0	0	0	0	0	0.118138	0.109565
Gen 5	0	0	0	0	0	0	0.0748337
Gen 6	0	0	0	0	0	0	0.0410181
Gen 7	0	0	0	0	0	0	0
Gen 8	0	0	0	0	0	0	0

## Sheet: Figure 2C(3)
	0	24	38	50	72	96	120
Gen 0	1	0.517452	0.547979	0.49031	0.36815	0.279381	0.237393
Gen 1	0	0	0	0	0.119139	0.147895	0.158991
Gen 2	0	0	0	0	0.0516253	0.130548	0.145343
Gen 3	0	0	0	0	0.0317254	0.135132	0.119348
Gen 4	0	0	0	0	0	0.0928318	0.0935091
Gen 5	0	0	0	0	0	0	0.0638675
Gen 6	0	0	0	0	0	0	0.0350073
Gen 7	0	0	0	0	0	0	0
Gen 8	0	0	0	0	0	0	0
