# Supplementary material for: Synergy and antagonism in the integration of BCR and CD40 signals that control B-cell population expansion
Source: Mol Syst Biol. 2025 Jun 5;21(8):1119–46. doi: 10.1038/s44320-025-00124-2 (PMC12322056; doi:10.1038/s44320-025-00124-2)
Supplement: Supplementary file 5 — Source data Fig. 2 [file 44320_2025_124_MOESM5_ESM.zip › Figure 2/2C/Figure 2C(1).xlsx]

## Sheet: Data
	0	24	38	50	72	96	120
Gen 0	19196	5449	3124	2131	755	322	89
Gen 1
Gen 2
Gen 3
Gen 4
Gen 5
Gen 6
Gen 7
Gen 8
Total	19196	5449	3124	2131	755	322	89
FC24		1	0.573316	0.391081	0.138558	0.0590934	0.0284891
FC0	1	0.283861	0.162742	0.111013	0.0393311	0.0167743	0.00463638
Gen 0	1	1	1	1	1	1	1
Gen 1	0	0	0	0	0	0	0
Gen 2	0	0	0	0	0	0	0
Gen 3	0	0	0	0	0	0	0
Gen 4	0	0	0	0	0	0	0
Gen 5	0	0	0	0	0	0	0
Gen 6	0	0	0	0	0	0	0
Gen 7	0	0	0	0	0	0	0
Gen 8	0	0	0	0	0	0	0

## Sheet: Figure 2C(1)
	0	24	38	50	72	96	120
Gen 0	1	0.283861	0.162742	0.111013	0.0393311	0.0167743	0.00463638
Gen 1	0	0	0	0	0	0	0
Gen 2	0	0	0	0	0	0	0
Gen 3	0	0	0	0	0	0	0
Gen 4	0	0	0	0	0	0	0
Gen 5	0	0	0	0	0	0	0
Gen 6	0	0	0	0	0	0	0
Gen 7	0	0	0	0	0	0	0
Gen 8	0	0	0	0	0	0	0
