# Supplementary material for: Synergy and antagonism in the integration of BCR and CD40 signals that control B-cell population expansion
Source: Mol Syst Biol. 2025 Jun 5;21(8):1119–46. doi: 10.1038/s44320-025-00124-2 (PMC12322056; doi:10.1038/s44320-025-00124-2)
Supplement: Supplementary file 5 — Source data Fig. 2 [file 44320_2025_124_MOESM5_ESM.zip › Figure 2/2D/RMSD data.xlsx]

## Sheet: Fig. 2D and 2E right
model_dose	exp_dose	generation	pop_expansion	total RMSD
none	none	0.0665512	0.258262	0.324813
none	low	0.439873	0.545797	0.98567
none	med	0.792921	1.15979	1.95271
none	high	1.18746	1.69398	2.88143
low	none	0.671033	0.701503	1.37254
low	low	0.365701	0.165223	0.530924
low	med	0.342945	0.923743	1.26669
low	high	0.641686	1.60235	2.24404
med	none	0.991532	1.3832	2.37473
med	low	0.624225	0.474398	1.09862
med	med	0.434687	0.454491	0.889178
med	high	0.415038	1.33247	1.7475
high	none	1.34543	3.92081	5.26625
high	low	0.981301	2.74905	3.73035
high	med	0.76959	1.48562	2.25521
high	high	0.539434	0.359036	0.89847
The figures were plotted using RMSDheatmap.R code
