# Supplementary material for: Synergy and antagonism in the integration of BCR and CD40 signals that control B-cell population expansion
Source: Mol Syst Biol. 2025 Jun 5;21(8):1119–46. doi: 10.1038/s44320-025-00124-2 (PMC12322056; doi:10.1038/s44320-025-00124-2)
Supplement: Supplementary file 6 — Source data Fig. 3 [file 44320_2025_124_MOESM6_ESM.zip]

Archive with 46 entries (34 files):
- Figure 3/
- Figure 3/3K/
- Figure 3/3L/
- Figure 3/3E/
- Figure 3/3B/
- Figure 3/3D/
- Figure 3/3M/
- Figure 3/3J/
- Figure 3/.DS_Store
- __MACOSX/Figure 3/._.DS_Store
- Figure 3/3H/
- Figure 3/3F/
- Figure 3/3G/
- Figure 3/3I/
- Figure 3/3K/RMSD data.xlsx
- __MACOSX/Figure 3/3K/._RMSD data.xlsx
- Figure 3/3L/Figure 3L.xlsx
- __MACOSX/Figure 3/3L/._Figure 3L.xlsx
- Figure 3/3E/RMSD data.xlsx
- __MACOSX/Figure 3/3E/._RMSD data.xlsx
- Figure 3/3B/Figure 3B, 3G(2), 4C.xlsx
- __MACOSX/Figure 3/3B/._Figure 3B, 3G(2), 4C.xlsx
- Figure 3/3D/Figure 3D, 3J(2), 4B, 5A(3).xlsx
- __MACOSX/Figure 3/3D/._Figure 3D, 3J(2), 4B, 5A(3).xlsx
- Figure 3/3M/Microscopy_Data_Area.xlsx
- __MACOSX/Figure 3/3M/._Microscopy_Data_Area.xlsx
- Figure 3/3M/.DS_Store
- __MACOSX/Figure 3/3M/._.DS_Store
- Figure 3/3J/Figure 3J(2).xlsx
- __MACOSX/Figure 3/3J/._Figure 3J(2).xlsx
- Figure 3/3J/.DS_Store
- __MACOSX/Figure 3/3J/._.DS_Store
- Figure 3/3J/Figure 3J(1).xlsx
- __MACOSX/Figure 3/3J/._Figure 3J(1).xlsx
- Figure 3/3H/RMSD data.xlsx
- __MACOSX/Figure 3/3H/._RMSD data.xlsx
- Figure 3/3F/.DS_Store
- __MACOSX/Figure 3/3F/._.DS_Store
- Figure 3/3F/Flow Cytometry.xlsx
- __MACOSX/Figure 3/3F/._Flow Cytometry.xlsx
- Figure 3/3G/Figure 2C(2) and 3G(1).xlsx
- __MACOSX/Figure 3/3G/._Figure 2C(2) and 3G(1).xlsx
- Figure 3/3I/.DS_Store
- __MACOSX/Figure 3/3I/._.DS_Store
- Figure 3/3I/Flow Cytometry.xlsx
- __MACOSX/Figure 3/3I/._Flow Cytometry.xlsx
