# Supplementary material for: Synergy and antagonism in the integration of BCR and CD40 signals that control B-cell population expansion
Source: Mol Syst Biol. 2025 Jun 5;21(8):1119–46. doi: 10.1038/s44320-025-00124-2 (PMC12322056; doi:10.1038/s44320-025-00124-2)
Supplement: Supplementary file 6 — Source data Fig. 3 [file 44320_2025_124_MOESM6_ESM.zip › Figure 3/3K/RMSD data.xlsx]

## Sheet: Figure 3H and 3K
CD40 doses	highΔBCR	lowΔBCR
generation	0.508763	0.949258
pop expansion	0.876849	0.695764
1/2 gen.	0.254381	0.474629
1.5x pop expan.	1.31527	1.04365
