# Supplementary material for: Synergy and antagonism in the integration of BCR and CD40 signals that control B-cell population expansion
Source: Mol Syst Biol. 2025 Jun 5;21(8):1119–46. doi: 10.1038/s44320-025-00124-2 (PMC12322056; doi:10.1038/s44320-025-00124-2)
Supplement: Supplementary file 6 — Source data Fig. 3 [file 44320_2025_124_MOESM6_ESM.zip › Figure 3/3L/Figure 3L.xlsx]

## Sheet: Summary
Condition	Timepoint	Iteration	Total nuclei	Dying nuclei (DRAQ7+)	Percent dying
CD40 High	24	1	36	1	0.0277778
CD40 High	24	2	53	1	0.0188679
CD40 High	24	3	35	1	0.0285714
CD40 High	24	4	39	0	0
CD40 High BCR High	24	1	52	9	0.173077
CD40 High BCR High	24	2	49	3	0.0612245
CD40 High BCR High	24	3	58	5	0.0862069
CD40 Low	24	1	64	11	0.171875
CD40 Low	24	2	65	11	0.169231
CD40 Low	24	3	61	12	0.196721
CD40 Low BCR High	24	1	75	16	0.213333
CD40 Low BCR High	24	2	68	9	0.132353
CD40 High	48	1	33	9	0.272727
CD40 High	48	2	36	9	0.25
CD40 High	48	3	29	5	0.172414
CD40 High	48	4	28	6	0.214286
CD40 High BCR High	48	1	43	11	0.255814
CD40 High BCR High	48	2	55	11	0.2
CD40 High BCR High	48	3	44	15	0.340909
CD40 Low	48	1	41	21	0.512195
CD40 Low	48	2	37	13	0.351351
CD40 Low	48	3	24	5	0.208333
CD40 Low	48	4	36	10	0.277778
CD40 Low BCR High	48	1	55	14	0.254545
CD40 Low BCR High	48	2	56	9	0.160714
CD40 High	72	1	52	5	0.0961538
CD40 High	72	2	81	7	0.0864198
CD40 High BCR High	72	1	73	15	0.205479
CD40 High BCR High	72	2	69	11	0.15942
CD40 High BCR High	72	3	80	14	0.175
CD40 Low	72	1	33	18	0.545455
CD40 Low	72	2	27	15	0.555556
CD40 Low	72	3	27	9	0.333333
CD40 Low	72	4	38	22	0.578947
CD40 Low	72	5	39	11	0.282051
CD40 Low	72	6	39	17	0.435897
CD40 Low BCR High	72	1	42	14	0.333333
CD40 Low BCR High	72	2	58	20	0.344828
CD40 Low BCR High	72	3	33	7	0.212121
CD40 Low BCR High	72	4	34	12	0.352941

## Sheet: Figure 3L
Average of Percent dying	Column Labels
Row Labels	CD40 High	CD40 High BCR High	CD40 Low	CD40 Low BCR High	Grand Total
24	0.0188043	0.106836	0.179276	0.172843	0.106603
48	0.227357	0.265574	0.337414	0.20763	0.267005
72	0.0912868	0.179967	0.455207	0.310806	0.313129
Grand Total	0.116722	0.184126	0.355286	0.250521	0.236181
Sum of Total nuclei	Column Labels
Row Labels	CD40 High	CD40 High BCR High	CD40 Low	CD40 Low BCR High	Grand Total
24	163	159	190	143	655
48	126	142	138	111	517
72	133	222	203	167	725
Grand Total	422	523	531	421	1897
