# Supplementary material for: Synergy and antagonism in the integration of BCR and CD40 signals that control B-cell population expansion
Source: Mol Syst Biol. 2025 Jun 5;21(8):1119–46. doi: 10.1038/s44320-025-00124-2 (PMC12322056; doi:10.1038/s44320-025-00124-2)
Supplement: Supplementary file 6 — Source data Fig. 3 [file 44320_2025_124_MOESM6_ESM.zip › Figure 3/3E/RMSD data.xlsx]

## Sheet: Figure 3E
CD40 doses	none	low	med	high	co-lo	co-hi
generation	0.0665512	0.365701	0.434687	0.539434	0.553279	0.68499	0.418356
pop expansion	0.258262	0.165223	0.454491	0.359036	0.378282	0.89137	0.410172
