# Supplementary material for: Synergy and antagonism in the integration of BCR and CD40 signals that control B-cell population expansion
Source: Mol Syst Biol. 2025 Jun 5;21(8):1119–46. doi: 10.1038/s44320-025-00124-2 (PMC12322056; doi:10.1038/s44320-025-00124-2)
Supplement: Supplementary file 6 — Source data Fig. 3 [file 44320_2025_124_MOESM6_ESM.zip › Figure 3/3B/Figure 3B, 3G(2), 4C.xlsx]

## Sheet: Data
	0	24	38	50	72	96	120
Gen 0	19196	10527	9774	8824	4307	1738	582
Gen 1					3939	2640	836
Gen 2					2442	4104	1216
Gen 3					796	3821	1326
Gen 4						1819	945
Gen 5						507	457
Gen 6						120	138
Gen 7
Gen 8
Total	19196	10527	9774	8824	11484	14749	5500
FC24		1	0.92847	0.838226	1.09091	1.40106	0.562717
FC0	1	0.548395	0.509169	0.459679	0.59825	0.768337	0.286518
Gen 0	1	1	1	1	0.375044	0.117838	0.105818
Gen 1	0	0	0	0	0.342999	0.178995	0.152
Gen 2	0	0	0	0	0.212644	0.278256	0.221091
Gen 3	0	0	0	0	0.0693138	0.259068	0.241091
Gen 4	0	0	0	0	0	0.12333	0.171818
Gen 5	0	0	0	0	0	0.0343752	0.0830909
Gen 6	0	0	0	0	0	0.00813614	0.0250909
Gen 7	0	0	0	0	0	0	0
Gen 8	0	0	0	0	0	0	0

## Sheet: Figure 3B
	0	24	38	50	72	96	120
Gen 0	1	0.508856	0.475203	0.415399	0.22437	0.0905397	0.0303188
Gen 1	0	0	0	0	0.205199	0.137529	0.0435507
Gen 2	0	0	0	0	0.127214	0.213795	0.0633465
Gen 3	0	0	0	0	0.041467	0.199052	0.0690769
Gen 4	0	0	0	0	0	0.0947593	0.049229
Gen 5	0	0	0	0	0	0.0264118	0.023807
Gen 6	0	0	0	0	0	0.0062513	0.007189
Gen 7	0	0	0	0	0	0	0
Gen 8	0	0	0	0	0	0	0
