# Supplementary material for: Synergy and antagonism in the integration of BCR and CD40 signals that control B-cell population expansion
Source: Mol Syst Biol. 2025 Jun 5;21(8):1119–46. doi: 10.1038/s44320-025-00124-2 (PMC12322056; doi:10.1038/s44320-025-00124-2)
Supplement: Supplementary file 6 — Source data Fig. 3 [file 44320_2025_124_MOESM6_ESM.zip › Figure 3/3D/Figure 3D, 3J(2), 4B, 5A(3).xlsx]

## Sheet: Data
	0	24	38	50	72	96	120
Gen 0	19196	10978	11470	8685	4165	1370	548
Gen 1				3853	6736	3770	1657
Gen 2					7298	7486	4184
Gen 3					3912	8478	5786
Gen 4					1495	5097	4656
Gen 5						2107	2302
Gen 6						632	881
Gen 7							262
Gen 8							55
Total	19196	10978	11470	12538	23606	28940	20331
FC24		1	1.04482	1.1421	2.1503	2.63618	1.77254
FC0	1	0.57189	0.59752	0.653157	1.22974	1.50761	1.05913
Gen 0	1	1	1	0.692694	0.176438	0.0473393	0.0269539
Gen 1	0	0	0	0.307306	0.285351	0.13027	0.0815012
Gen 2	0	0	0	0	0.309159	0.258673	0.205794
Gen 3	0	0	0	0	0.165721	0.292951	0.28459
Gen 4	0	0	0	0	0.0633314	0.176123	0.22901
Gen 5	0	0	0	0	0	0.0728058	0.113226
Gen 6	0	0	0	0	0	0.0218383	0.0433328
Gen 7	0	0	0	0	0	0	0.0128867
Gen 8	0	0	0	0	0	0	0.00270523

## Sheet: Figure 3D
	0	24	38	50	72	96	120
Gen 0	1	0.533366	0.552224	0.452438	0.216972	0.071369	0.0285476
Gen 1	n/a	0	0	0.200719	0.350906	0.196395	0.0863201
Gen 2	n/a	0	0	0	0.380183	0.389977	0.217962
Gen 3	n/a	0	0	0	0.203792	0.441655	0.301417
Gen 4	n/a	0	0	0	0.0778808	0.265524	0.242551
Gen 5	n/a	0	0	0	0	0.109762	0.119921
Gen 6	n/a	0	0	0	0	0.0329235	0.045895
Gen 7	n/a	0	0	0	0	0	0.0136487
Gen 8	n/a	0	0	0	0	0	0.00286518
