# Supplementary material for: Synergy and antagonism in the integration of BCR and CD40 signals that control B-cell population expansion
Source: Mol Syst Biol. 2025 Jun 5;21(8):1119–46. doi: 10.1038/s44320-025-00124-2 (PMC12322056; doi:10.1038/s44320-025-00124-2)
Supplement: Supplementary file 6 — Source data Fig. 3 [file 44320_2025_124_MOESM6_ESM.zip › Figure 3/3M/Microscopy_Data_Area.xlsx]

## Sheet: CD40_low_BCR_high
Label	Condition	Time	Ch	Group	Iteration	Area	Mean	Mode	Median	TotIntensity	BG.Mean	BG.Mode	BG.Median	Adj.Mean	Adj.Mode	Adj.Median	Adj.TotIntensity	Batch correction
0	No stim	0	cRel	nucleus	1	0.081	1771.35	1736	1767	143.48	943.294	952	944	828.059	784	823	67.0728	2716
1	No stim	0	cRel	nucleus	1	0.025	2088.44	2012	2075	52.2111	943.294	952	944	1145.15	1060	1131	28.6287	2716
3	No stim	0	cRel	nucleus	1	0.057	1593.65	1561	1590	90.8383	943.294	952	944	650.361	609	646	37.0706	2716
4	No stim	0	cRel	nucleus	1	0.081	1399.54	1331	1390	113.363	943.294	952	944	456.245	379	446	36.9558	2716
5	No stim	0	cRel	nucleus	1	0.075	1830.67	1741	1843	137.3	943.294	952	944	887.372	789	899	66.5529	2716
6	No stim	0	cRel	nucleus	1	0.047	1462.44	1398	1460	68.7347	943.294	952	944	519.147	446	516	24.3999	2716
7	No stim	0	cRel	nucleus	1	0.07	1603.13	1569	1608	112.219	943.294	952	944	659.837	617	664	46.1886	2716
8	No stim	0	cRel	nucleus	1	0.078	1706.71	1692	1705	133.124	943.294	952	944	763.421	740	761	59.5468	2716
10	No stim	0	cRel	nucleus	1	0.039	1431.35	1417	1429	55.8225	943.294	952	944	488.051	465	485	19.034	2716
11	No stim	0	cRel	nucleus	1	0.044	1330.16	1351	1331	58.5269	943.294	952	944	386.863	399	387	17.022	2716
12	No stim	0	cRel	nucleus	1	0.057	1553.64	1492	1555	88.5577	943.294	952	944	610.349	540	611	34.7899	2716
13	No stim	0	cRel	nucleus	1	0.053	1337.69	1388	1343	70.8977	943.294	952	944	394.398	436	399	20.9031	2716
14	No stim	0	cRel	nucleus	1	0.047	1285.42	1282	1293	60.4146	943.294	952	944	342.122	330	349	16.0797	2716
15	No stim	0	cRel	nucleus	1	0.066	1455.41	1452	1456	96.0568	943.294	952	944	512.112	500	512	33.7994	2716
16	No stim	0	cRel	nucleus	1	0.051	1466.67	1469	1464	74.8003	943.294	952	944	523.379	517	520	26.6923	2716
17	No stim	0	cRel	nucleus	1	0.05	1731.6	1703	1725	86.5798	943.294	952	944	788.301	751	781	39.4151	2716
18	No stim	0	cRel	nucleus	1	0.057	1678.09	1595	1677	95.651	943.294	952	944	734.794	643	733	41.8833	2716
19	No stim	0	cRel	nucleus	1	0.066	1605.36	1732	1613	105.954	943.294	952	944	662.066	780	669	43.6964	2716
20	No stim	0	cRel	nucleus	1	0.052	1295.95	1258	1296	67.3895	943.294	952	944	352.658	306	352	18.3382	2716
21	No stim	0	cRel	nucleus	1	0.054	1457.21	1417	1454	78.6896	943.294	952	944	513.921	465	510	27.7517	2716
22	No stim	0	cRel	nucleus	1	0.051	1490.97	1544	1482	76.0396	943.294	952	944	547.678	592	538	27.9316	2716
23	No stim	0	cRel	nucleus	1	0.054	1594.06	1546	1584	86.0795	943.294	952	944	650.77	594	640	35.1416	2716
24	No stim	0	cRel	nucleus	1	0.046	1433.11	1383	1431	65.923	943.294	952	944	489.814	431	487	22.5314	2716
25	No stim	0	cRel	nucleus	1	0.052	1419.4	1438	1412	73.8089	943.294	952	944	476.108	486	468	24.7576	2716
26	No stim	0	cRel	nucleus	1	0.064	1548.43	1587	1552	99.0996	943.294	952	944	605.137	635	608	38.7288	2716
27	No stim	0	cRel	nucleus	1	0.054	1693.65	1663	1691	91.4571	943.294	952	944	750.356	711	747	40.5192	2716
28	No stim	0	cRel	nucleus	1	0.044	1362.09	1318	1366	59.9321	943.294	952	944	418.799	366	422	18.4272	2716
29	No stim	0	cRel	nucleus	1	0.047	1606.77	1585	1605	75.5182	943.294	952	944	663.476	633	661	31.1834	2716
30	No stim	0	cRel	nucleus	1	0.101	1667.23	1698	1667	168.391	943.294	952	944	723.941	746	723	73.118	2716
31	No stim	0	cRel	nucleus	1	0.062	1455.7	1388	1451	90.2534	943.294	952	944	512.406	436	507	31.7692	2716
32	No stim	0	cRel	nucleus	1	0.077	1774.27	1639	1769	136.618	943.294	952	944	830.971	687	825	63.9848	2716
33	No stim	0	cRel	nucleus	1	0.052	1910.38	1865	1891	99.3397	943.294	952	944	967.084	913	947	50.2884	2716
34	No stim	0	cRel	nucleus	1	0.051	1469.12	1462	1462	74.9251	943.294	952	944	525.825	510	518	26.8171	2716
35	No stim	0	cRel	nucleus	1	0.106	1492.58	1428	1475	158.213	943.294	952	944	549.281	476	531	58.2238	2716
36	No stim	0	cRel	nucleus	1	0.103	1462.36	1422	1449	150.623	943.294	952	944	519.068	470	505	53.464	2716
37	No stim	0	cRel	nucleus	1	0.047	1622.11	1595	1616	76.2394	943.294	952	944	678.82	643	672	31.9045	2716
38	No stim	0	cRel	nucleus	1	0.055	1498.03	1473	1494	82.3914	943.294	952	944	554.732	521	550	30.5103	2716
39	No stim	0	cRel	nucleus	1	0.059	1841.25	1972	1829	108.634	943.294	952	944	897.955	1020	885	52.9793	2716
40	No stim	0	cRel	nucleus	1	0.046	1606.35	1577	1604	73.8922	943.294	952	944	663.059	625	660	30.5007	2716
41	No stim	0	cRel	nucleus	1	0.093	1400.03	1387	1394	130.203	943.294	952	944	456.736	435	450	42.4764	2716
42	No stim	0	cRel	nucleus	1	0.064	1507.13	1477	1503	96.4561	943.294	952	944	563.832	525	559	36.0852	2716
43	No stim	0	cRel	nucleus	1	0.057	1825.6	1932	1850	104.059	943.294	952	944	882.309	980	906	50.2916	2716
44	No stim	0	cRel	nucleus	1	0.058	1571.11	1606	1570	91.1246	943.294	952	944	627.819	654	626	36.4135	2716
45	No stim	0	cRel	nucleus	1	0.039	1415.06	1347	1417	55.1874	943.294	952	944	471.768	395	473	18.399	2716
46	No stim	0	cRel	nucleus	1	0.042	1418.3	1386	1418	59.5686	943.294	952	944	475.006	434	474	19.9503	2716
47	No stim	0	cRel	nucleus	1	0.049	1617.82	1588	1611	79.2732	943.294	952	944	674.527	636	667	33.0518	2716
0	No stim	0	cRel	whole cell	1	0.148	1769.05	1736	1768	261.82	943.294	952	944	825.757	784	824	122.212	2716
1	No stim	0	cRel	whole cell	1	0.084	2040.59	1967	2046	171.409	943.294	952	944	1097.29	1015	1102	92.1727	2716
3	No stim	0	cRel	whole cell	1	0.12	1677.21	1561	1634	201.265	943.294	952	944	733.917	609	690	88.07	2716
4	No stim	0	cRel	whole cell	1	0.137	1416.91	1330	1396	194.117	943.294	952	944	473.615	378	452	64.8853	2716
5	No stim	0	cRel	whole cell	1	0.139	1836.26	1741	1830	255.241	943.294	952	944	892.97	789	886	124.123	2716
6	No stim	0	cRel	whole cell	1	0.102	1497.67	1427	1477	152.763	943.294	952	944	554.381	475	533	56.5469	2716
7	No stim	0	cRel	whole cell	1	0.111	1610.51	1569	1610	178.767	943.294	952	944	667.22	617	666	74.0614	2716
8	No stim	0	cRel	whole cell	1	0.132	1728.98	1692	1717	228.225	943.294	952	944	785.684	740	773	103.71	2716
10	No stim	0	cRel	whole cell	1	0.091	1449.98	1392	1437	131.949	943.294	952	944	506.691	440	493	46.1089	2716
11	No stim	0	cRel	whole cell	1	0.107	1449.06	1351	1402	155.049	943.294	952	944	505.761	399	458	54.1164	2716
12	No stim	0	cRel	whole cell	1	0.116	1601.55	1492	1582	185.78	943.294	952	944	658.255	540	638	76.3576	2716
13	No stim	0	cRel	whole cell	1	0.108	1401.34	1390	1375	151.345	943.294	952	944	458.047	438	431	49.4691	2716
14	No stim	0	cRel	whole cell	1	0.135	1232.95	1199	1241	166.448	943.294	952	944	289.652	247	297	39.103	2716
15	No stim	0	cRel	whole cell	1	0.105	1472.88	1456	1465	154.652	943.294	952	944	529.583	504	521	55.6062	2716
16	No stim	0	cRel	whole cell	1	0.111	1509	1407	1490	167.499	943.294	952	944	565.702	455	546	62.7929	2716
17	No stim	0	cRel	whole cell	1	0.127	1822.18	1631	1766	231.417	943.294	952	944	878.89	679	822	111.619	2716
18	No stim	0	cRel	whole cell	1	0.119	1705.95	1753	1697	203.008	943.294	952	944	762.656	801	753	90.7561	2716
19	No stim	0	cRel	whole cell	1	0.118	1645.61	1503	1626	194.182	943.294	952	944	702.315	551	682	82.8732	2716
20	No stim	0	cRel	whole cell	1	0.104	1346.51	1258	1326	140.037	943.294	952	944	403.215	306	382	41.9344	2716
21	No stim	0	cRel	whole cell	1	0.114	1470.56	1419	1463	167.643	943.294	952	944	527.263	467	519	60.108	2716
22	No stim	0	cRel	whole cell	1	0.124	1557.82	1533	1546	193.17	943.294	952	944	614.53	581	602	76.2017	2716
23	No stim	0	cRel	whole cell	1	0.106	1707.94	1546	1674	181.042	943.294	952	944	764.65	594	730	81.0529	2716
24	No stim	0	cRel	whole cell	1	0.123	1506.72	1334	1475	185.326	943.294	952	944	563.424	382	531	69.3012	2716
25	No stim	0	cRel	whole cell	1	0.113	1485.6	1432	1455	167.873	943.294	952	944	542.304	480	511	61.2804	2716
26	No stim	0	cRel	whole cell	1	0.13	1544.81	1587	1547	200.826	943.294	952	944	601.519	635	603	78.1975	2716
27	No stim	0	cRel	whole cell	1	0.109	1667.68	1572	1666	181.777	943.294	952	944	724.383	620	722	78.9577	2716
28	No stim	0	cRel	whole cell	1	0.108	1391.54	1387	1386	150.286	943.294	952	944	448.242	435	442	48.4101	2716
29	No stim	0	cRel	whole cell	1	0.14	1677.19	1637	1661	234.806	943.294	952	944	733.892	685	717	102.745	2716
30	No stim	0	cRel	whole cell	1	0.153	1694.14	1698	1684	259.203	943.294	952	944	750.845	746	740	114.879	2716
31	No stim	0	cRel	whole cell	1	0.096	1536.93	1388	1500	147.545	943.294	952	944	593.637	436	556	56.9892	2716
32	No stim	0	cRel	whole cell	1	0.143	1816.87	1648	1797	259.812	943.294	952	944	873.574	696	853	124.921	2716
33	No stim	0	cRel	whole cell	1	0.15	2078.07	1867	1989	311.711	943.294	952	944	1134.78	915	1045	170.217	2716
34	No stim	0	cRel	whole cell	1	0.094	1494.87	1436	1477	140.518	943.294	952	944	551.574	484	533	51.848	2716
35	No stim	0	cRel	whole cell	1	0.164	1522.8	1432	1502	249.739	943.294	952	944	579.505	480	558	95.0388	2716
36	No stim	0	cRel	whole cell	1	0.152	1545.17	1422	1490	234.865	943.294	952	944	601.873	470	546	91.4847	2716
37	No stim	0	cRel	whole cell	1	0.095	1628.45	1639	1622	154.703	943.294	952	944	685.157	687	678	65.0899	2716
38	No stim	0	cRel	whole cell	1	0.111	1512.71	1473	1506	167.911	943.294	952	944	569.419	521	562	63.2055	2716
39	No stim	0	cRel	whole cell	1	0.151	1808.74	1611	1782	273.12	943.294	952	944	865.448	659	838	130.683	2716
40	No stim	0	cRel	whole cell	1	0.123	1638.3	1579	1635	201.51	943.294	952	944	695.001	627	691	85.4851	2716
41	No stim	0	cRel	whole cell	1	0.163	1453.93	1387	1429	236.99	943.294	952	944	510.635	435	485	83.2335	2716
42	No stim	0	cRel	whole cell	1	0.122	1504.01	1500	1500	183.489	943.294	952	944	560.714	548	556	68.4071	2716
43	No stim	0	cRel	whole cell	1	0.095	1740.55	1581	1722	165.352	943.294	952	944	797.251	629	778	75.7388	2716
44	No stim	0	cRel	whole cell	1	0.12	1575.3	1574	1572	189.036	943.294	952	944	632.003	622	628	75.8404	2716
45	No stim	0	cRel	whole cell	1	0.108	1448.41	1393	1435	156.429	943.294	952	944	505.12	441	491	54.553	2716
46	No stim	0	cRel	whole cell	1	0.09	1465.77	1386	1438	131.919	943.294	952	944	522.471	434	494	47.0224	2716
47	No stim	0	cRel	whole cell	1	0.113	1670.67	1602	1626	188.786	943.294	952	944	727.378	650	682	82.1937	2716
0	No stim	0	cRel	cytoplasm	1	0.067	1766.28	1708	1770	118.341	943.294	952	944	822.99	756	826	55.1403	2716
1	No stim	0	cRel	cytoplasm	1	0.059	2020.43	1959	2019	119.205	943.294	952	944	1077.13	1007	1075	63.551	2716
3	No stim	0	cRel	cytoplasm	1	0.063	1752.41	1562	1720	110.402	943.294	952	944	809.116	610	776	50.9743	2716
4	No stim	0	cRel	cytoplasm	1	0.056	1442.07	1372	1416	80.7561	943.294	952	944	498.78	420	472	27.9317	2716
5	No stim	0	cRel	cytoplasm	1	0.064	1842.89	1820	1819	117.945	943.294	952	944	899.6	868	875	57.5744	2716
6	No stim	0	cRel	cytoplasm	1	0.055	1527.63	1415	1515	84.0195	943.294	952	944	584.333	463	571	32.1383	2716
7	No stim	0	cRel	cytoplasm	1	0.04	1623.32	1596	1629	64.9328	943.294	952	944	680.025	644	685	27.201	2716
8	No stim	0	cRel	cytoplasm	1	0.055	1760.56	1747	1755	96.8309	943.294	952	944	817.268	795	811	44.9497	2716
10	No stim	0	cRel	cytoplasm	1	0.052	1463.84	1405	1449	76.1196	943.294	952	944	520.545	453	505	27.0683	2716
11	No stim	0	cRel	cytoplasm	1	0.063	1530.84	1574	1500	96.4426	943.294	952	944	587.541	622	556	37.0151	2716
12	No stim	0	cRel	cytoplasm	1	0.059	1647.96	1628	1629	97.2295	943.294	952	944	704.664	676	685	41.5752	2716
13	No stim	0	cRel	cytoplasm	1	0.055	1462	1305	1444	80.41	943.294	952	944	518.706	353	500	28.5288	2716
14	No stim	0	cRel	cytoplasm	1	0.088	1204.73	1203	1203	106.017	943.294	952	944	261.439	251	259	23.0066	2716
15	No stim	0	cRel	cytoplasm	1	0.039	1502.76	1412	1494	58.6078	943.294	952	944	559.47	460	550	21.8193	2716
16	No stim	0	cRel	cytoplasm	1	0.06	1545.31	1350	1558	92.7184	943.294	952	944	602.012	398	614	36.1207	2716
17	No stim	0	cRel	cytoplasm	1	0.077	1879.98	1768	1816	144.759	943.294	952	944	936.689	816	872	72.1251	2716
18	No stim	0	cRel	cytoplasm	1	0.062	1731.47	1572	1719	107.351	943.294	952	944	788.175	620	775	48.8668	2716
19	No stim	0	cRel	cytoplasm	1	0.052	1696.8	1539	1648	88.2338	943.294	952	944	753.509	587	704	39.1825	2716
20	No stim	0	cRel	cytoplasm	1	0.052	1397.92	1371	1380	72.6917	943.294	952	944	454.624	419	436	23.6404	2716
21	No stim	0	cRel	cytoplasm	1	0.06	1482.45	1465	1474	88.9473	943.294	952	944	539.161	513	530	32.3497	2716
22	No stim	0	cRel	cytoplasm	1	0.074	1603.7	1566	1595	118.674	943.294	952	944	660.411	614	651	48.8704	2716
23	No stim	0	cRel	cytoplasm	1	0.052	1825.61	1703	1811	94.9318	943.294	952	944	882.317	751	867	45.8805	2716
24	No stim	0	cRel	cytoplasm	1	0.077	1551.01	1334	1522	119.428	943.294	952	944	607.714	382	578	46.794	2716
25	No stim	0	cRel	cytoplasm	1	0.061	1542.17	1432	1526	94.0722	943.294	952	944	598.874	480	582	36.5313	2716
26	No stim	0	cRel	cytoplasm	1	0.067	1541.36	1498	1542	103.271	943.294	952	944	598.065	546	598	40.0704	2716
27	No stim	0	cRel	cytoplasm	1	0.055	1642.01	1572	1637	90.3108	943.294	952	944	698.72	620	693	38.4296	2716
28	No stim	0	cRel	cytoplasm	1	0.063	1412.07	1406	1404	88.9604	943.294	952	944	468.776	454	460	29.5329	2716
29	No stim	0	cRel	cytoplasm	1	0.093	1713.1	1697	1713	159.318	943.294	952	944	769.801	745	769	71.5915	2716
30	No stim	0	cRel	cytoplasm	1	0.053	1745.35	1748	1747	92.5036	943.294	952	944	802.057	796	803	42.509	2716
31	No stim	0	cRel	cytoplasm	1	0.034	1684.95	1512	1658	57.2884	943.294	952	944	741.658	560	714	25.2164	2716
32	No stim	0	cRel	cytoplasm	1	0.065	1867.33	1742	1860	121.376	943.294	952	944	924.033	790	916	60.0621	2716
33	No stim	0	cRel	cytoplasm	1	0.097	2168.29	2018	2127	210.324	943.294	952	944	1224.99	1066	1183	118.824	2716
34	No stim	0	cRel	cytoplasm	1	0.043	1525.72	1436	1507	65.6058	943.294	952	944	582.422	484	563	25.0441	2716
35	No stim	0	cRel	cytoplasm	1	0.058	1577.56	1322	1570	91.4986	943.294	952	944	634.268	370	626	36.7875	2716
36	No stim	0	cRel	cytoplasm	1	0.049	1719.79	1896	1697	84.2698	943.294	952	944	776.497	944	753	38.0484	2716
37	No stim	0	cRel	cytoplasm	1	0.048	1634.6	1529	1630	78.4609	943.294	952	944	691.309	577	686	33.1828	2716
38	No stim	0	cRel	cytoplasm	1	0.057	1526.84	1583	1524	87.0298	943.294	952	944	583.545	631	580	33.2621	2716
39	No stim	0	cRel	cytoplasm	1	0.093	1788.09	1492	1742	166.292	943.294	952	944	844.793	540	798	78.5657	2716
40	No stim	0	cRel	cytoplasm	1	0.078	1657.15	1645	1659	129.257	943.294	952	944	713.853	693	715	55.6805	2716
41	No stim	0	cRel	cytoplasm	1	0.07	1525.46	1527	1528	106.782	943.294	952	944	582.166	575	584	40.7516	2716
42	No stim	0	cRel	cytoplasm	1	0.058	1500.56	1582	1497	87.0326	943.294	952	944	557.268	630	553	32.3215	2716
43	No stim	0	cRel	cytoplasm	1	0.038	1611.74	1581	1612	61.246	943.294	952	944	668.442	629	668	25.4008	2716
44	No stim	0	cRel	cytoplasm	1	0.062	1579.16	1481	1573	97.908	943.294	952	944	635.868	529	629	39.4238	2716
45	No stim	0	cRel	cytoplasm	1	0.069	1466.94	1392	1451	101.219	943.294	952	944	523.65	440	507	36.1319	2716
46	No stim	0	cRel	cytoplasm	1	0.049	1506.86	1414	1462	73.8361	943.294	952	944	563.565	462	518	27.6147	2716
47	No stim	0	cRel	cytoplasm	1	0.064	1710.53	1655	1654	109.474	943.294	952	944	767.238	703	710	49.1032	2716
0	No stim	0	H2B	nucleus	1	0.081	3291.35	2823	3281	266.6	561.947	557	559	2729.41	2266	2722	221.082
1	No stim	0	H2B	nucleus	1	0.025	2738.54	2759	2759	68.4635	561.947	557	559	2176.59	2202	2200	54.4148
3	No stim	0	H2B	nucleus	1	0.057	3057.38	3459	3046	174.27	561.947	557	559	2495.43	2902	2487	142.24
4	No stim	0	H2B	nucleus	1	0.081	3686.6	3018	3709	298.615	561.947	557	559	3124.66	2461	3150	253.097
5	No stim	0	H2B	nucleus	1	0.075	3404.34	3286	3392	255.325	561.947	557	559	2842.39	2729	2833	213.179
6	No stim	0	H2B	nucleus	1	0.047	2970.72	2598	2954	139.624	561.947	557	559	2408.77	2041	2395	113.212
7	No stim	0	H2B	nucleus	1	0.07	3623.92	3129	3627	253.674	561.947	557	559	3061.97	2572	3068	214.338
8	No stim	0	H2B	nucleus	1	0.078	2578.21	2532	2624	201.101	561.947	557	559	2016.27	1975	2065	157.269
10	No stim	0	H2B	nucleus	1	0.039	2718.45	2673	2706	106.019	561.947	557	559	2156.5	2116	2147	84.1035
11	No stim	0	H2B	nucleus	1	0.044	3015.57	3218	3075	132.685	561.947	557	559	2453.62	2661	2516	107.959
12	No stim	0	H2B	nucleus	1	0.057	2287.39	2274	2274	130.382	561.947	557	559	1725.45	1717	1715	98.3505
13	No stim	0	H2B	nucleus	1	0.053	2981.91	2709	2931	158.041	561.947	557	559	2419.97	2152	2372	128.258
14	No stim	0	H2B	nucleus	1	0.047	2979.95	2686	2995	140.057	561.947	557	559	2418	2129	2436	113.646
15	No stim	0	H2B	nucleus	1	0.066	3227.39	2622	3215	213.008	561.947	557	559	2665.45	2065	2656	175.92
16	No stim	0	H2B	nucleus	1	0.051	3059.73	3266	3091	156.046	561.947	557	559	2497.78	2709	2532	127.387
17	No stim	0	H2B	nucleus	1	0.05	2209.93	2275	2241	110.496	561.947	557	559	1647.98	1718	1682	82.3992
18	No stim	0	H2B	nucleus	1	0.057	2892.74	2717	2876	164.886	561.947	557	559	2330.79	2160	2317	132.855
19	No stim	0	H2B	nucleus	1	0.066	3067.57	2703	3103	202.46	561.947	557	559	2505.63	2146	2544	165.371
20	No stim	0	H2B	nucleus	1	0.052	2952.85	2968	2983	153.548	561.947	557	559	2390.91	2411	2424	124.327
21	No stim	0	H2B	nucleus	1	0.054	2923.81	2676	2917	157.886	561.947	557	559	2361.86	2119	2358	127.54
22	No stim	0	H2B	nucleus	1	0.051	3008.13	2630	3009	153.415	561.947	557	559	2446.19	2073	2450	124.755
23	No stim	0	H2B	nucleus	1	0.054	3337.45	3456	3341	180.222	561.947	557	559	2775.5	2899	2782	149.877
24	No stim	0	H2B	nucleus	1	0.046	2723.55	2626	2712	125.283	561.947	557	559	2161.6	2069	2153	99.4336
25	No stim	0	H2B	nucleus	1	0.052	3045.53	2927	3047	158.367	561.947	557	559	2483.58	2370	2488	129.146
26	No stim	0	H2B	nucleus	1	0.064	3088.31	3047	3062	197.652	561.947	557	559	2526.36	2490	2503	161.687
27	No stim	0	H2B	nucleus	1	0.054	2918.23	2737	2927	157.584	561.947	557	559	2356.28	2180	2368	127.239
28	No stim	0	H2B	nucleus	1	0.044	2763.29	2831	2767	121.585	561.947	557	559	2201.34	2274	2208	96.859
29	No stim	0	H2B	nucleus	1	0.047	2795.82	2609	2808	131.403	561.947	557	559	2233.87	2052	2249	104.992
30	No stim	0	H2B	nucleus	1	0.101	3946.57	3428	3978	398.604	561.947	557	559	3384.62	2871	3419	341.847
31	No stim	0	H2B	nucleus	1	0.062	3413.51	2999	3409	211.638	561.947	557	559	2851.56	2442	2850	176.797
32	No stim	0	H2B	nucleus	1	0.077	2976.18	2712	2935	229.166	561.947	557	559	2414.24	2155	2376	185.896
33	No stim	0	H2B	nucleus	1	0.052	2801.48	2824	2813	145.677	561.947	557	559	2239.53	2267	2254	116.456
34	No stim	0	H2B	nucleus	1	0.051	3163.57	2815	3197	161.342	561.947	557	559	2601.62	2258	2638	132.683
35	No stim	0	H2B	nucleus	1	0.106	3685.95	3574	3703	390.711	561.947	557	559	3124.01	3017	3144	331.145
36	No stim	0	H2B	nucleus	1	0.103	4062.58	4101	4117	418.446	561.947	557	559	3500.64	3544	3558	360.566
37	No stim	0	H2B	nucleus	1	0.047	2752.45	3010	2742	129.365	561.947	557	559	2190.51	2453	2183	102.954
38	No stim	0	H2B	nucleus	1	0.055	3071.7	3190	3114	168.944	561.947	557	559	2509.75	2633	2555	138.036
39	No stim	0	H2B	nucleus	1	0.059	2736.83	2797	2759	161.473	561.947	557	559	2174.88	2240	2200	128.318
40	No stim	0	H2B	nucleus	1	0.046	2610.98	2693	2636	120.105	561.947	557	559	2049.04	2136	2077	94.2557
41	No stim	0	H2B	nucleus	1	0.093	3920.78	3262	4034	364.632	561.947	557	559	3358.83	2705	3475	312.371
42	No stim	0	H2B	nucleus	1	0.064	3120.12	2682	3059	199.687	561.947	557	559	2558.17	2125	2500	163.723
43	No stim	0	H2B	nucleus	1	0.057	2987.64	2488	2969	170.296	561.947	557	559	2425.69	1931	2410	138.265
44	No stim	0	H2B	nucleus	1	0.058	3089.95	2771	3114	179.217	561.947	557	559	2528	2214	2555	146.624
45	No stim	0	H2B	nucleus	1	0.039	2710.78	2844	2709	105.721	561.947	557	559	2148.84	2287	2150	83.8046
46	No stim	0	H2B	nucleus	1	0.042	2739.38	2802	2757	115.054	561.947	557	559	2177.43	2245	2198	91.452
47	No stim	0	H2B	nucleus	1	0.049	3090.72	2855	3112	151.445	561.947	557	559	2528.77	2298	2553	123.91
0	No stim	0	H2B	whole cell	1	0.148	2558.56	1394	2776	378.667	561.947	557	559	1996.62	837	2217	295.499
1	No stim	0	H2B	whole cell	1	0.084	2224.81	1909	2173	186.884	561.947	557	559	1662.86	1352	1614	139.68
3	No stim	0	H2B	whole cell	1	0.12	2325.33	3459	2454	279.04	561.947	557	559	1763.38	2902	1895	211.606
4	No stim	0	H2B	whole cell	1	0.137	2917.56	3018	3200	399.706	561.947	557	559	2355.61	2461	2641	322.719
5	No stim	0	H2B	whole cell	1	0.139	2594.05	1186	2815	360.574	561.947	557	559	2032.11	629	2256	282.463
6	No stim	0	H2B	whole cell	1	0.102	2300.77	2352	2416	234.678	561.947	557	559	1738.82	1795	1857	177.36
7	No stim	0	H2B	whole cell	1	0.111	3023.13	2262	3232	335.568	561.947	557	559	2461.18	1705	2673	273.192
8	No stim	0	H2B	whole cell	1	0.132	2062.96	1268	2155	272.31	561.947	557	559	1501.01	711	1596	198.133
10	No stim	0	H2B	whole cell	1	0.091	2243.43	2124	2341	204.152	561.947	557	559	1681.48	1567	1782	153.015
11	No stim	0	H2B	whole cell	1	0.107	2214.56	1931	2245	236.958	561.947	557	559	1652.61	1374	1686	176.83
12	No stim	0	H2B	whole cell	1	0.116	1850.94	1743	1932	214.709	561.947	557	559	1289	1186	1373	149.524
13	No stim	0	H2B	whole cell	1	0.108	2330.52	1247	2470	251.697	561.947	557	559	1768.58	690	1911	191.006
14	No stim	0	H2B	whole cell	1	0.135	1994.69	815	1998	269.284	561.947	557	559	1432.75	258	1439	193.421
15	No stim	0	H2B	whole cell	1	0.105	2754.95	1878	2924	289.27	561.947	557	559	2193	1321	2365	230.265
16	No stim	0	H2B	whole cell	1	0.111	2336.12	1554	2399	259.31	561.947	557	559	1774.18	997	1840	196.934
17	No stim	0	H2B	whole cell	1	0.127	1759.74	2275	1866	223.487	561.947	557	559	1197.79	1718	1307	152.119
18	No stim	0	H2B	whole cell	1	0.119	2341.51	2633	2441	278.64	561.947	557	559	1779.56	2076	1882	211.768
19	No stim	0	H2B	whole cell	1	0.118	2511.5	2094	2633	296.357	561.947	557	559	1949.55	1537	2074	230.047
20	No stim	0	H2B	whole cell	1	0.104	2328.82	2968	2519	242.197	561.947	557	559	1766.87	2411	1960	183.754
21	No stim	0	H2B	whole cell	1	0.114	2322.09	1608	2407	264.718	561.947	557	559	1760.14	1051	1848	200.656
22	No stim	0	H2B	whole cell	1	0.124	2214.52	1281	2237	274.601	561.947	557	559	1652.57	724	1678	204.919
23	No stim	0	H2B	whole cell	1	0.106	2593.4	3456	2642	274.9	561.947	557	559	2031.45	2899	2083	215.334
24	No stim	0	H2B	whole cell	1	0.123	2092.56	1105	2187	257.385	561.947	557	559	1530.62	548	1628	188.266
25	No stim	0	H2B	whole cell	1	0.113	2312.61	963	2462	261.325	561.947	557	559	1750.66	406	1903	197.825
26	No stim	0	H2B	whole cell	1	0.13	2368.77	1070	2508	307.94	561.947	557	559	1806.82	513	1949	234.887
27	No stim	0	H2B	whole cell	1	0.109	2345.89	1892	2489	255.702	561.947	557	559	1783.94	1335	1930	194.45
28	No stim	0	H2B	whole cell	1	0.108	2164.8	2081	2279	233.799	561.947	557	559	1602.85	1524	1720	173.108
29	No stim	0	H2B	whole cell	1	0.14	1920.04	941	1964	268.805	561.947	557	559	1358.09	384	1405	190.133
30	No stim	0	H2B	whole cell	1	0.153	3238.45	3428	3561	495.483	561.947	557	559	2676.5	2871	3002	409.505
31	No stim	0	H2B	whole cell	1	0.096	2895.76	2999	3058	277.993	561.947	557	559	2333.81	2442	2499	224.046
32	No stim	0	H2B	whole cell	1	0.143	2369.8	2712	2612	338.882	561.947	557	559	1807.86	2155	2053	258.524
33	No stim	0	H2B	whole cell	1	0.15	1934.33	1656	2034	290.15	561.947	557	559	1372.38	1099	1475	205.858
34	No stim	0	H2B	whole cell	1	0.094	2579.57	2815	2717	242.48	561.947	557	559	2017.62	2258	2158	189.657
35	No stim	0	H2B	whole cell	1	0.164	3024.22	1486	3440	495.971	561.947	557	559	2462.27	929	2881	403.812
36	No stim	0	H2B	whole cell	1	0.152	3373.09	4101	3726	512.71	561.947	557	559	2811.15	3544	3167	427.294
37	No stim	0	H2B	whole cell	1	0.095	2332.09	2362	2409	221.548	561.947	557	559	1770.14	1805	1850	168.163
38	No stim	0	H2B	whole cell	1	0.111	2403.09	3190	2533	266.743	561.947	557	559	1841.14	2633	1974	204.367
39	No stim	0	H2B	whole cell	1	0.151	2002.49	2350	2159	302.376	561.947	557	559	1440.54	1793	1600	217.522
40	No stim	0	H2B	whole cell	1	0.123	2051.58	1127	2162	252.344	561.947	557	559	1489.63	570	1603	183.225
41	No stim	0	H2B	whole cell	1	0.163	2971.2	3262	3246	484.305	561.947	557	559	2409.25	2705	2687	392.708
42	No stim	0	H2B	whole cell	1	0.122	2472.91	1162	2574	301.695	561.947	557	559	1910.96	605	2015	233.138
43	No stim	0	H2B	whole cell	1	0.095	2581.08	2488	2645	245.202	561.947	557	559	2019.13	1931	2086	191.817
44	No stim	0	H2B	whole cell	1	0.12	2360.73	2771	2497	283.288	561.947	557	559	1798.79	2214	1938	215.854
45	No stim	0	H2B	whole cell	1	0.108	2019.62	2844	2132	218.118	561.947	557	559	1457.67	2287	1573	157.428
46	No stim	0	H2B	whole cell	1	0.09	2256.9	2802	2394	203.121	561.947	557	559	1694.95	2245	1835	152.545
47	No stim	0	H2B	whole cell	1	0.113	2330.78	1219	2312	263.378	561.947	557	559	1768.83	662	1753	199.878
0	No stim	0	H2B	cytoplasm	1	0.067	1678.03	1394	1585	112.428	561.947	557	559	1116.08	837	1026	74.7776
1	No stim	0	H2B	cytoplasm	1	0.059	2008.4	1909	2043	118.496	561.947	557	559	1446.45	1352	1484	85.3408
3	No stim	0	H2B	cytoplasm	1	0.063	1666.49	1123	1619	104.989	561.947	557	559	1104.54	566	1060	69.5862
4	No stim	0	H2B	cytoplasm	1	0.056	1803.42	1338	1729	100.991	561.947	557	559	1241.47	781	1170	69.5223
5	No stim	0	H2B	cytoplasm	1	0.064	1634.44	1186	1619	104.604	561.947	557	559	1072.49	629	1060	68.6394
6	No stim	0	H2B	cytoplasm	1	0.055	1731.25	980	1755	95.2186	561.947	557	559	1169.3	423	1196	64.3115
7	No stim	0	H2B	cytoplasm	1	0.04	1981.02	2262	1949	79.2408	561.947	557	559	1419.07	1705	1390	56.763
8	No stim	0	H2B	cytoplasm	1	0.055	1331.99	1268	1324	73.2593	561.947	557	559	770.041	711	765	42.3523
10	No stim	0	H2B	cytoplasm	1	0.052	1890.36	2124	2004	98.2988	561.947	557	559	1328.41	1567	1445	69.0776
11	No stim	0	H2B	cytoplasm	1	0.063	1663.61	1931	1616	104.807	561.947	557	559	1101.66	1374	1057	69.4046
12	No stim	0	H2B	cytoplasm	1	0.059	1428.13	1743	1443	84.2597	561.947	557	559	866.184	1186	884	51.1049
13	No stim	0	H2B	cytoplasm	1	0.055	1709.73	1247	1711	94.035	561.947	557	559	1147.78	690	1152	63.128
14	No stim	0	H2B	cytoplasm	1	0.088	1464.92	815	1335	128.913	561.947	557	559	902.975	258	776	79.4618
15	No stim	0	H2B	cytoplasm	1	0.039	1946.75	1878	2003	75.9231	561.947	557	559	1384.8	1321	1444	54.0072
16	No stim	0	H2B	cytoplasm	1	0.06	1715.33	1554	1728	102.92	561.947	557	559	1153.38	997	1169	69.2027
17	No stim	0	H2B	cytoplasm	1	0.077	1469.08	1268	1519	113.119	561.947	557	559	907.134	711	960	69.8493
18	No stim	0	H2B	cytoplasm	1	0.062	1836.62	1750	1862	113.871	561.947	557	559	1274.67	1193	1303	79.0298
19	No stim	0	H2B	cytoplasm	1	0.052	1804.19	2094	1857	93.8181	561.947	557	559	1242.25	1537	1298	64.5969
20	No stim	0	H2B	cytoplasm	1	0.052	1694.27	2379	1710	88.1019	561.947	557	559	1132.32	1822	1151	58.8806
21	No stim	0	H2B	cytoplasm	1	0.06	1785.54	1608	1843	107.133	561.947	557	559	1223.6	1051	1284	73.4157
22	No stim	0	H2B	cytoplasm	1	0.074	1669.86	1281	1628	123.57	561.947	557	559	1107.92	724	1069	81.9858
23	No stim	0	H2B	cytoplasm	1	0.052	1824.6	1369	1792	94.8791	561.947	557	559	1262.65	812	1233	65.6579
24	No stim	0	H2B	cytoplasm	1	0.077	1712.9	1105	1762	131.894	561.947	557	559	1150.96	548	1203	88.6238
25	No stim	0	H2B	cytoplasm	1	0.061	1686.25	963	1660	102.861	561.947	557	559	1124.3	406	1101	68.5824
26	No stim	0	H2B	cytoplasm	1	0.067	1681.98	1070	1629	112.693	561.947	557	559	1120.04	513	1070	75.0425
27	No stim	0	H2B	cytoplasm	1	0.055	1780.38	1892	1779	97.9208	561.947	557	559	1218.43	1335	1220	67.0137
28	No stim	0	H2B	cytoplasm	1	0.063	1747.39	2081	1763	110.086	561.947	557	559	1185.45	1524	1204	74.6832
29	No stim	0	H2B	cytoplasm	1	0.093	1473.42	941	1360	137.028	561.947	557	559	911.476	384	801	84.7673
30	No stim	0	H2B	cytoplasm	1	0.053	1890.55	1910	1843	100.199	561.947	557	559	1328.6	1353	1284	70.4157
31	No stim	0	H2B	cytoplasm	1	0.034	1952.3	2262	1955	66.3783	561.947	557	559	1390.36	1705	1396	47.2721
32	No stim	0	H2B	cytoplasm	1	0.065	1651.62	1297	1582	107.355	561.947	557	559	1089.67	740	1023	70.8288
33	No stim	0	H2B	cytoplasm	1	0.097	1467.85	1656	1343	142.382	561.947	557	559	905.907	1099	784	87.873
34	No stim	0	H2B	cytoplasm	1	0.043	1879.96	1703	1875	80.8382	561.947	557	559	1318.01	1146	1316	56.6745
35	No stim	0	H2B	cytoplasm	1	0.058	1825.2	1486	1693	105.861	561.947	557	559	1263.25	929	1134	73.2685
36	No stim	0	H2B	cytoplasm	1	0.049	1919.04	1523	1867	94.0329	561.947	557	559	1357.09	966	1308	66.4975
37	No stim	0	H2B	cytoplasm	1	0.048	1924.05	1797	1959	92.3546	561.947	557	559	1362.11	1240	1400	65.3811
38	No stim	0	H2B	cytoplasm	1	0.057	1760.05	1130	1717	100.323	561.947	557	559	1198.11	573	1158	68.292
39	No stim	0	H2B	cytoplasm	1	0.093	1535.88	849	1518	142.837	561.947	557	559	973.935	292	959	90.576
40	No stim	0	H2B	cytoplasm	1	0.078	1721.42	1127	1755	134.271	561.947	557	559	1159.47	570	1196	90.4387
41	No stim	0	H2B	cytoplasm	1	0.07	1710.98	1053	1613	119.769	561.947	557	559	1149.04	496	1054	80.4325
42	No stim	0	H2B	cytoplasm	1	0.058	1757.58	1162	1776	101.94	561.947	557	559	1195.63	605	1217	69.3467
43	No stim	0	H2B	cytoplasm	1	0.038	1965.39	2160	2035	74.6849	561.947	557	559	1403.44	1603	1476	53.3309
44	No stim	0	H2B	cytoplasm	1	0.062	1687.32	1149	1631	104.614	561.947	557	559	1125.37	592	1072	69.7731
45	No stim	0	H2B	cytoplasm	1	0.069	1635.63	2317	1598	112.859	561.947	557	559	1073.68	1760	1039	74.0843
46	No stim	0	H2B	cytoplasm	1	0.049	1839.18	1676	1883	90.1198	561.947	557	559	1277.23	1119	1324	62.5844
47	No stim	0	H2B	cytoplasm	1	0.064	1757.63	1219	1757	112.488	561.947	557	559	1195.68	662	1198	76.5235
0	No stim	0	RelA	nucleus	1	0.081	3536.97	3245	3476	286.495	979.438	994	980	2557.53	2251	2496	207.16	9511
1	No stim	0	RelA	nucleus	1	0.025	3002.34	2955	2956	75.0585	979.438	994	980	2022.9	1961	1976	50.5725	9511
3	No stim	0	RelA	nucleus	1	0.057	2813.43	2713	2778	160.365	979.438	994	980	1833.99	1719	1798	104.537	9511
4	No stim	0	RelA	nucleus	1	0.081	2568.86	2444	2493	208.077	979.438	994	980	1589.42	1450	1513	128.743	9511
5	No stim	0	RelA	nucleus	1	0.075	3216.5	3279	3269	241.237	979.438	994	980	2237.06	2285	2289	167.78	9511
6	No stim	0	RelA	nucleus	1	0.047	3679.51	3714	3706	172.937	979.438	994	980	2700.08	2720	2726	126.904	9511
7	No stim	0	RelA	nucleus	1	0.07	2925.11	2717	2915	204.758	979.438	994	980	1945.67	1723	1935	136.197	9511
8	No stim	0	RelA	nucleus	1	0.078	4012.44	3938	3957	312.97	979.438	994	980	3033	2944	2977	236.574	9511
10	No stim	0	RelA	nucleus	1	0.039	2412.92	2421	2419	94.1038	979.438	994	980	1433.48	1427	1439	55.9058	9511
11	No stim	0	RelA	nucleus	1	0.044	2736.97	2686	2713	120.427	979.438	994	980	1757.54	1692	1733	77.3315	9511
12	No stim	0	RelA	nucleus	1	0.057	3113.77	3064	3102	177.485	979.438	994	980	2134.33	2070	2122	121.657	9511
13	No stim	0	RelA	nucleus	1	0.053	2546.56	2432	2529	134.968	979.438	994	980	1567.12	1438	1549	83.0574	9511
14	No stim	0	RelA	nucleus	1	0.047	2662.2	2665	2695	125.123	979.438	994	980	1682.76	1671	1715	79.0899	9511
15	No stim	0	RelA	nucleus	1	0.066	2771.19	2563	2728	182.899	979.438	994	980	1791.75	1569	1748	118.256	9511
16	No stim	0	RelA	nucleus	1	0.051	2964.26	2939	2941	151.178	979.438	994	980	1984.83	1945	1961	101.226	9511
17	No stim	0	RelA	nucleus	1	0.05	3029.39	2644	3021	151.469	979.438	994	980	2049.95	1650	2041	102.497	9511
18	No stim	0	RelA	nucleus	1	0.057	2944.79	3028	2947	167.853	979.438	994	980	1965.35	2034	1967	112.025	9511
19	No stim	0	RelA	nucleus	1	0.066	3101.78	3222	3100	204.717	979.438	994	980	2122.34	2228	2120	140.074	9511
20	No stim	0	RelA	nucleus	1	0.052	2717.16	2677	2716	141.292	979.438	994	980	1737.72	1683	1736	90.3613	9511
21	No stim	0	RelA	nucleus	1	0.054	3582.2	3411	3530	193.439	979.438	994	980	2602.76	2417	2550	140.549	9511
22	No stim	0	RelA	nucleus	1	0.051	3036.01	2819	2979	154.837	979.438	994	980	2056.57	1825	1999	104.885	9511
23	No stim	0	RelA	nucleus	1	0.054	2865.38	2507	2806	154.73	979.438	994	980	1885.94	1513	1826	101.841	9511
24	No stim	0	RelA	nucleus	1	0.046	2731.43	2280	2734	125.646	979.438	994	980	1751.99	1286	1754	80.5916	9511
25	No stim	0	RelA	nucleus	1	0.052	2962.67	2857	2919	154.059	979.438	994	980	1983.23	1863	1939	103.128	9511
26	No stim	0	RelA	nucleus	1	0.064	3358.11	3235	3362	214.919	979.438	994	980	2378.67	2241	2382	152.235	9511
27	No stim	0	RelA	nucleus	1	0.054	3144.16	3160	3137	169.785	979.438	994	980	2164.73	2166	2157	116.895	9511
28	No stim	0	RelA	nucleus	1	0.044	3041.62	2889	3044	133.831	979.438	994	980	2062.18	1895	2064	90.7359	9511
29	No stim	0	RelA	nucleus	1	0.047	3346.93	3182	3335	157.306	979.438	994	980	2367.49	2188	2355	111.272	9511
30	No stim	0	RelA	nucleus	1	0.101	3447.19	3319	3443	348.166	979.438	994	980	2467.76	2325	2463	249.243	9511
31	No stim	0	RelA	nucleus	1	0.062	2510.05	2261	2450	155.623	979.438	994	980	1530.61	1267	1470	94.8979	9511
32	No stim	0	RelA	nucleus	1	0.077	3508.82	3450	3466	270.179	979.438	994	980	2529.38	2456	2486	194.762	9511
33	No stim	0	RelA	nucleus	1	0.052	3923.41	3611	3874	204.017	979.438	994	980	2943.97	2617	2894	153.087	9511
34	No stim	0	RelA	nucleus	1	0.051	2771.59	2518	2687	141.351	979.438	994	980	1792.15	1524	1707	91.3997	9511
35	No stim	0	RelA	nucleus	1	0.106	2862.03	2615	2779	303.376	979.438	994	980	1882.6	1621	1799	199.555	9511
36	No stim	0	RelA	nucleus	1	0.103	2907.39	2764	2776	299.461	979.438	994	980	1927.95	1770	1796	198.579	9511
37	No stim	0	RelA	nucleus	1	0.047	2868.15	2829	2817	134.803	979.438	994	980	1888.71	1835	1837	88.7696	9511
38	No stim	0	RelA	nucleus	1	0.055	3126.05	2912	3104	171.933	979.438	994	980	2146.61	1918	2124	118.063	9511
39	No stim	0	RelA	nucleus	1	0.059	3525.7	3132	3511	208.017	979.438	994	980	2546.27	2138	2531	150.23	9511
40	No stim	0	RelA	nucleus	1	0.046	2894.46	2846	2896	133.145	979.438	994	980	1915.02	1852	1916	88.0909	9511
41	No stim	0	RelA	nucleus	1	0.093	3346.52	3210	3291	311.226	979.438	994	980	2367.08	2216	2311	220.139	9511
42	No stim	0	RelA	nucleus	1	0.064	3148.06	2841	3038	201.476	979.438	994	980	2168.62	1847	2058	138.792	9511
43	No stim	0	RelA	nucleus	1	0.057	3741.99	4145	3806	213.293	979.438	994	980	2762.55	3151	2826	157.465	9511
44	No stim	0	RelA	nucleus	1	0.058	3388.96	2964	3331	196.56	979.438	994	980	2409.52	1970	2351	139.752	9511
45	No stim	0	RelA	nucleus	1	0.039	2984.01	2949	2957	116.377	979.438	994	980	2004.58	1955	1977	78.1785	9511
46	No stim	0	RelA	nucleus	1	0.042	2584.05	2593	2561	108.53	979.438	994	980	1604.61	1599	1581	67.3937	9511
47	No stim	0	RelA	nucleus	1	0.049	2959.15	2668	2906	144.998	979.438	994	980	1979.71	1674	1926	97.0059	9511
0	No stim	0	RelA	whole cell	1	0.148	3712.06	3245	3647	549.384	979.438	994	980	2732.62	2251	2667	404.427	9511
1	No stim	0	RelA	whole cell	1	0.084	2926.97	3076	2933	245.865	979.438	994	980	1947.53	2082	1953	163.592	9511
3	No stim	0	RelA	whole cell	1	0.12	3260.03	2875	3049	391.204	979.438	994	980	2280.6	1881	2069	273.672	9511
4	No stim	0	RelA	whole cell	1	0.137	2771.02	2444	2651	379.63	979.438	994	980	1791.58	1450	1671	245.447	9511
5	No stim	0	RelA	whole cell	1	0.139	3380.72	3279	3343	469.92	979.438	994	980	2401.28	2285	2363	333.778	9511
6	No stim	0	RelA	whole cell	1	0.102	3741.9	3246	3701	381.674	979.438	994	980	2762.46	2252	2721	281.771	9511
7	No stim	0	RelA	whole cell	1	0.111	3144.76	3123	3041	349.069	979.438	994	980	2165.33	2129	2061	240.351	9511
8	No stim	0	RelA	whole cell	1	0.132	4261.71	3807	4085	562.545	979.438	994	980	3282.27	2813	3105	433.26	9511
10	No stim	0	RelA	whole cell	1	0.091	2530.3	2421	2455	230.257	979.438	994	980	1550.86	1427	1475	141.128	9511
11	No stim	0	RelA	whole cell	1	0.107	3313.94	3058	3071	354.592	979.438	994	980	2334.5	2064	2091	249.792	9511
12	No stim	0	RelA	whole cell	1	0.116	3341.37	3064	3219	387.599	979.438	994	980	2361.93	2070	2239	273.984	9511
13	No stim	0	RelA	whole cell	1	0.108	2920.23	2432	2697	315.384	979.438	994	980	1940.79	1438	1717	209.605	9511
14	No stim	0	RelA	whole cell	1	0.135	2283.83	1480	2319	308.317	979.438	994	980	1304.39	486	1339	176.092	9511
15	No stim	0	RelA	whole cell	1	0.105	2912.01	2847	2847	305.761	979.438	994	980	1932.57	1853	1867	202.92	9511
16	No stim	0	RelA	whole cell	1	0.111	3239.96	2939	3153	359.635	979.438	994	980	2260.52	1945	2173	250.917	9511
17	No stim	0	RelA	whole cell	1	0.127	3384.18	2899	3240	429.791	979.438	994	980	2404.75	1905	2260	305.403	9511
18	No stim	0	RelA	whole cell	1	0.119	3081.74	3028	3058	366.727	979.438	994	980	2102.3	2034	2078	250.174	9511
19	No stim	0	RelA	whole cell	1	0.118	3323.13	2604	3186	392.129	979.438	994	980	2343.69	1610	2206	276.555	9511
20	No stim	0	RelA	whole cell	1	0.104	2937.79	2924	2832	305.53	979.438	994	980	1958.35	1930	1852	203.669	9511
21	No stim	0	RelA	whole cell	1	0.114	3693.12	3411	3626	421.016	979.438	994	980	2713.68	2417	2646	309.36	9511
22	No stim	0	RelA	whole cell	1	0.124	3437.05	2819	3374	426.194	979.438	994	980	2457.61	1825	2394	304.744	9511
23	No stim	0	RelA	whole cell	1	0.106	3331.87	3413	3259	353.178	979.438	994	980	2352.43	2419	2279	249.357	9511
24	No stim	0	RelA	whole cell	1	0.123	3078.73	2865	2921	378.684	979.438	994	980	2099.3	1871	1941	258.213	9511
25	No stim	0	RelA	whole cell	1	0.113	3343.57	2857	3155	377.824	979.438	994	980	2364.13	1863	2175	267.147	9511
26	No stim	0	RelA	whole cell	1	0.13	3589.29	3377	3476	466.608	979.438	994	980	2609.85	2383	2496	339.281	9511
27	No stim	0	RelA	whole cell	1	0.109	3231.79	3059	3178	352.265	979.438	994	980	2252.35	2065	2198	245.506	9511
28	No stim	0	RelA	whole cell	1	0.108	3226.38	3167	3132	348.449	979.438	994	980	2246.94	2173	2152	242.67	9511
29	No stim	0	RelA	whole cell	1	0.14	3721.32	3201	3556	520.985	979.438	994	980	2741.88	2207	2576	383.863	9511
30	No stim	0	RelA	whole cell	1	0.153	3585.41	3360	3501	548.568	979.438	994	980	2605.97	2366	2521	398.714	9511
31	No stim	0	RelA	whole cell	1	0.096	2798.6	2261	2637	268.666	979.438	994	980	1819.16	1267	1657	174.64	9511
32	No stim	0	RelA	whole cell	1	0.143	3738.18	3450	3604	534.56	979.438	994	980	2758.74	2456	2624	394.5	9511
33	No stim	0	RelA	whole cell	1	0.15	4484.9	3961	4220	672.735	979.438	994	980	3505.46	2967	3240	525.819	9511
34	No stim	0	RelA	whole cell	1	0.094	3077.11	2518	2875	289.249	979.438	994	980	2097.67	1524	1895	197.181	9511
35	No stim	0	RelA	whole cell	1	0.164	3169.97	2615	3005	519.875	979.438	994	980	2190.53	1621	2025	359.248	9511
36	No stim	0	RelA	whole cell	1	0.152	3189.73	2764	2949	484.839	979.438	994	980	2210.29	1770	1969	335.964	9511
37	No stim	0	RelA	whole cell	1	0.095	2948.84	2786	2863	280.14	979.438	994	980	1969.41	1792	1883	187.094	9511
38	No stim	0	RelA	whole cell	1	0.111	3274.56	2978	3212	363.476	979.438	994	980	2295.12	1984	2232	254.758	9511
39	No stim	0	RelA	whole cell	1	0.151	3863.87	3725	3688	583.444	979.438	994	980	2884.43	2731	2708	435.549	9511
40	No stim	0	RelA	whole cell	1	0.123	3030.86	2921	2987	372.796	979.438	994	980	2051.42	1927	2007	252.325	9511
41	No stim	0	RelA	whole cell	1	0.163	3743.3	3210	3504	610.157	979.438	994	980	2763.86	2216	2524	450.509	9511
42	No stim	0	RelA	whole cell	1	0.122	3356.19	2999	3341	409.455	979.438	994	980	2376.75	2005	2361	289.964	9511
43	No stim	0	RelA	whole cell	1	0.095	3473.49	2857	3385	329.981	979.438	994	980	2494.05	1863	2405	236.935	9511
44	No stim	0	RelA	whole cell	1	0.12	3612.47	3658	3541	433.496	979.438	994	980	2633.03	2664	2561	315.963	9511
45	No stim	0	RelA	whole cell	1	0.108	3263.71	2949	3148	352.481	979.438	994	980	2284.27	1955	2168	246.701	9511
46	No stim	0	RelA	whole cell	1	0.09	2825.01	2497	2621	254.251	979.438	994	980	1845.57	1503	1641	166.101	9511
47	No stim	0	RelA	whole cell	1	0.113	3415.48	2668	3140	385.95	979.438	994	980	2436.05	1674	2160	275.273	9511
0	No stim	0	RelA	cytoplasm	1	0.067	3922.44	3547	3886	262.803	979.438	994	980	2943	2553	2906	197.181	9511
1	No stim	0	RelA	cytoplasm	1	0.059	2895.22	3076	2917	170.818	979.438	994	980	1915.78	2082	1937	113.031	9511
3	No stim	0	RelA	cytoplasm	1	0.063	3661.98	3874	3624	230.705	979.438	994	980	2682.55	2880	2644	169	9511
4	No stim	0	RelA	cytoplasm	1	0.056	3063.91	2688	2946	171.579	979.438	994	980	2084.47	1694	1966	116.73	9511
5	No stim	0	RelA	cytoplasm	1	0.064	3575.21	2919	3528	228.813	979.438	994	980	2595.77	1925	2548	166.129	9511
6	No stim	0	RelA	cytoplasm	1	0.055	3794.94	3840	3695	208.722	979.438	994	980	2815.5	2846	2715	154.852	9511
7	No stim	0	RelA	cytoplasm	1	0.04	3525.77	3149	3511	141.031	979.438	994	980	2546.33	2155	2531	101.853	9511
8	No stim	0	RelA	cytoplasm	1	0.055	4615.33	4516	4552	253.843	979.438	994	980	3635.89	3522	3572	199.974	9511
10	No stim	0	RelA	cytoplasm	1	0.052	2617.54	2618	2516	136.112	979.438	994	980	1638.1	1624	1536	85.1811	9511
11	No stim	0	RelA	cytoplasm	1	0.063	3710.79	3058	3640	233.78	979.438	994	980	2731.36	2064	2660	172.075	9511
12	No stim	0	RelA	cytoplasm	1	0.059	3561.85	3576	3535	210.149	979.438	994	980	2582.41	2582	2555	152.362	9511
13	No stim	0	RelA	cytoplasm	1	0.055	3276.34	2956	3117	180.199	979.438	994	980	2296.91	1962	2137	126.33	9511
14	No stim	0	RelA	cytoplasm	1	0.088	2080.37	1480	2073	183.073	979.438	994	980	1100.93	486	1093	96.8822	9511
15	No stim	0	RelA	cytoplasm	1	0.039	3152.91	3398	3083	122.963	979.438	994	980	2173.47	2404	2103	84.7653	9511
16	No stim	0	RelA	cytoplasm	1	0.06	3476.48	3592	3563	208.589	979.438	994	980	2497.04	2598	2583	149.822	9511
17	No stim	0	RelA	cytoplasm	1	0.077	3611.85	3689	3475	278.113	979.438	994	980	2632.41	2695	2495	202.696	9511
18	No stim	0	RelA	cytoplasm	1	0.062	3207.18	3221	3190	198.845	979.438	994	980	2227.74	2227	2210	138.12	9511
19	No stim	0	RelA	cytoplasm	1	0.052	3604.68	2604	3348	187.443	979.438	994	980	2625.24	1610	2368	136.513	9511
20	No stim	0	RelA	cytoplasm	1	0.052	3162.14	3078	3112	164.431	979.438	994	980	2182.7	2084	2132	113.501	9511
21	No stim	0	RelA	cytoplasm	1	0.06	3792.03	3434	3765	227.522	979.438	994	980	2812.59	2440	2785	168.755	9511
22	No stim	0	RelA	cytoplasm	1	0.074	3712.29	2877	3659	274.709	979.438	994	980	2732.85	1883	2679	202.231	9511
23	No stim	0	RelA	cytoplasm	1	0.052	3813.87	3413	3744	198.321	979.438	994	980	2834.43	2419	2764	147.391	9511
24	No stim	0	RelA	cytoplasm	1	0.077	3287.7	2662	3185	253.153	979.438	994	980	2308.27	1668	2205	177.737	9511
25	No stim	0	RelA	cytoplasm	1	0.061	3669.09	3073	3587	223.815	979.438	994	980	2689.66	2079	2607	164.069	9511
26	No stim	0	RelA	cytoplasm	1	0.067	3809.95	3377	3785	255.267	979.438	994	980	2830.51	2383	2805	189.644	9511
27	No stim	0	RelA	cytoplasm	1	0.055	3318.37	2935	3251	182.51	979.438	994	980	2338.93	1941	2271	128.641	9511
28	No stim	0	RelA	cytoplasm	1	0.063	3355.24	3062	3253	211.38	979.438	994	980	2375.8	2068	2273	149.675	9511
29	No stim	0	RelA	cytoplasm	1	0.093	3912.24	3474	3871	363.839	979.438	994	980	2932.81	2480	2891	272.751	9511
30	No stim	0	RelA	cytoplasm	1	0.053	3848.5	4151	3785	203.971	979.438	994	980	2869.06	3157	2805	152.06	9511
31	No stim	0	RelA	cytoplasm	1	0.034	3324.41	3067	3248	113.03	979.438	994	980	2344.97	2073	2268	79.7289	9511
32	No stim	0	RelA	cytoplasm	1	0.065	4009.83	3382	3915	260.639	979.438	994	980	3030.39	2388	2935	196.975	9511
33	No stim	0	RelA	cytoplasm	1	0.097	4786.95	3961	4691	464.334	979.438	994	980	3807.51	2967	3711	369.329	9511
34	No stim	0	RelA	cytoplasm	1	0.043	3443.12	3030	3307	148.054	979.438	994	980	2463.68	2036	2327	105.938	9511
35	No stim	0	RelA	cytoplasm	1	0.058	3727.93	3368	3678	216.22	979.438	994	980	2748.49	2374	2698	159.412	9511
36	No stim	0	RelA	cytoplasm	1	0.049	3785.16	3426	3688	185.473	979.438	994	980	2805.72	2432	2708	137.48	9511
37	No stim	0	RelA	cytoplasm	1	0.048	3027.17	2575	2938	145.304	979.438	994	980	2047.73	1581	1958	98.291	9511
38	No stim	0	RelA	cytoplasm	1	0.057	3417.39	3428	3402	194.791	979.438	994	980	2437.95	2434	2422	138.963	9511
39	No stim	0	RelA	cytoplasm	1	0.093	4078.74	2845	3892	379.322	979.438	994	980	3099.3	1851	2912	288.235	9511
40	No stim	0	RelA	cytoplasm	1	0.078	3111.37	3208	3102	242.687	979.438	994	980	2131.93	2214	2122	166.291	9511
41	No stim	0	RelA	cytoplasm	1	0.07	4269.87	3970	4296	298.891	979.438	994	980	3290.43	2976	3316	230.33	9511
42	No stim	0	RelA	cytoplasm	1	0.058	3586.23	2946	3553	208.002	979.438	994	980	2606.8	1952	2573	151.194	9511
43	No stim	0	RelA	cytoplasm	1	0.038	3066.87	3103	3102	116.541	979.438	994	980	2087.44	2109	2122	79.3226	9511
44	No stim	0	RelA	cytoplasm	1	0.062	3818.87	2955	3761	236.77	979.438	994	980	2839.43	1961	2781	176.045	9511
45	No stim	0	RelA	cytoplasm	1	0.069	3419.1	3056	3329	235.918	979.438	994	980	2439.66	2062	2349	168.336	9511
46	No stim	0	RelA	cytoplasm	1	0.049	3033.62	2405	2806	148.647	979.438	994	980	2054.18	1411	1826	100.655	9511
47	No stim	0	RelA	cytoplasm	1	0.064	3759.66	2885	3508	240.618	979.438	994	980	2780.22	1891	2528	177.934	9511
0	No stim	0	cRel	nucleus	2	0.066	1665.32	1740	1667	109.911	951.276	951	952	714.039	789	715	47.1266	2716
1	No stim	0	cRel	nucleus	2	0.027	1608.11	1595	1603	43.4189	951.276	951	952	656.832	644	651	17.7345	2716
2	No stim	0	cRel	nucleus	2	0.071	1309.9	1323	1308	93.0033	951.276	951	952	358.629	372	356	25.4627	2716
3	No stim	0	cRel	nucleus	2	0.045	1463.52	1514	1464	65.8584	951.276	951	952	512.245	563	512	23.051	2716
4	No stim	0	cRel	nucleus	2	0.091	1410.06	1305	1401	128.315	951.276	951	952	458.779	354	449	41.7489	2716
5	No stim	0	cRel	nucleus	2	0.021	1906.6	1900	1900	40.0386	951.276	951	952	955.324	949	948	20.0618	2716
6	No stim	0	cRel	nucleus	2	0.025	1642.18	1580	1635	41.0545	951.276	951	952	690.904	629	683	17.2726	2716
7	No stim	0	cRel	nucleus	2	0.036	1323.95	1303	1327	47.6621	951.276	951	952	372.67	352	375	13.4161	2716
9	No stim	0	cRel	nucleus	2	0.042	1622.05	1603	1624	68.1263	951.276	951	952	670.778	652	672	28.1727	2716
10	No stim	0	cRel	nucleus	2	0.039	1630.95	1641	1633	63.6069	951.276	951	952	679.671	690	681	26.5072	2716
11	No stim	0	cRel	nucleus	2	0.031	1495.59	1517	1498	46.3633	951.276	951	952	544.315	566	546	16.8738	2716
12	No stim	0	cRel	nucleus	2	0.027	1910.16	1831	1897	51.5743	951.276	951	952	958.883	880	945	25.8898	2716
13	No stim	0	cRel	nucleus	2	0.017	1692.94	1682	1691	28.78	951.276	951	952	741.668	731	739	12.6084	2716
14	No stim	0	cRel	nucleus	2	0.04	1459.04	1399	1447	58.3614	951.276	951	952	507.759	448	495	20.3104	2716
15	No stim	0	cRel	nucleus	2	0.062	1787.89	1777	1786	110.849	951.276	951	952	836.615	826	834	51.8701	2716
16	No stim	0	cRel	nucleus	2	0.028	1855.6	1844	1848	51.9569	951.276	951	952	904.327	893	896	25.3212	2716
17	No stim	0	cRel	nucleus	2	0.034	1382.02	1340	1378	46.9886	951.276	951	952	430.743	389	426	14.6453	2716
18	No stim	0	cRel	nucleus	2	0.029	1876.25	2110	1857	54.4113	951.276	951	952	924.975	1159	905	26.8243	2716
19	No stim	0	cRel	nucleus	2	0.043	1387.59	1377	1386	59.6662	951.276	951	952	436.309	426	434	18.7613	2716
20	No stim	0	cRel	nucleus	2	0.02	1567.59	1543	1562	31.3518	951.276	951	952	616.314	592	610	12.3263	2716
21	No stim	0	cRel	nucleus	2	0.091	1563.49	1495	1551	142.277	951.276	951	952	612.213	544	599	55.7114	2716
22	No stim	0	cRel	nucleus	2	0.03	1417.8	1384	1419	42.534	951.276	951	952	466.523	433	467	13.9957	2716
24	No stim	0	cRel	nucleus	2	0.044	1263.1	1302	1263	55.5766	951.276	951	952	311.828	351	311	13.7204	2716
25	No stim	0	cRel	nucleus	2	0.033	1417.18	1441	1422	46.7671	951.276	951	952	465.909	490	470	15.375	2716
26	No stim	0	cRel	nucleus	2	0.057	1583.24	1518	1583	90.2447	951.276	951	952	631.964	567	631	36.0219	2716
27	No stim	0	cRel	nucleus	2	0.06	1521.41	1521	1522	91.2844	951.276	951	952	570.13	570	570	34.2078	2716
28	No stim	0	cRel	nucleus	2	0.015	1473.71	1461	1470	22.1057	951.276	951	952	522.434	510	518	7.83651	2716
29	No stim	0	cRel	nucleus	2	0.046	1319.08	1312	1313	60.6778	951.276	951	952	367.807	361	361	16.9191	2716
30	No stim	0	cRel	nucleus	2	0.031	1362.95	1342	1357	42.2514	951.276	951	952	411.671	391	405	12.7618	2716
31	No stim	0	cRel	nucleus	2	0.062	1728.31	1759	1720	107.155	951.276	951	952	777.031	808	768	48.1759	2716
32	No stim	0	cRel	nucleus	2	0.048	1706.5	1689	1706	81.912	951.276	951	952	755.223	738	754	36.2507	2716
33	No stim	0	cRel	nucleus	2	0.061	1457.33	1416	1449	88.8971	951.276	951	952	506.054	465	497	30.8693	2716
34	No stim	0	cRel	nucleus	2	0.046	1729.69	1721	1725	79.5656	951.276	951	952	778.411	770	773	35.8069	2716
35	No stim	0	cRel	nucleus	2	0.07	1277.83	1249	1275	89.4477	951.276	951	952	326.549	298	323	22.8584	2716
36	No stim	0	cRel	nucleus	2	0.033	1554.24	1540	1548	51.2901	951.276	951	952	602.968	589	596	19.8979	2716
37	No stim	0	cRel	nucleus	2	0.02	1435.06	1419	1434	28.7012	951.276	951	952	483.783	468	482	9.67566	2716
38	No stim	0	cRel	nucleus	2	0.038	1219.01	1162	1219	46.3223	951.276	951	952	267.733	211	267	10.1739	2716
39	No stim	0	cRel	nucleus	2	0.036	1363.33	1281	1354	49.0797	951.276	951	952	412.05	330	402	14.8338	2716
40	No stim	0	cRel	nucleus	2	0.031	1393.22	1417	1392	43.1899	951.276	951	952	441.946	466	440	13.7003	2716
41	No stim	0	cRel	nucleus	2	0.08	1313.87	1309	1308	105.11	951.276	951	952	362.598	358	356	29.0078	2716
42	No stim	0	cRel	nucleus	2	0.027	1670.53	1654	1685	45.1043	951.276	951	952	719.252	703	733	19.4198	2716
43	No stim	0	cRel	nucleus	2	0.024	1654.73	1757	1651	39.7134	951.276	951	952	703.45	806	699	16.8828	2716
0	No stim	0	cRel	whole cell	2	0.182	1644.98	1646	1655	299.387	951.276	951	952	693.707	695	703	126.255	2716
1	No stim	0	cRel	whole cell	2	0.101	1779.38	1555	1705	179.717	951.276	951	952	828.101	604	753	83.6382	2716
2	No stim	0	cRel	whole cell	2	0.126	1338.98	1323	1326	168.711	951.276	951	952	387.702	372	374	48.8505	2716
3	No stim	0	cRel	whole cell	2	0.127	1513.61	1570	1499	192.229	951.276	951	952	562.335	619	547	71.4165	2716
4	No stim	0	cRel	whole cell	2	0.264	1452.15	1414	1436	383.367	951.276	951	952	500.872	463	484	132.23	2716
5	No stim	0	cRel	whole cell	2	0.137	1863.24	1800	1856	255.264	951.276	951	952	911.963	849	904	124.939	2716
6	No stim	0	cRel	whole cell	2	0.136	1735.38	1591	1701	236.011	951.276	951	952	784.1	640	749	106.638	2716
7	No stim	0	cRel	whole cell	2	0.106	1354.68	1345	1347	143.596	951.276	951	952	403.401	394	395	42.7605	2716
9	No stim	0	cRel	whole cell	2	0.137	1661.36	1632	1651	227.606	951.276	951	952	710.083	681	699	97.2814	2716
10	No stim	0	cRel	whole cell	2	0.089	1659.07	1641	1634	147.658	951.276	951	952	707.798	690	682	62.994	2716
11	No stim	0	cRel	whole cell	2	0.102	1532.61	1472	1526	156.326	951.276	951	952	581.334	521	574	59.2961	2716
12	No stim	0	cRel	whole cell	2	0.106	1829.52	1944	1830	193.929	951.276	951	952	878.246	993	878	93.0941	2716
13	No stim	0	cRel	whole cell	2	0.109	1756.25	1549	1723	191.431	951.276	951	952	804.97	598	771	87.7417	2716
14	No stim	0	cRel	whole cell	2	0.109	1558.16	1399	1495	169.84	951.276	951	952	606.885	448	543	66.1505	2716
15	No stim	0	cRel	whole cell	2	0.145	1829.48	1863	1817	265.275	951.276	951	952	878.204	912	865	127.34	2716
16	No stim	0	cRel	whole cell	2	0.156	1770.68	1808	1792	276.227	951.276	951	952	819.408	857	840	127.828	2716
17	No stim	0	cRel	whole cell	2	0.092	1470.87	1340	1428	135.32	951.276	951	952	519.589	389	476	47.8022	2716
18	No stim	0	cRel	whole cell	2	0.111	2069.7	2110	1979	229.737	951.276	951	952	1118.42	1159	1027	124.145	2716
19	No stim	0	cRel	whole cell	2	0.072	1394.78	1377	1394	100.424	951.276	951	952	443.508	426	442	31.9326	2716
20	No stim	0	cRel	whole cell	2	0.125	1620	1655	1617	202.5	951.276	951	952	668.721	704	665	83.5901	2716
21	No stim	0	cRel	whole cell	2	0.167	1615.92	1505	1586	269.858	951.276	951	952	664.641	554	634	110.995	2716
22	No stim	0	cRel	whole cell	2	0.097	1594.94	1512	1544	154.709	951.276	951	952	643.665	561	592	62.4355	2716
24	No stim	0	cRel	whole cell	2	0.106	1327.54	1290	1294	140.72	951.276	951	952	376.268	339	342	39.8844	2716
25	No stim	0	cRel	whole cell	2	0.098	1449.6	1419	1446	142.061	951.276	951	952	498.321	468	494	48.8355	2716
26	No stim	0	cRel	whole cell	2	0.11	1613.38	1601	1610	177.472	951.276	951	952	662.107	650	658	72.8318	2716
27	No stim	0	cRel	whole cell	2	0.137	1515.04	1491	1517	207.561	951.276	951	952	563.767	540	565	77.2361	2716
28	No stim	0	cRel	whole cell	2	0.094	1505.82	1532	1488	141.547	951.276	951	952	554.544	581	536	52.1271	2716
29	No stim	0	cRel	whole cell	2	0.089	1401.03	1375	1371	124.691	951.276	951	952	449.752	424	419	40.0279	2716
30	No stim	0	cRel	whole cell	2	0.095	1455.09	1342	1422	138.234	951.276	951	952	503.814	391	470	47.8623	2716
31	No stim	0	cRel	whole cell	2	0.156	1848.71	1636	1794	288.399	951.276	951	952	897.437	685	842	140	2716
32	No stim	0	cRel	whole cell	2	0.13	1734.35	1700	1724	225.465	951.276	951	952	783.069	749	772	101.799	2716
33	No stim	0	cRel	whole cell	2	0.127	1542.17	1401	1498	195.856	951.276	951	952	590.895	450	546	75.0437	2716
34	No stim	0	cRel	whole cell	2	0.141	1777.8	1686	1767	250.669	951.276	951	952	826.519	735	815	116.539	2716
35	No stim	0	cRel	whole cell	2	0.122	1333.22	1289	1309	162.653	951.276	951	952	381.943	338	357	46.597	2716
36	No stim	0	cRel	whole cell	2	0.1	1614.7	1547	1593	161.47	951.276	951	952	663.427	596	641	66.3427	2716
37	No stim	0	cRel	whole cell	2	0.072	1495.75	1432	1483	107.694	951.276	951	952	544.474	481	531	39.2021	2716
38	No stim	0	cRel	whole cell	2	0.099	1296.44	1262	1269	128.348	951.276	951	952	345.164	311	317	34.1712	2716
39	No stim	0	cRel	whole cell	2	0.076	1422.91	1494	1414	108.141	951.276	951	952	471.63	543	462	35.8439	2716
40	No stim	0	cRel	whole cell	2	0.087	1462.16	1402	1425	127.208	951.276	951	952	510.888	451	473	44.4473	2716
41	No stim	0	cRel	whole cell	2	0.126	1371.75	1309	1339	172.84	951.276	951	952	420.474	358	387	52.9797	2716
42	No stim	0	cRel	whole cell	2	0.067	1582.29	1616	1594	106.013	951.276	951	952	631.012	665	642	42.2778	2716
43	No stim	0	cRel	whole cell	2	0.089	1694.52	1698	1683	150.812	951.276	951	952	743.244	747	731	66.1487	2716
0	No stim	0	cRel	cytoplasm	2	0.116	1633.36	1690	1646	189.47	951.276	951	952	682.083	739	694	79.1216	2716
1	No stim	0	cRel	cytoplasm	2	0.074	1841.63	1743	1775	136.281	951.276	951	952	890.358	792	823	65.8865	2716
2	No stim	0	cRel	cytoplasm	2	0.055	1376.44	1427	1366	75.7043	951.276	951	952	425.165	476	414	23.3841	2716
3	No stim	0	cRel	cytoplasm	2	0.082	1541.09	1499	1532	126.369	951.276	951	952	589.809	548	580	48.3643	2716
4	No stim	0	cRel	cytoplasm	2	0.173	1474.38	1611	1485	255.069	951.276	951	952	523.109	660	533	90.4979	2716
5	No stim	0	cRel	cytoplasm	2	0.116	1855.55	1755	1843	215.244	951.276	951	952	904.277	804	891	104.896	2716
6	No stim	0	cRel	cytoplasm	2	0.111	1756.09	1641	1725	194.926	951.276	951	952	804.81	690	773	89.3339	2716
7	No stim	0	cRel	cytoplasm	2	0.069	1370.74	1345	1363	94.5811	951.276	951	952	419.464	394	411	28.943	2716
9	No stim	0	cRel	cytoplasm	2	0.095	1678.82	1700	1673	159.488	951.276	951	952	727.547	749	721	69.117	2716
10	No stim	0	cRel	cytoplasm	2	0.05	1681.2	1569	1634	84.0598	951.276	951	952	729.92	618	682	36.496	2716
11	No stim	0	cRel	cytoplasm	2	0.071	1548.75	1576	1545	109.961	951.276	951	952	597.474	625	593	42.4207	2716
12	No stim	0	cRel	cytoplasm	2	0.079	1802.49	1771	1801	142.397	951.276	951	952	851.219	820	849	67.2463	2716
13	No stim	0	cRel	cytoplasm	2	0.092	1768.18	1549	1736	162.672	951.276	951	952	816.9	598	784	75.1548	2716
14	No stim	0	cRel	cytoplasm	2	0.069	1615.79	1379	1547	111.489	951.276	951	952	664.512	428	595	45.8513	2716
15	No stim	0	cRel	cytoplasm	2	0.083	1860.68	1863	1863	154.437	951.276	951	952	909.409	912	911	75.4809	2716
16	No stim	0	cRel	cytoplasm	2	0.128	1752.16	1721	1773	224.276	951.276	951	952	800.881	770	821	102.513	2716
17	No stim	0	cRel	cytoplasm	2	0.059	1521.7	1490	1483	89.7805	951.276	951	952	570.428	539	531	33.6553	2716
18	No stim	0	cRel	cytoplasm	2	0.082	2139.14	2040	2113	175.409	951.276	951	952	1187.86	1089	1161	97.4045	2716
19	No stim	0	cRel	cytoplasm	2	0.029	1405.26	1339	1405	40.7526	951.276	951	952	453.987	388	453	13.1656	2716
20	No stim	0	cRel	cytoplasm	2	0.105	1629.91	1655	1628	171.141	951.276	951	952	678.639	704	676	71.2571	2716
21	No stim	0	cRel	cytoplasm	2	0.076	1678.76	1465	1657	127.585	951.276	951	952	727.48	514	705	55.2885	2716
22	No stim	0	cRel	cytoplasm	2	0.067	1675.43	1512	1648	112.254	951.276	951	952	724.157	561	696	48.5185	2716
24	No stim	0	cRel	cytoplasm	2	0.062	1372.67	1243	1341	85.1058	951.276	951	952	421.398	292	389	26.1267	2716
25	No stim	0	cRel	cytoplasm	2	0.064	1466.46	1456	1463	93.8534	951.276	951	952	515.183	505	511	32.9717	2716
26	No stim	0	cRel	cytoplasm	2	0.054	1645.05	1555	1649	88.8325	951.276	951	952	693.77	604	697	37.4636	2716
27	No stim	0	cRel	cytoplasm	2	0.077	1510.03	1519	1511	116.272	951.276	951	952	558.755	568	559	43.0241	2716
28	No stim	0	cRel	cytoplasm	2	0.079	1511.91	1532	1492	119.441	951.276	951	952	560.639	581	540	44.2905	2716
29	No stim	0	cRel	cytoplasm	2	0.043	1488.11	1399	1471	63.9886	951.276	951	952	536.832	448	519	23.0838	2716
30	No stim	0	cRel	cytoplasm	2	0.064	1499.67	1433	1477	95.9789	951.276	951	952	548.394	482	525	35.0972	2716
31	No stim	0	cRel	cytoplasm	2	0.094	1928.61	2169	1928	181.29	951.276	951	952	977.337	1218	976	91.8697	2716
32	No stim	0	cRel	cytoplasm	2	0.082	1750.8	1700	1743	143.566	951.276	951	952	799.525	749	791	65.561	2716
33	No stim	0	cRel	cytoplasm	2	0.066	1620.44	1335	1623	106.949	951.276	951	952	669.166	384	671	44.165	2716
34	No stim	0	cRel	cytoplasm	2	0.096	1800.81	1747	1797	172.878	951.276	951	952	849.537	796	845	81.5556	2716
35	No stim	0	cRel	cytoplasm	2	0.051	1408.71	1383	1407	71.8444	951.276	951	952	457.437	432	455	23.3293	2716
36	No stim	0	cRel	cytoplasm	2	0.066	1645.13	1543	1631	108.579	951.276	951	952	693.855	592	679	45.7944	2716
37	No stim	0	cRel	cytoplasm	2	0.052	1519.52	1465	1501	79.0151	951.276	951	952	568.245	514	549	29.5487	2716
38	No stim	0	cRel	cytoplasm	2	0.061	1344.05	1290	1325	81.9869	951.276	951	952	392.772	339	373	23.9591	2716
39	No stim	0	cRel	cytoplasm	2	0.04	1476.35	1494	1484	59.054	951.276	951	952	525.074	543	532	21.003	2716
40	No stim	0	cRel	cytoplasm	2	0.056	1499.89	1382	1461	83.9938	951.276	951	952	548.614	431	509	30.7224	2716
41	No stim	0	cRel	cytoplasm	2	0.046	1471.98	1352	1463	67.711	951.276	951	952	520.703	401	511	23.9523	2716
42	No stim	0	cRel	cytoplasm	2	0.04	1522.66	1442	1520	60.9064	951.276	951	952	571.383	491	568	22.8553	2716
43	No stim	0	cRel	cytoplasm	2	0.064	1709.48	1406	1693	109.407	951.276	951	952	758.208	455	741	48.5253	2716
0	No stim	0	H2B	nucleus	2	0.066	2972.82	2690	2976	196.206	554.23	554	554	2418.59	2136	2422	159.627
1	No stim	0	H2B	nucleus	2	0.027	2842.33	2642	2838	76.743	554.23	554	554	2288.1	2088	2284	61.7788
2	No stim	0	H2B	nucleus	2	0.071	3486.63	3358	3524	247.551	554.23	554	554	2932.4	2804	2970	208.201
3	No stim	0	H2B	nucleus	2	0.045	2998.01	2858	2995	134.91	554.23	554	554	2443.78	2304	2441	109.97
4	No stim	0	H2B	nucleus	2	0.091	4032.2	4256	4106	366.93	554.23	554	554	3477.97	3702	3552	316.495
5	No stim	0	H2B	nucleus	2	0.021	2693.27	2714	2706	56.5588	554.23	554	554	2139.04	2160	2152	44.9199
6	No stim	0	H2B	nucleus	2	0.025	2844.33	2670	2837	71.1083	554.23	554	554	2290.1	2116	2283	57.2526
7	No stim	0	H2B	nucleus	2	0.036	2929	3069	2940	105.444	554.23	554	554	2374.77	2515	2386	85.4916
9	No stim	0	H2B	nucleus	2	0.042	2911.01	2807	2900	122.262	554.23	554	554	2356.78	2253	2346	98.9845
10	No stim	0	H2B	nucleus	2	0.039	3248.86	2875	3286	126.706	554.23	554	554	2694.63	2321	2732	105.091
11	No stim	0	H2B	nucleus	2	0.031	2984.55	2889	2962	92.5209	554.23	554	554	2430.32	2335	2408	75.3398
12	No stim	0	H2B	nucleus	2	0.027	2814.96	2848	2803	76.0039	554.23	554	554	2260.73	2294	2249	61.0397
13	No stim	0	H2B	nucleus	2	0.017	2763.98	2722	2757	46.9877	554.23	554	554	2209.75	2168	2203	37.5658
14	No stim	0	H2B	nucleus	2	0.04	3211.95	3095	3206	128.478	554.23	554	554	2657.72	2541	2652	106.309
15	No stim	0	H2B	nucleus	2	0.062	3251.44	3337	3249	201.589	554.23	554	554	2697.21	2783	2695	167.227
16	No stim	0	H2B	nucleus	2	0.028	2785.12	2666	2785	77.9835	554.23	554	554	2230.89	2112	2231	62.4651
17	No stim	0	H2B	nucleus	2	0.034	2978.61	2919	2969	101.273	554.23	554	554	2424.38	2365	2415	82.429
18	No stim	0	H2B	nucleus	2	0.029	2974.57	2909	2960	86.2626	554.23	554	554	2420.34	2355	2406	70.1899
19	No stim	0	H2B	nucleus	2	0.043	3195.88	2873	3174	137.423	554.23	554	554	2641.65	2319	2620	113.591
20	No stim	0	H2B	nucleus	2	0.02	2691.75	2649	2671	53.835	554.23	554	554	2137.52	2095	2117	42.7504
21	No stim	0	H2B	nucleus	2	0.091	3686.65	3514	3737	335.485	554.23	554	554	3132.42	2960	3183	285.05
22	No stim	0	H2B	nucleus	2	0.03	3135.32	2893	3144	94.0597	554.23	554	554	2581.09	2339	2590	77.4328
24	No stim	0	H2B	nucleus	2	0.044	2336.68	2561	2385	102.814	554.23	554	554	1782.45	2007	1831	78.428
25	No stim	0	H2B	nucleus	2	0.033	2903.7	2746	2905	95.8221	554.23	554	554	2349.47	2192	2351	77.5325
26	No stim	0	H2B	background	2	0.057	2453.24	2363	2467	139.834	554.23	554	554	1899.01	1809	1913	108.243
27	No stim	0	H2B	nucleus	2	0.06	2972.25	2950	2950	178.335	554.23	554	554	2418.02	2396	2396	145.081
28	No stim	0	H2B	nucleus	2	0.015	2706.66	2773	2713	40.5999	554.23	554	554	2152.43	2219	2159	32.2864
29	No stim	0	H2B	nucleus	2	0.046	2744.97	2797	2788	126.269	554.23	554	554	2190.74	2243	2234	100.774
30	No stim	0	H2B	nucleus	2	0.031	3011.16	2871	3025	93.3461	554.23	554	554	2456.93	2317	2471	76.165
31	No stim	0	H2B	nucleus	2	0.062	2504.34	2418	2499	155.269	554.23	554	554	1950.11	1864	1945	120.907
32	No stim	0	H2B	nucleus	2	0.048	3087.04	3008	3071	148.178	554.23	554	554	2532.81	2454	2517	121.575
33	No stim	0	H2B	nucleus	2	0.061	3194.11	3044	3186	194.841	554.23	554	554	2639.88	2490	2632	161.033
34	No stim	0	H2B	nucleus	2	0.046	3035.46	2863	3058	139.631	554.23	554	554	2481.23	2309	2504	114.136
35	No stim	0	H2B	nucleus	2	0.07	3625.44	3738	3649	253.781	554.23	554	554	3071.21	3184	3095	214.985
36	No stim	0	H2B	nucleus	2	0.033	2857.44	2826	2843	94.2956	554.23	554	554	2303.21	2272	2289	76.006
37	No stim	0	H2B	nucleus	2	0.02	2799.06	2611	2805	55.9812	554.23	554	554	2244.83	2057	2251	44.8966
38	No stim	0	H2B	nucleus	2	0.038	3181.61	3130	3190	120.901	554.23	554	554	2627.39	2576	2636	99.8406
39	No stim	0	H2B	nucleus	2	0.036	3100.96	3081	3081	111.635	554.23	554	554	2546.73	2527	2527	91.6823
40	No stim	0	H2B	nucleus	2	0.031	3017.65	3080	3016	93.5471	554.23	554	554	2463.42	2526	2462	76.366
41	No stim	0	H2B	nucleus	2	0.08	3878.73	3850	3899	310.298	554.23	554	554	3324.5	3296	3345	265.96
42	No stim	0	H2B	nucleus	2	0.027	2774.15	2700	2772	74.902	554.23	554	554	2219.92	2146	2218	59.9378
43	No stim	0	H2B	nucleus	2	0.024	2797.7	2832	2823	67.1449	554.23	554	554	2243.47	2278	2269	53.8434
0	No stim	0	H2B	whole cell	2	0.182	2132.46	716	2344	388.108	554.23	554	554	1578.23	162	1790	287.238
1	No stim	0	H2B	whole cell	2	0.101	2191.91	1545	2268	221.383	554.23	554	554	1637.68	991	1714	165.406
2	No stim	0	H2B	whole cell	2	0.126	2847.94	3358	3084	358.84	554.23	554	554	2293.71	2804	2530	289.007
3	No stim	0	H2B	whole cell	2	0.127	2234.59	1121	2388	283.792	554.23	554	554	1680.36	567	1834	213.405
4	No stim	0	H2B	whole cell	2	0.264	2314.23	869	1787	610.958	554.23	554	554	1760	315	1233	464.641
5	No stim	0	H2B	whole cell	2	0.137	1848.88	894	1971	253.296	554.23	554	554	1294.65	340	1417	177.367
6	No stim	0	H2B	whole cell	2	0.136	2021.55	2670	2167	274.93	554.23	554	554	1467.32	2116	1613	199.555
7	No stim	0	H2B	whole cell	2	0.106	2274.47	2158	2384	241.094	554.23	554	554	1720.24	1604	1830	182.345
9	No stim	0	H2B	whole cell	2	0.137	2139.35	1067	2267	293.091	554.23	554	554	1585.12	513	1713	217.161
10	No stim	0	H2B	whole cell	2	0.089	2568.05	2308	2668	228.557	554.23	554	554	2013.82	1754	2114	179.23
11	No stim	0	H2B	whole cell	2	0.102	2261.39	1218	2343	230.662	554.23	554	554	1707.16	664	1789	174.131
12	No stim	0	H2B	whole cell	2	0.106	2124.21	2586	2214	225.166	554.23	554	554	1569.98	2032	1660	166.418
13	No stim	0	H2B	whole cell	2	0.109	1952.33	2722	2038	212.804	554.23	554	554	1398.1	2168	1484	152.393
14	No stim	0	H2B	whole cell	2	0.109	2340.99	3095	2392	255.168	554.23	554	554	1786.76	2541	1838	194.757
15	No stim	0	H2B	whole cell	2	0.145	2431.24	3337	2585	352.53	554.23	554	554	1877.01	2783	2031	272.167
16	No stim	0	H2B	whole cell	2	0.156	1828.5	869	1904	285.246	554.23	554	554	1274.27	315	1350	198.786
17	No stim	0	H2B	whole cell	2	0.092	2356.07	2919	2453	216.759	554.23	554	554	1801.85	2365	1899	165.77
18	No stim	0	H2B	whole cell	2	0.111	2082.73	2189	2132	231.183	554.23	554	554	1528.5	1635	1578	169.663
19	No stim	0	H2B	whole cell	2	0.072	2847.71	2873	2915	205.035	554.23	554	554	2293.48	2319	2361	165.13
20	No stim	0	H2B	whole cell	2	0.125	1932.31	1219	2009	241.539	554.23	554	554	1378.08	665	1455	172.26
21	No stim	0	H2B	whole cell	2	0.167	2834.78	3514	3102	473.408	554.23	554	554	2280.55	2960	2548	380.852
22	No stim	0	H2B	whole cell	2	0.097	2257.31	1323	2285	218.959	554.23	554	554	1703.08	769	1731	165.198
24	No stim	0	H2B	whole cell	2	0.106	1767.89	2071	1773	187.397	554.23	554	554	1213.66	1517	1219	128.648
25	No stim	0	H2B	whole cell	2	0.098	2321.36	1732	2406	227.493	554.23	554	554	1767.13	1178	1852	173.178
26	No stim	0	H2B	whole cell	2	0.11	1964.11	1851	2044	216.052	554.23	554	554	1409.88	1297	1490	155.087
27	No stim	0	H2B	whole cell	2	0.137	2396.41	2950	2571	328.309	554.23	554	554	1842.18	2396	2017	252.379
28	No stim	0	H2B	whole cell	2	0.094	2053.98	1411	2135	193.074	554.23	554	554	1499.75	857	1581	140.977
29	No stim	0	H2B	whole cell	2	0.089	2209	2797	2305	196.601	554.23	554	554	1654.77	2243	1751	147.274
30	No stim	0	H2B	whole cell	2	0.095	2263.5	1256	2385	215.033	554.23	554	554	1709.27	702	1831	162.381
31	No stim	0	H2B	whole cell	2	0.156	1817.84	2418	1938	283.583	554.23	554	554	1263.61	1864	1384	197.123
32	No stim	0	H2B	whole cell	2	0.13	2296.58	1360	2398	298.555	554.23	554	554	1742.35	806	1844	226.505
33	No stim	0	H2B	whole cell	2	0.127	2514.89	1728	2705	319.391	554.23	554	554	1960.66	1174	2151	249.004
34	No stim	0	H2B	whole cell	2	0.141	2197.06	2296	2312	309.786	554.23	554	554	1642.83	1742	1758	231.639
35	No stim	0	H2B	whole cell	2	0.122	2982.5	3738	3187	363.865	554.23	554	554	2428.27	3184	2633	296.249
36	No stim	0	H2B	whole cell	2	0.1	2294.72	2826	2409	229.471	554.23	554	554	1740.48	2272	1855	174.048
37	No stim	0	H2B	whole cell	2	0.072	2303.36	2282	2365	165.842	554.23	554	554	1749.13	1728	1811	125.937
38	No stim	0	H2B	whole cell	2	0.099	2388.85	1940	2477	236.496	554.23	554	554	1834.62	1386	1923	181.627
39	No stim	0	H2B	whole cell	2	0.076	2668.89	3081	2699	202.836	554.23	554	554	2114.66	2527	2145	160.714
40	No stim	0	H2B	whole cell	2	0.087	2342.44	3080	2436	203.792	554.23	554	554	1788.21	2526	1882	155.574
41	No stim	0	H2B	whole cell	2	0.126	3239.03	3850	3494	408.118	554.23	554	554	2684.8	3296	2940	338.285
42	No stim	0	H2B	whole cell	2	0.067	2502.36	2638	2548	167.658	554.23	554	554	1948.13	2084	1994	130.525
43	No stim	0	H2B	whole cell	2	0.089	2248.83	2319	2366	200.146	554.23	554	554	1694.6	1765	1812	150.82
0	No stim	0	H2B	cytoplasm	2	0.116	1652.04	716	1613	191.636	554.23	554	554	1097.81	162	1059	127.345
1	No stim	0	H2B	cytoplasm	2	0.074	1955.48	1545	2035	144.705	554.23	554	554	1401.25	991	1481	103.692
2	No stim	0	H2B	cytoplasm	2	0.055	2024.96	1356	2004	111.373	554.23	554	554	1470.73	802	1450	80.89
3	No stim	0	H2B	cytoplasm	2	0.082	1815.87	1121	1775	148.901	554.23	554	554	1261.64	567	1221	103.454
4	No stim	0	H2B	cytoplasm	2	0.173	1406.69	869	1200	243.358	554.23	554	554	852.462	315	646	147.476
5	No stim	0	H2B	cytoplasm	2	0.116	1699.22	894	1752	197.109	554.23	554	554	1144.99	340	1198	132.818
6	No stim	0	H2B	cytoplasm	2	0.111	1838.7	1065	1935	204.096	554.23	554	554	1284.47	511	1381	142.577
7	No stim	0	H2B	cytoplasm	2	0.069	1932.35	2158	1986	133.332	554.23	554	554	1378.12	1604	1432	95.0903
9	No stim	0	H2B	cytoplasm	2	0.095	1796.49	1067	1809	170.666	554.23	554	554	1242.26	513	1255	118.014
10	No stim	0	H2B	cytoplasm	2	0.05	2032.6	2308	2047	101.63	554.23	554	554	1478.37	1754	1493	73.9185
11	No stim	0	H2B	cytoplasm	2	0.071	1946.12	1218	1985	138.174	554.23	554	554	1391.89	664	1431	98.824
12	No stim	0	H2B	cytoplasm	2	0.079	1892.7	2586	1970	149.523	554.23	554	554	1338.47	2032	1416	105.739
13	No stim	0	H2B	cytoplasm	2	0.092	1799.37	855	1859	165.542	554.23	554	554	1245.14	301	1305	114.553
14	No stim	0	H2B	cytoplasm	2	0.069	1834.64	1192	1849	126.591	554.23	554	554	1280.41	638	1295	88.3486
15	No stim	0	H2B	cytoplasm	2	0.083	1815.83	2562	1910	150.714	554.23	554	554	1261.6	2008	1356	104.713
16	No stim	0	H2B	cytoplasm	2	0.128	1619.79	869	1598	207.334	554.23	554	554	1065.56	315	1044	136.392
17	No stim	0	H2B	cytoplasm	2	0.059	1999.85	1057	2094	117.991	554.23	554	554	1445.62	503	1540	85.2913
18	No stim	0	H2B	cytoplasm	2	0.082	1762.61	2189	1771	144.534	554.23	554	554	1208.38	1635	1217	99.087
19	No stim	0	H2B	cytoplasm	2	0.029	2340.91	2220	2400	67.8865	554.23	554	554	1786.68	1666	1846	51.8139
20	No stim	0	H2B	cytoplasm	2	0.105	1788.59	1219	1785	187.802	554.23	554	554	1234.36	665	1231	129.608
21	No stim	0	H2B	cytoplasm	2	0.076	1813.76	990	1744	137.845	554.23	554	554	1259.53	436	1190	95.724
22	No stim	0	H2B	cytoplasm	2	0.067	1858.34	1323	1831	124.509	554.23	554	554	1304.11	769	1277	87.3752
24	No stim	0	H2B	cytoplasm	2	0.062	1369.54	977	1308	84.9117	554.23	554	554	815.314	423	754	50.5495
25	No stim	0	H2B	cytoplasm	2	0.064	2018.38	1732	2088	129.176	554.23	554	554	1464.15	1178	1534	93.7056
26	No stim	0	H2B	cytoplasm	2	0.054	1450.34	1851	1421	78.3182	554.23	554	554	896.107	1297	867	48.3898
27	No stim	0	H2B	cytoplasm	2	0.077	1942.92	2499	2010	149.605	554.23	554	554	1388.69	1945	1456	106.929
28	No stim	0	H2B	cytoplasm	2	0.079	1930.09	1411	1983	152.477	554.23	554	554	1375.86	857	1429	108.693
29	No stim	0	H2B	cytoplasm	2	0.043	1639.44	1583	1658	70.496	554.23	554	554	1085.21	1029	1104	46.6641
30	No stim	0	H2B	cytoplasm	2	0.064	1901.77	1256	1923	121.713	554.23	554	554	1347.54	702	1369	86.2427
31	No stim	0	H2B	cytoplasm	2	0.094	1362.3	750	1259	128.056	554.23	554	554	808.066	196	705	75.9582
32	No stim	0	H2B	cytoplasm	2	0.082	1829.44	1360	1788	150.014	554.23	554	554	1275.21	806	1234	104.568
33	No stim	0	H2B	cytoplasm	2	0.066	1888.26	1728	1870	124.625	554.23	554	554	1334.03	1174	1316	88.0461
34	No stim	0	H2B	cytoplasm	2	0.096	1795.92	2296	1849	172.409	554.23	554	554	1241.69	1742	1295	119.203
35	No stim	0	H2B	cytoplasm	2	0.051	2106.25	1521	2098	107.419	554.23	554	554	1552.02	967	1544	79.1532
36	No stim	0	H2B	cytoplasm	2	0.066	2011.51	1849	2108	132.76	554.23	554	554	1457.28	1295	1554	96.1807
37	No stim	0	H2B	cytoplasm	2	0.052	2109.21	2282	2177	109.679	554.23	554	554	1554.98	1728	1623	80.8589
38	No stim	0	H2B	cytoplasm	2	0.061	1901.43	1940	1923	115.987	554.23	554	554	1347.2	1386	1369	82.179
39	No stim	0	H2B	cytoplasm	2	0.04	2281.32	2331	2331	91.2528	554.23	554	554	1727.09	1777	1777	69.0836
40	No stim	0	H2B	cytoplasm	2	0.056	1972.96	1370	2002	110.486	554.23	554	554	1418.73	816	1448	79.4488
41	No stim	0	H2B	cytoplasm	2	0.046	2131.23	1488	2072	98.0364	554.23	554	554	1577	934	1518	72.5418
42	No stim	0	H2B	cytoplasm	2	0.04	2318.71	2133	2356	92.7482	554.23	554	554	1764.48	1579	1802	70.579
43	No stim	0	H2B	cytoplasm	2	0.064	2042.43	2319	2170	130.715	554.23	554	554	1488.2	1765	1616	95.2446
0	No stim	0	RelA	nucleus	2	0.066	3238.28	3052	3230	213.726	969.41	972	970	2268.86	2080	2260	149.745	9511
1	No stim	0	RelA	nucleus	2	0.027	2229.89	2166	2170	60.2071	969.41	972	970	1260.48	1194	1200	34.033	9511
2	No stim	0	RelA	nucleus	2	0.071	2294.53	2193	2258	162.912	969.41	972	970	1325.12	1221	1288	94.0837	9511
3	No stim	0	RelA	nucleus	2	0.045	2676.8	2822	2672	120.456	969.41	972	970	1707.39	1850	1702	76.8325	9511
4	No stim	0	RelA	nucleus	2	0.091	3418.28	3161	3350	311.064	969.41	972	970	2448.87	2189	2380	222.848	9511
5	No stim	0	RelA	nucleus	2	0.021	3056.97	3060	3060	64.1963	969.41	972	970	2087.56	2088	2090	43.8387	9511
6	No stim	0	RelA	nucleus	2	0.025	2390.24	2229	2383	59.756	969.41	972	970	1420.83	1257	1413	35.5208	9511
7	No stim	0	RelA	nucleus	2	0.036	2373.62	2340	2372	85.4502	969.41	972	970	1404.21	1368	1402	50.5515	9511
9	No stim	0	RelA	nucleus	2	0.042	2739.75	2713	2738	115.069	969.41	972	970	1770.34	1741	1768	74.3542	9511
10	No stim	0	RelA	nucleus	2	0.039	2311.17	2218	2287	90.1356	969.41	972	970	1341.76	1246	1317	52.3286	9511
11	No stim	0	RelA	nucleus	2	0.031	2450.29	2404	2434	75.9589	969.41	972	970	1480.88	1432	1464	45.9072	9511
12	No stim	0	RelA	nucleus	2	0.027	3299.33	3229	3261	89.0819	969.41	972	970	2329.92	2257	2291	62.9079	9511
13	No stim	0	RelA	nucleus	2	0.017	2522.4	2528	2500	42.8808	969.41	972	970	1552.99	1556	1530	26.4008	9511
14	No stim	0	RelA	nucleus	2	0.04	2335.94	2169	2290	93.4377	969.41	972	970	1366.53	1197	1320	54.6613	9511
15	No stim	0	RelA	nucleus	2	0.062	2384.81	2272	2348	147.858	969.41	972	970	1415.4	1300	1378	87.7546	9511
16	No stim	0	RelA	nucleus	2	0.028	3225.22	3182	3213	90.3062	969.41	972	970	2255.81	2210	2243	63.1627	9511
17	No stim	0	RelA	nucleus	2	0.034	2011.72	1891	1989	68.3984	969.41	972	970	1042.31	919	1019	35.4385	9511
18	No stim	0	RelA	nucleus	2	0.029	2511.48	2409	2468	72.8328	969.41	972	970	1542.07	1437	1498	44.7199	9511
19	No stim	0	RelA	nucleus	2	0.043	2036.63	2027	2046	87.5749	969.41	972	970	1067.22	1055	1076	45.8903	9511
20	No stim	0	RelA	nucleus	2	0.02	2588.39	2489	2582	51.7678	969.41	972	970	1618.98	1517	1612	32.3796	9511
21	No stim	0	RelA	nucleus	2	0.091	2852.95	2628	2773	259.618	969.41	972	970	1883.54	1656	1803	171.402	9511
22	No stim	0	RelA	nucleus	2	0.03	2053.86	1968	2037	61.6158	969.41	972	970	1084.45	996	1067	32.5335	9511
24	No stim	0	RelA	nucleus	2	0.044	1469.02	1390	1453	64.6367	969.41	972	970	499.605	418	483	21.9826	9511
25	No stim	0	RelA	nucleus	2	0.033	2235.93	2158	2246	73.7858	969.41	972	970	1266.52	1186	1276	41.7952	9511
26	No stim	0	RelA	nucleus	2	0.057	2534.09	2451	2524	144.443	969.41	972	970	1564.68	1479	1554	89.1865	9511
27	No stim	0	RelA	nucleus	2	0.06	2618.95	2502	2602	157.137	969.41	972	970	1649.54	1530	1632	98.9723	9511
28	No stim	0	RelA	nucleus	2	0.015	2340.44	2287	2332	35.1066	969.41	972	970	1371.03	1315	1362	20.5655	9511
29	No stim	0	RelA	nucleus	2	0.046	2140.21	2086	2114	98.4497	969.41	972	970	1170.8	1114	1144	53.8568	9511
30	No stim	0	RelA	nucleus	2	0.031	2101.5	2090	2079	65.1466	969.41	972	970	1132.09	1118	1109	35.0949	9511
31	No stim	0	RelA	nucleus	2	0.062	2811.86	2562	2805	174.335	969.41	972	970	1842.45	1590	1835	114.232	9511
32	No stim	0	RelA	nucleus	2	0.048	2676.53	2692	2675	128.473	969.41	972	970	1707.12	1720	1705	81.9418	9511
33	No stim	0	RelA	nucleus	2	0.061	2459.69	2157	2395	150.041	969.41	972	970	1490.28	1185	1425	90.907	9511
34	No stim	0	RelA	nucleus	2	0.046	2732.68	2652	2710	125.704	969.41	972	970	1763.28	1680	1740	81.1107	9511
35	No stim	0	RelA	nucleus	2	0.07	2187.1	2145	2160	153.097	969.41	972	970	1217.69	1173	1190	85.2384	9511
36	No stim	0	RelA	nucleus	2	0.033	2289.02	2125	2275	75.5375	969.41	972	970	1319.61	1153	1305	43.547	9511
37	No stim	0	RelA	nucleus	2	0.02	2067.65	2086	2072	41.3531	969.41	972	970	1098.24	1114	1102	21.9649	9511
38	No stim	0	RelA	nucleus	2	0.038	2184.94	2065	2134	83.0276	969.41	972	970	1215.53	1093	1164	46.19	9511
39	No stim	0	RelA	nucleus	2	0.036	1945.76	1809	1903	70.0475	969.41	972	970	976.354	837	933	35.1487	9511
40	No stim	0	RelA	nucleus	2	0.031	2098.93	2024	2102	65.0667	969.41	972	970	1129.52	1052	1132	35.015	9511
41	No stim	0	RelA	nucleus	2	0.08	2194.17	2164	2163	175.534	969.41	972	970	1224.76	1192	1193	97.981	9511
42	No stim	0	RelA	nucleus	2	0.027	3284.15	3022	3279	88.672	969.41	972	970	2314.74	2050	2309	62.498	9511
43	No stim	0	RelA	nucleus	2	0.024	2312.73	1983	2275	55.5054	969.41	972	970	1343.32	1011	1305	32.2396	9511
0	No stim	0	RelA	whole cell	2	0.182	3317	3052	3264	603.694	969.41	972	970	2347.59	2080	2294	427.262	9511
1	No stim	0	RelA	whole cell	2	0.101	2649.79	2117	2516	267.629	969.41	972	970	1680.38	1145	1546	169.719	9511
2	No stim	0	RelA	whole cell	2	0.126	2479.43	2193	2390	312.408	969.41	972	970	1510.02	1221	1420	190.262	9511
3	No stim	0	RelA	whole cell	2	0.127	2806.86	2631	2771	356.472	969.41	972	970	1837.45	1659	1801	233.357	9511
4	No stim	0	RelA	whole cell	2	0.264	3803.9	3349	3598	1004.23	969.41	972	970	2834.49	2377	2628	748.306	9511
5	No stim	0	RelA	whole cell	2	0.137	3030.56	2582	3001	415.187	969.41	972	970	2061.15	1610	2031	282.378	9511
6	No stim	0	RelA	whole cell	2	0.136	2632.34	2283	2510	357.999	969.41	972	970	1662.93	1311	1540	226.159	9511
7	No stim	0	RelA	whole cell	2	0.106	2548.43	2340	2479	270.134	969.41	972	970	1579.02	1368	1509	167.376	9511
9	No stim	0	RelA	whole cell	2	0.137	2907.49	2661	2836	398.325	969.41	972	970	1938.08	1689	1866	265.516	9511
10	No stim	0	RelA	whole cell	2	0.089	2529.93	2287	2379	225.164	969.41	972	970	1560.52	1315	1409	138.886	9511
11	No stim	0	RelA	whole cell	2	0.102	2693.67	2287	2642	274.754	969.41	972	970	1724.26	1315	1672	175.875	9511
12	No stim	0	RelA	whole cell	2	0.106	3201.34	3074	3177	339.342	969.41	972	970	2231.93	2102	2207	236.585	9511
13	No stim	0	RelA	whole cell	2	0.109	2891.43	2460	2717	315.165	969.41	972	970	1922.02	1488	1747	209.5	9511
14	No stim	0	RelA	whole cell	2	0.109	2799.66	2255	2594	305.163	969.41	972	970	1830.25	1283	1624	199.498	9511
15	No stim	0	RelA	whole cell	2	0.145	2727.44	2272	2524	395.478	969.41	972	970	1758.03	1300	1554	254.914	9511
16	No stim	0	RelA	whole cell	2	0.156	3332.88	3153	3263	519.929	969.41	972	970	2363.47	2181	2293	368.701	9511
17	No stim	0	RelA	whole cell	2	0.092	2299.77	1891	2176	211.579	969.41	972	970	1330.36	919	1206	122.393	9511
18	No stim	0	RelA	whole cell	2	0.111	3116.5	2457	2944	345.931	969.41	972	970	2147.09	1485	1974	238.327	9511
19	No stim	0	RelA	whole cell	2	0.072	2065	2027	2055	148.68	969.41	972	970	1095.59	1055	1085	78.8826	9511
20	No stim	0	RelA	whole cell	2	0.125	2903.95	2621	2821	362.993	969.41	972	970	1934.54	1649	1851	241.817	9511
21	No stim	0	RelA	whole cell	2	0.167	3102.35	2628	2926	518.093	969.41	972	970	2132.94	1656	1956	356.201	9511
22	No stim	0	RelA	whole cell	2	0.097	2544.65	2079	2413	246.831	969.41	972	970	1575.24	1107	1443	152.798	9511
24	No stim	0	RelA	whole cell	2	0.106	1662.01	1619	1557	176.173	969.41	972	970	692.596	647	587	73.4152	9511
25	No stim	0	RelA	whole cell	2	0.098	2368.5	2309	2319	232.113	969.41	972	970	1399.09	1337	1349	137.111	9511
26	No stim	0	RelA	whole cell	2	0.11	2736.83	2451	2677	301.051	969.41	972	970	1767.42	1479	1707	194.416	9511
27	No stim	0	RelA	whole cell	2	0.137	2641.66	2609	2616	361.908	969.41	972	970	1672.26	1637	1646	229.099	9511
28	No stim	0	RelA	whole cell	2	0.094	2464.12	2309	2389	231.627	969.41	972	970	1494.71	1337	1419	140.503	9511
29	No stim	0	RelA	whole cell	2	0.089	2415.62	2005	2277	214.99	969.41	972	970	1446.21	1033	1307	128.712	9511
30	No stim	0	RelA	whole cell	2	0.095	2467.7	2070	2310	234.431	969.41	972	970	1498.29	1098	1340	142.337	9511
31	No stim	0	RelA	whole cell	2	0.156	3168.39	2562	3009	494.268	969.41	972	970	2198.98	1590	2039	343.04	9511
32	No stim	0	RelA	whole cell	2	0.13	2891.14	2692	2789	375.848	969.41	972	970	1921.73	1720	1819	249.825	9511
33	No stim	0	RelA	whole cell	2	0.127	2846.26	2157	2694	361.475	969.41	972	970	1876.85	1185	1724	238.36	9511
34	No stim	0	RelA	whole cell	2	0.141	2878.83	2637	2824	405.915	969.41	972	970	1909.42	1665	1854	269.228	9511
35	No stim	0	RelA	whole cell	2	0.122	2380.91	2145	2244	290.472	969.41	972	970	1411.51	1173	1274	172.204	9511
36	No stim	0	RelA	whole cell	2	0.1	2496.52	2321	2406	249.652	969.41	972	970	1527.11	1349	1436	152.711	9511
37	No stim	0	RelA	whole cell	2	0.072	2179.24	2193	2149	156.905	969.41	972	970	1209.83	1221	1179	87.1078	9511
38	No stim	0	RelA	whole cell	2	0.099	2645.99	2125	2476	261.953	969.41	972	970	1676.58	1153	1506	165.982	9511
39	No stim	0	RelA	whole cell	2	0.076	2103.38	1812	2077	159.857	969.41	972	970	1133.97	840	1107	86.1815	9511
40	No stim	0	RelA	whole cell	2	0.087	2352.38	2094	2192	204.657	969.41	972	970	1382.96	1122	1222	120.318	9511
41	No stim	0	RelA	whole cell	2	0.126	2396.4	2164	2228	301.947	969.41	972	970	1426.99	1192	1258	179.801	9511
42	No stim	0	RelA	whole cell	2	0.067	3000.82	2566	3029	201.055	969.41	972	970	2031.41	1594	2059	136.104	9511
43	No stim	0	RelA	whole cell	2	0.089	2466.32	1898	2399	219.503	969.41	972	970	1496.91	926	1429	133.225	9511
0	No stim	0	RelA	cytoplasm	2	0.116	3362.01	3036	3321	389.993	969.41	972	970	2392.6	2064	2351	277.542	9511
1	No stim	0	RelA	cytoplasm	2	0.074	2802.43	2248	2676	207.38	969.41	972	970	1833.02	1276	1706	135.644	9511
2	No stim	0	RelA	cytoplasm	2	0.055	2717.67	2721	2703	149.472	969.41	972	970	1748.26	1749	1733	96.1541	9511
3	No stim	0	RelA	cytoplasm	2	0.082	2878.2	2912	2855	236.012	969.41	972	970	1908.79	1940	1885	156.521	9511
4	No stim	0	RelA	cytoplasm	2	0.173	4007.61	4721	4148	693.317	969.41	972	970	3038.2	3749	3178	525.609	9511
5	No stim	0	RelA	cytoplasm	2	0.116	3025.88	2582	2986	351.002	969.41	972	970	2056.47	1610	2016	238.551	9511
6	No stim	0	RelA	cytoplasm	2	0.111	2686.14	2552	2580	298.162	969.41	972	970	1716.73	1580	1610	190.557	9511
7	No stim	0	RelA	cytoplasm	2	0.069	2639.8	2477	2569	182.146	969.41	972	970	1670.39	1505	1599	115.257	9511
9	No stim	0	RelA	cytoplasm	2	0.095	2982.01	2827	2919	283.291	969.41	972	970	2012.6	1855	1949	191.197	9511
10	No stim	0	RelA	cytoplasm	2	0.05	2701.98	2427	2568	135.099	969.41	972	970	1732.57	1455	1598	86.6284	9511
11	No stim	0	RelA	cytoplasm	2	0.071	2799.78	3082	2791	198.784	969.41	972	970	1830.37	2110	1821	129.956	9511
12	No stim	0	RelA	cytoplasm	2	0.079	3168.5	3045	3150	250.312	969.41	972	970	2199.09	2073	2180	173.728	9511
13	No stim	0	RelA	cytoplasm	2	0.092	2960.97	2293	2801	272.409	969.41	972	970	1991.56	1321	1831	183.224	9511
14	No stim	0	RelA	cytoplasm	2	0.069	3069.25	2809	2897	211.778	969.41	972	970	2099.84	1837	1927	144.889	9511
15	No stim	0	RelA	cytoplasm	2	0.083	2984.52	2404	2918	247.715	969.41	972	970	2015.11	1432	1948	167.254	9511
16	No stim	0	RelA	cytoplasm	2	0.128	3356.36	3153	3277	429.615	969.41	972	970	2386.95	2181	2307	305.53	9511
17	No stim	0	RelA	cytoplasm	2	0.059	2464.61	2194	2362	145.412	969.41	972	970	1495.2	1222	1392	88.2166	9511
18	No stim	0	RelA	cytoplasm	2	0.082	3333.66	3736	3288	273.361	969.41	972	970	2364.26	2764	2318	193.869	9511
19	No stim	0	RelA	cytoplasm	2	0.029	2106.3	2002	2077	61.0828	969.41	972	970	1136.89	1030	1107	32.9699	9511
20	No stim	0	RelA	cytoplasm	2	0.105	2963.66	2679	2900	311.185	969.41	972	970	1994.25	1707	1930	209.397	9511
21	No stim	0	RelA	cytoplasm	2	0.076	3401.28	2747	3270	258.497	969.41	972	970	2431.87	1775	2300	184.822	9511
22	No stim	0	RelA	cytoplasm	2	0.067	2767.66	2281	2695	185.433	969.41	972	970	1798.25	1309	1725	120.483	9511
24	No stim	0	RelA	cytoplasm	2	0.062	1797.17	1527	1704	111.424	969.41	972	970	827.757	555	734	51.3209	9511
25	No stim	0	RelA	cytoplasm	2	0.064	2437.47	2309	2385	155.998	969.41	972	970	1468.06	1337	1415	93.9556	9511
26	No stim	0	RelA	cytoplasm	2	0.054	2949.78	2744	2920	159.288	969.41	972	970	1980.37	1772	1950	106.94	9511
27	No stim	0	RelA	cytoplasm	2	0.077	2659.55	2474	2629	204.786	969.41	972	970	1690.14	1502	1659	130.141	9511
28	No stim	0	RelA	cytoplasm	2	0.079	2487.6	2389	2405	196.52	969.41	972	970	1518.19	1417	1435	119.937	9511
29	No stim	0	RelA	cytoplasm	2	0.043	2708.28	2111	2669	116.456	969.41	972	970	1738.87	1139	1699	74.7713	9511
30	No stim	0	RelA	cytoplasm	2	0.064	2644.87	2070	2519	169.272	969.41	972	970	1675.46	1098	1549	107.23	9511
31	No stim	0	RelA	cytoplasm	2	0.094	3404.97	2808	3409	320.067	969.41	972	970	2435.56	1836	2439	228.943	9511
32	No stim	0	RelA	cytoplasm	2	0.082	3017.97	3353	2963	247.473	969.41	972	970	2048.55	2381	1993	167.982	9511
33	No stim	0	RelA	cytoplasm	2	0.066	3202.9	2490	3189	211.391	969.41	972	970	2233.49	1518	2219	147.41	9511
34	No stim	0	RelA	cytoplasm	2	0.096	2948.76	2953	2899	283.08	969.41	972	970	1979.35	1981	1929	190.017	9511
35	No stim	0	RelA	cytoplasm	2	0.051	2645.06	2165	2637	134.898	969.41	972	970	1675.65	1193	1667	85.4581	9511
36	No stim	0	RelA	cytoplasm	2	0.066	2600.95	2462	2527	171.663	969.41	972	970	1631.54	1490	1557	107.682	9511
37	No stim	0	RelA	cytoplasm	2	0.052	2222.94	2080	2178	115.593	969.41	972	970	1253.53	1108	1208	65.1838	9511
38	No stim	0	RelA	cytoplasm	2	0.061	2929.47	2230	2826	178.697	969.41	972	970	1960.06	1258	1856	119.563	9511
39	No stim	0	RelA	cytoplasm	2	0.04	2244.76	1957	2245	89.7904	969.41	972	970	1275.35	985	1275	51.014	9511
40	No stim	0	RelA	cytoplasm	2	0.056	2491.06	2203	2359	139.5	969.41	972	970	1521.65	1231	1389	85.2126	9511
41	No stim	0	RelA	cytoplasm	2	0.046	2746.62	2422	2700	126.345	969.41	972	970	1777.21	1450	1730	81.7517	9511
42	No stim	0	RelA	cytoplasm	2	0.04	2809.36	2566	2864	112.374	969.41	972	970	1839.95	1594	1894	73.598	9511
43	No stim	0	RelA	cytoplasm	2	0.064	2524.09	1898	2455	161.542	969.41	972	970	1554.68	926	1485	99.4993	9511
0	No stim	0	cRel	nucleus	3	0.058	1492.1	1430	1490	86.5416	957.225	961	958	534.872	469	532	31.0226	2716
1	No stim	0	cRel	nucleus	3	0.048	1365.12	1245	1323	65.5259	957.225	961	958	407.898	284	365	19.5791	2716
2	No stim	0	cRel	nucleus	3	0.06	1517.39	1483	1510	91.0437	957.225	961	958	560.17	522	552	33.6102	2716
3	No stim	0	cRel	nucleus	3	0.059	1846.01	1721	1815	108.915	957.225	961	958	888.784	760	857	52.4383	2716
4	No stim	0	cRel	nucleus	3	0.066	1443.36	1374	1431	95.2618	957.225	961	958	486.136	413	473	32.085	2716
5	No stim	0	cRel	nucleus	3	0.129	1723.61	1663	1723	222.345	957.225	961	958	766.383	702	765	98.8634	2716
6	No stim	0	cRel	nucleus	3	0.07	1620.47	1647	1619	113.433	957.225	961	958	663.247	686	661	46.4273	2716
7	No stim	0	cRel	nucleus	3	0.065	1427.67	1392	1426	92.7988	957.225	961	958	470.449	431	468	30.5792	2716
8	No stim	0	cRel	nucleus	3	0.063	1505.59	1484	1497	94.852	957.225	961	958	548.363	523	539	34.5469	2716
9	No stim	0	cRel	nucleus	3	0.065	1266.21	1229	1260	82.3036	957.225	961	958	308.984	268	302	20.084	2716
10	No stim	0	cRel	nucleus	3	0.076	1386.79	1423	1384	105.396	957.225	961	958	429.564	462	426	32.6469	2716
11	No stim	0	cRel	nucleus	3	0.061	1718.15	1653	1715	104.807	957.225	961	958	760.927	692	757	46.4165	2716
12	No stim	0	cRel	nucleus	3	0.066	1588.08	1567	1563	104.813	957.225	961	958	630.857	606	605	41.6366	2716
13	No stim	0	cRel	nucleus	3	0.056	1756.42	1670	1759	98.3597	957.225	961	958	799.199	709	801	44.7551	2716
14	No stim	0	cRel	nucleus	3	0.094	1369.25	1396	1366	128.709	957.225	961	958	412.022	435	408	38.7301	2716
15	No stim	0	cRel	nucleus	3	0.045	1588.57	1591	1591	71.4857	957.225	961	958	631.345	630	633	28.4105	2716
16	No stim	0	cRel	nucleus	3	0.059	1695.6	1671	1698	100.04	957.225	961	958	738.373	710	740	43.564	2716
18	No stim	0	cRel	nucleus	3	0.077	1597.99	1556	1586	123.045	957.225	961	958	640.764	595	628	49.3388	2716
19	No stim	0	cRel	nucleus	3	0.068	1570.09	1574	1574	106.766	957.225	961	958	612.861	613	616	41.6745	2716
20	No stim	0	cRel	nucleus	3	0.057	1372.39	1361	1369	78.2264	957.225	961	958	415.168	400	411	23.6646	2716
21	No stim	0	cRel	nucleus	3	0.062	1457.87	1446	1456	90.3879	957.225	961	958	500.645	485	498	31.04	2716
22	No stim	0	cRel	nucleus	3	0.085	1799.86	1749	1811	152.988	957.225	961	958	842.635	788	853	71.624	2716
23	No stim	0	cRel	nucleus	3	0.106	1509.85	1540	1512	160.044	957.225	961	958	552.627	579	554	58.5785	2716
24	No stim	0	cRel	nucleus	3	0.095	1498.91	1454	1498	142.396	957.225	961	958	541.685	493	540	51.4601	2716
25	No stim	0	cRel	nucleus	3	0.098	1464.31	1357	1449	143.502	957.225	961	958	507.081	396	491	49.6939	2716
26	No stim	0	cRel	nucleus	3	0.06	1663.77	1531	1632	99.8264	957.225	961	958	706.548	570	674	42.3929	2716
27	No stim	0	cRel	nucleus	3	0.067	1423.41	1422	1423	95.3682	957.225	961	958	466.181	461	465	31.2341	2716
28	No stim	0	cRel	nucleus	3	0.065	1520.81	1509	1520	98.8528	957.225	961	958	563.587	548	562	36.6332	2716
29	No stim	0	cRel	nucleus	3	0.069	1460.93	1438	1455	100.804	957.225	961	958	503.705	477	497	34.7556	2716
30	No stim	0	cRel	nucleus	3	0.073	1589.38	1574	1590	116.025	957.225	961	958	632.152	613	632	46.1471	2716
31	No stim	0	cRel	nucleus	3	0.063	2306.25	2143	2285	145.294	957.225	961	958	1349.03	1182	1327	84.9887	2716
32	No stim	0	cRel	nucleus	3	0.067	1453.35	1305	1452	97.3744	957.225	961	958	496.124	344	494	33.2403	2716
33	No stim	0	cRel	nucleus	3	0.075	1636.21	1649	1634	122.716	957.225	961	958	678.989	688	676	50.9242	2716
34	No stim	0	cRel	nucleus	3	0.065	1270.95	1296	1271	82.6121	957.225	961	958	313.73	335	313	20.3925	2716
35	No stim	0	cRel	nucleus	3	0.096	1383.21	1376	1376	132.788	957.225	961	958	425.985	415	418	40.8946	2716
36	No stim	0	cRel	nucleus	3	0.076	1810.03	1978	1808	137.563	957.225	961	958	852.809	1017	850	64.8135	2716
37	No stim	0	cRel	nucleus	3	0.071	1719.48	1753	1715	122.083	957.225	961	958	762.259	792	757	54.1204	2716
38	No stim	0	cRel	nucleus	3	0.074	1370.23	1362	1360	101.397	957.225	961	958	413.001	401	402	30.5621	2716
39	No stim	0	cRel	nucleus	3	0.091	1478.49	1469	1461	134.542	957.225	961	958	521.262	508	503	47.4348	2716
40	No stim	0	cRel	nucleus	3	0.072	1613.93	1618	1623	116.203	957.225	961	958	656.707	657	665	47.2829	2716
41	No stim	0	cRel	nucleus	3	0.06	1609.05	1551	1616	96.5432	957.225	961	958	651.829	590	658	39.1097	2716
42	No stim	0	cRel	nucleus	3	0.063	1414.06	1391	1414	89.0855	957.225	961	958	456.83	430	456	28.7803	2716
43	No stim	0	cRel	nucleus	3	0.05	1319.5	1273	1313	65.9752	957.225	961	958	362.279	312	355	18.1139	2716
44	No stim	0	cRel	nucleus	3	0.11	1715.27	1705	1715	188.679	957.225	961	958	758.04	744	757	83.3844	2716
45	No stim	0	cRel	nucleus	3	0.053	1378.41	1300	1351	73.0557	957.225	961	958	421.184	339	393	22.3228	2716
46	No stim	0	cRel	nucleus	3	0.058	1333.2	1321	1322	77.3255	957.225	961	958	375.973	360	364	21.8064	2716
47	No stim	0	cRel	nucleus	3	0.091	1490.67	1513	1481	135.651	957.225	961	958	533.449	552	523	48.5439	2716
48	No stim	0	cRel	nucleus	3	0.046	1308.27	1292	1290	60.1804	957.225	961	958	351.045	331	332	16.1481	2716
49	No stim	0	cRel	nucleus	3	0.055	1718.01	1670	1718	94.4904	957.225	961	958	760.783	709	760	41.8431	2716
50	No stim	0	cRel	nucleus	3	0.103	1237.44	1223	1231	127.457	957.225	961	958	280.22	262	273	28.8627	2716
0	No stim	0	cRel	whole cell	3	0.119	1576.51	1485	1531	187.604	957.225	961	958	619.28	524	573	73.6943	2716
1	No stim	0	cRel	whole cell	3	0.106	1417.19	1294	1357	150.222	957.225	961	958	459.963	333	399	48.7561	2716
2	No stim	0	cRel	whole cell	3	0.122	1530.1	1498	1522	186.672	957.225	961	958	572.877	537	564	69.891	2716
3	No stim	0	cRel	whole cell	3	0.122	1904.76	1771	1859	232.38	957.225	961	958	947.531	810	901	115.599	2716
4	No stim	0	cRel	whole cell	3	0.129	1553.98	1374	1488	200.463	957.225	961	958	596.751	413	530	76.9809	2716
5	No stim	0	cRel	whole cell	3	0.21	1715.41	1692	1734	360.236	957.225	961	958	758.185	731	776	159.219	2716
6	No stim	0	cRel	whole cell	3	0.128	1684.76	1622	1660	215.649	957.225	961	958	727.534	661	702	93.1244	2716
7	No stim	0	cRel	whole cell	3	0.141	1439.03	1363	1439	202.903	957.225	961	958	481.804	402	481	67.9344	2716
8	No stim	0	cRel	whole cell	3	0.101	1544.48	1491	1521	155.993	957.225	961	958	587.26	530	563	59.3133	2716
9	No stim	0	cRel	whole cell	3	0.1	1281.73	1250	1273	128.173	957.225	961	958	324.509	289	315	32.4509	2716
10	No stim	0	cRel	whole cell	3	0.12	1401.45	1423	1396	168.174	957.225	961	958	444.224	462	438	53.3069	2716
11	No stim	0	cRel	whole cell	3	0.128	1715.3	1673	1715	219.558	957.225	961	958	758.075	712	757	97.0336	2716
12	No stim	0	cRel	whole cell	3	0.113	1641.45	1538	1603	185.483	957.225	961	958	684.221	577	645	77.317	2716
13	No stim	0	cRel	whole cell	3	0.143	1690.96	1702	1702	241.807	957.225	961	958	733.733	741	744	104.924	2716
14	No stim	0	cRel	whole cell	3	0.202	1413.89	1396	1401	285.605	957.225	961	958	456.661	435	443	92.2455	2716
15	No stim	0	cRel	whole cell	3	0.09	1539.88	1527	1539	138.589	957.225	961	958	582.657	566	581	52.4391	2716
16	No stim	0	cRel	whole cell	3	0.111	1724.61	1702	1721	191.432	957.225	961	958	767.389	741	763	85.1802	2716
18	No stim	0	cRel	whole cell	3	0.101	1643.01	1556	1600	165.944	957.225	961	958	685.784	595	642	69.2642	2716
19	No stim	0	cRel	whole cell	3	0.102	1558.41	1574	1564	158.957	957.225	961	958	601.181	613	606	61.3205	2716
20	No stim	0	cRel	whole cell	3	0.109	1420.36	1361	1401	154.82	957.225	961	958	463.139	400	443	50.4822	2716
21	No stim	0	cRel	whole cell	3	0.14	1471.13	1446	1464	205.959	957.225	961	958	513.91	485	506	71.9474	2716
22	No stim	0	cRel	whole cell	3	0.131	1810.11	1787	1815	237.124	957.225	961	958	852.88	826	857	111.727	2716
23	No stim	0	cRel	whole cell	3	0.185	1488.62	1540	1500	275.395	957.225	961	958	531.396	579	542	98.3083	2716
24	No stim	0	cRel	whole cell	3	0.146	1542.33	1552	1518	225.18	957.225	961	958	585.103	591	560	85.425	2716
25	No stim	0	cRel	whole cell	3	0.155	1474.89	1357	1463	228.609	957.225	961	958	517.669	396	505	80.2387	2716
26	No stim	0	cRel	whole cell	3	0.109	1687.52	1528	1623	183.939	957.225	961	958	730.292	567	665	79.6018	2716
27	No stim	0	cRel	whole cell	3	0.118	1463.18	1429	1453	172.655	957.225	961	958	505.957	468	495	59.7029	2716
28	No stim	0	cRel	whole cell	3	0.107	1541	1509	1534	164.887	957.225	961	958	583.775	548	576	62.4639	2716
29	No stim	0	cRel	whole cell	3	0.12	1489.27	1461	1475	178.713	957.225	961	958	532.048	500	517	63.8458	2716
30	No stim	0	cRel	whole cell	3	0.117	1557.73	1564	1574	182.254	957.225	961	958	600.503	603	616	70.2589	2716
31	No stim	0	cRel	whole cell	3	0.145	2092	2143	2147	303.34	957.225	961	958	1134.77	1182	1189	164.542	2716
32	No stim	0	cRel	whole cell	3	0.121	1482.69	1541	1488	179.405	957.225	961	958	525.464	580	530	63.5811	2716
33	No stim	0	cRel	whole cell	3	0.13	1690.89	1713	1669	219.816	957.225	961	958	733.664	752	711	95.3763	2716
34	No stim	0	cRel	whole cell	3	0.089	1282.37	1265	1279	114.131	957.225	961	958	325.145	304	321	28.9379	2716
35	No stim	0	cRel	whole cell	3	0.162	1411.76	1374	1400	228.705	957.225	961	958	454.536	413	442	73.6348	2716
36	No stim	0	cRel	whole cell	3	0.157	1830.88	1870	1832	287.449	957.225	961	958	873.659	909	874	137.164	2716
37	No stim	0	cRel	whole cell	3	0.101	1747.12	1713	1728	176.46	957.225	961	958	789.899	752	770	79.7798	2716
38	No stim	0	cRel	whole cell	3	0.106	1419.98	1362	1387	150.518	957.225	961	958	462.757	401	429	49.0522	2716
39	No stim	0	cRel	whole cell	3	0.156	1584.53	1469	1545	247.186	957.225	961	958	627.3	508	587	97.8588	2716
40	No stim	0	cRel	whole cell	3	0.134	1632.5	1593	1634	218.756	957.225	961	958	675.279	632	676	90.4874	2716
41	No stim	0	cRel	whole cell	3	0.107	1616.52	1634	1619	172.968	957.225	961	958	659.294	673	661	70.5445	2716
42	No stim	0	cRel	whole cell	3	0.11	1457.42	1464	1448	160.316	957.225	961	958	500.196	503	490	55.0216	2716
43	No stim	0	cRel	whole cell	3	0.101	1418.91	1273	1362	143.31	957.225	961	958	461.686	312	404	46.6303	2716
44	No stim	0	cRel	whole cell	3	0.172	1714.62	1655	1714	294.915	957.225	961	958	757.395	694	756	130.272	2716
45	No stim	0	cRel	whole cell	3	0.083	1428.59	1300	1387	118.573	957.225	961	958	471.365	339	429	39.1233	2716
46	No stim	0	cRel	whole cell	3	0.101	1384.82	1321	1348	139.867	957.225	961	958	427.597	360	390	43.1873	2716
47	No stim	0	cRel	whole cell	3	0.174	1517.59	1476	1503	264.06	957.225	961	958	560.362	515	545	97.503	2716
48	No stim	0	cRel	whole cell	3	0.098	1402.18	1302	1343	137.413	957.225	961	958	444.951	341	385	43.6052	2716
49	No stim	0	cRel	whole cell	3	0.129	1659.36	1688	1675	214.057	957.225	961	958	702.131	727	717	90.5749	2716
50	No stim	0	cRel	whole cell	3	0.141	1275.2	1223	1256	179.803	957.225	961	958	317.975	262	298	44.8345	2716
0	No stim	0	cRel	cytoplasm	3	0.061	1656.42	1485	1623	101.042	957.225	961	958	699.199	524	665	42.6511	2716
1	No stim	0	cRel	cytoplasm	3	0.058	1460.59	1261	1402	84.7143	957.225	961	958	503.366	300	444	29.1952	2716
2	No stim	0	cRel	cytoplasm	3	0.061	1542.58	1411	1545	94.0976	957.225	961	958	585.359	450	587	35.7069	2716
3	No stim	0	cRel	cytoplasm	3	0.063	1959.85	1842	1905	123.471	957.225	961	958	1002.62	881	947	63.1654	2716
4	No stim	0	cRel	cytoplasm	3	0.063	1670.31	1513	1625	105.23	957.225	961	958	713.089	552	667	44.9246	2716
5	No stim	0	cRel	cytoplasm	3	0.081	1702.37	1307	1780	137.892	957.225	961	958	745.144	346	822	60.3567	2716
6	No stim	0	cRel	cytoplasm	3	0.058	1762.43	1692	1753	102.221	957.225	961	958	805.208	731	795	46.7021	2716
7	No stim	0	cRel	cytoplasm	3	0.076	1448.82	1363	1454	110.11	957.225	961	958	491.597	402	496	37.3614	2716
8	No stim	0	cRel	cytoplasm	3	0.037	1610.83	1718	1613	59.6005	957.225	961	958	653.6	757	655	24.1832	2716
9	No stim	0	cRel	cytoplasm	3	0.036	1309.99	1263	1298	47.1597	957.225	961	958	352.766	302	340	12.6996	2716
10	No stim	0	cRel	cytoplasm	3	0.044	1426.68	1396	1441	62.7739	957.225	961	958	469.454	435	483	20.656	2716
11	No stim	0	cRel	cytoplasm	3	0.067	1712.67	1673	1715	114.749	957.225	961	958	755.446	712	757	50.6149	2716
12	No stim	0	cRel	cytoplasm	3	0.047	1717.57	1531	1683	80.7259	957.225	961	958	760.348	570	725	35.7364	2716
13	No stim	0	cRel	cytoplasm	3	0.087	1648.43	1605	1656	143.414	957.225	961	958	691.208	644	698	60.1351	2716
14	No stim	0	cRel	cytoplasm	3	0.108	1452.73	1466	1447	156.895	957.225	961	958	495.506	505	489	53.5146	2716
15	No stim	0	cRel	cytoplasm	3	0.045	1490.61	1527	1492	67.0773	957.225	961	958	533.381	566	534	24.0021	2716
16	No stim	0	cRel	cytoplasm	3	0.052	1757.26	1702	1751	91.3773	957.225	961	958	800.031	741	793	41.6016	2716
18	No stim	0	cRel	cytoplasm	3	0.024	1789.37	1601	1779	42.945	957.225	961	958	832.149	640	821	19.9716	2716
19	No stim	0	cRel	cytoplasm	3	0.034	1534.56	1522	1534	52.1749	957.225	961	958	577.332	561	576	19.6293	2716
20	No stim	0	cRel	cytoplasm	3	0.051	1473.81	1421	1453	75.1644	957.225	961	958	516.587	460	495	26.3459	2716
21	No stim	0	cRel	cytoplasm	3	0.078	1481.61	1418	1471	115.566	957.225	961	958	524.386	457	513	40.9021	2716
22	No stim	0	cRel	cytoplasm	3	0.045	1829.41	1462	1837	82.3237	957.225	961	958	872.19	501	879	39.2486	2716
23	No stim	0	cRel	cytoplasm	3	0.079	1459.92	1320	1473	115.334	957.225	961	958	502.696	359	515	39.713	2716
24	No stim	0	cRel	cytoplasm	3	0.051	1622.99	1384	1594	82.7723	957.225	961	958	665.762	423	636	33.9539	2716
25	No stim	0	cRel	cytoplasm	3	0.057	1492.98	1358	1491	85.0997	957.225	961	958	535.752	397	533	30.5379	2716
26	No stim	0	cRel	cytoplasm	3	0.049	1716.74	1478	1611	84.1201	957.225	961	958	759.511	517	653	37.216	2716
27	No stim	0	cRel	cytoplasm	3	0.051	1515.04	1455	1518	77.2668	957.225	961	958	557.811	494	560	28.4484	2716
28	No stim	0	cRel	cytoplasm	3	0.043	1571.54	1648	1568	67.5761	957.225	961	958	614.313	687	610	26.4155	2716
29	No stim	0	cRel	cytoplasm	3	0.05	1528.45	1524	1517	76.4226	957.225	961	958	571.226	563	559	28.5613	2716
30	No stim	0	cRel	cytoplasm	3	0.044	1504.53	1588	1513	66.1995	957.225	961	958	547.309	627	555	24.0816	2716
31	No stim	0	cRel	cytoplasm	3	0.081	1924.94	1644	1942	155.92	957.225	961	958	967.716	683	984	78.385	2716
32	No stim	0	cRel	cytoplasm	3	0.053	1519.78	1541	1526	80.5483	957.225	961	958	562.555	580	568	29.8154	2716
33	No stim	0	cRel	cytoplasm	3	0.055	1764.82	1612	1758	97.0652	957.225	961	958	807.597	651	800	44.4178	2716
34	No stim	0	cRel	cytoplasm	3	0.024	1313.26	1315	1314	31.5182	957.225	961	958	356.033	354	356	8.54479	2716
35	No stim	0	cRel	cytoplasm	3	0.066	1453.18	1455	1447	95.91	957.225	961	958	495.957	494	489	32.7332	2716
36	No stim	0	cRel	cytoplasm	3	0.081	1850.61	1918	1878	149.899	957.225	961	958	893.386	957	920	72.3643	2716
37	No stim	0	cRel	cytoplasm	3	0.03	1811.36	1760	1765	54.3407	957.225	961	958	854.131	799	807	25.6239	2716
38	No stim	0	cRel	cytoplasm	3	0.033	1532.38	1420	1481	50.5687	957.225	961	958	575.16	459	523	18.9803	2716
39	No stim	0	cRel	cytoplasm	3	0.066	1731.22	1774	1724	114.261	957.225	961	958	774	813	766	51.084	2716
40	No stim	0	cRel	cytoplasm	3	0.062	1654.11	1495	1656	102.555	957.225	961	958	696.88	534	698	43.2066	2716
41	No stim	0	cRel	cytoplasm	3	0.047	1625.99	1597	1623	76.4213	957.225	961	958	668.761	636	665	31.4318	2716
42	No stim	0	cRel	cytoplasm	3	0.048	1514.65	1544	1517	72.7031	957.225	961	958	557.423	583	559	26.7563	2716
43	No stim	0	cRel	cytoplasm	3	0.051	1515.57	1372	1457	77.2942	957.225	961	958	558.348	411	499	28.4757	2716
44	No stim	0	cRel	cytoplasm	3	0.062	1713.47	1688	1712	106.235	957.225	961	958	756.247	727	754	46.8873	2716
45	No stim	0	cRel	cytoplasm	3	0.031	1515.07	1316	1507	46.9672	957.225	961	958	557.846	355	549	17.2932	2716
46	No stim	0	cRel	cytoplasm	3	0.043	1454.35	1297	1414	62.5369	957.225	961	958	497.122	336	456	21.3762	2716
47	No stim	0	cRel	cytoplasm	3	0.083	1547.26	1525	1544	128.422	957.225	961	958	590.031	564	586	48.9726	2716
48	No stim	0	cRel	cytoplasm	3	0.052	1485.28	1194	1459	77.2345	957.225	961	958	528.053	233	501	27.4588	2716
49	No stim	0	cRel	cytoplasm	3	0.074	1615.8	1664	1633	119.569	957.225	961	958	658.574	703	675	48.7345	2716
50	No stim	0	cRel	cytoplasm	3	0.038	1377.38	1317	1379	52.3406	957.225	961	958	420.16	356	421	15.9661	2716
0	No stim	0	H2B	nucleus	3	0.058	2488.01	2650	2546	144.305	562.706	559	562	1925.31	2091	1984	111.668
1	No stim	0	H2B	nucleus	3	0.048	2390.66	2770	2432	114.752	562.706	559	562	1827.96	2211	1870	87.742
2	No stim	0	H2B	nucleus	3	0.06	2719.88	2954	2729	163.193	562.706	559	562	2157.18	2395	2167	129.431
3	No stim	0	H2B	nucleus	3	0.059	2166.27	2109	2186	127.81	562.706	559	562	1603.57	1550	1624	94.6105
4	No stim	0	H2B	nucleus	3	0.066	1718.07	1554	1662	113.392	562.706	559	562	1155.36	995	1100	76.2538
5	No stim	0	H2B	nucleus	3	0.129	3170.7	3206	3251	409.02	562.706	559	562	2607.99	2647	2689	336.431
6	No stim	0	H2B	nucleus	3	0.07	2447.98	2506	2432	171.359	562.706	559	562	1885.28	1947	1870	131.969
7	No stim	0	H2B	nucleus	3	0.065	2432.36	1782	2315	158.104	562.706	559	562	1869.66	1223	1753	121.528
8	No stim	0	H2B	nucleus	3	0.063	2729.82	2755	2794	171.979	562.706	559	562	2167.11	2196	2232	136.528
9	No stim	0	H2B	nucleus	3	0.065	2787.75	2303	2782	181.204	562.706	559	562	2225.04	1744	2220	144.628
10	No stim	0	H2B	nucleus	3	0.076	2853.88	3275	2898	216.895	562.706	559	562	2291.17	2716	2336	174.129
11	No stim	0	H2B	nucleus	3	0.061	2348.25	2459	2387	143.243	562.706	559	562	1785.55	1900	1825	108.918
12	No stim	0	H2B	nucleus	3	0.066	2611.63	2147	2629	172.367	562.706	559	562	2048.92	1588	2067	135.229
13	No stim	0	H2B	nucleus	3	0.056	1686.51	1568	1695	94.4448	562.706	559	562	1123.81	1009	1133	62.9332
14	No stim	0	H2B	nucleus	3	0.094	2024.6	1855	1959	190.313	562.706	559	562	1461.9	1296	1397	137.418
15	No stim	0	H2B	nucleus	3	0.045	1776.78	1691	1777	79.9549	562.706	559	562	1214.07	1132	1215	54.6332
16	No stim	0	H2B	nucleus	3	0.059	2315.01	2125	2322	136.586	562.706	559	562	1752.31	1566	1760	103.386
18	No stim	0	H2B	nucleus	3	0.077	3113	2770	3158	239.701	562.706	559	562	2550.29	2211	2596	196.373
19	No stim	0	H2B	nucleus	3	0.068	2557.15	2739	2587	173.886	562.706	559	562	1994.44	2180	2025	135.622
20	No stim	0	H2B	nucleus	3	0.057	3455.59	2616	3495	196.969	562.706	559	562	2892.88	2057	2933	164.894
21	No stim	0	H2B	nucleus	3	0.062	2177.28	2279	2203	134.992	562.706	559	562	1614.58	1720	1641	100.104
22	No stim	0	H2B	nucleus	3	0.085	2941.09	3675	3019	249.993	562.706	559	562	2378.39	3116	2457	202.163
23	No stim	0	H2B	nucleus	3	0.106	2348.74	2232	2358	248.967	562.706	559	562	1786.04	1673	1796	189.32
24	No stim	0	H2B	nucleus	3	0.095	3050.73	2614	3124	289.819	562.706	559	562	2488.02	2055	2562	236.362
25	No stim	0	H2B	nucleus	3	0.098	2947.63	2795	3039	288.868	562.706	559	562	2384.93	2236	2477	233.723
26	No stim	0	H2B	nucleus	3	0.06	3591.52	2951	3567	215.491	562.706	559	562	3028.82	2392	3005	181.729
27	No stim	0	H2B	nucleus	3	0.067	2976.26	2989	2964	199.41	562.706	559	562	2413.56	2430	2402	161.708
28	No stim	0	H2B	nucleus	3	0.065	2748.26	2785	2807	178.637	562.706	559	562	2185.56	2226	2245	142.061
29	No stim	0	H2B	nucleus	3	0.069	2538.97	2528	2567	175.189	562.706	559	562	1976.26	1969	2005	136.362
30	No stim	0	H2B	nucleus	3	0.073	2862.78	2868	2925	208.983	562.706	559	562	2300.08	2309	2363	167.906
31	No stim	0	H2B	nucleus	3	0.063	1967.33	2025	1979	123.942	562.706	559	562	1404.63	1466	1417	88.4916
32	No stim	0	H2B	nucleus	3	0.067	2251.76	2388	2273	150.868	562.706	559	562	1689.05	1829	1711	113.166
33	No stim	0	H2B	nucleus	3	0.075	2465.79	2176	2489	184.934	562.706	559	562	1903.08	1617	1927	142.731
34	No stim	0	H2B	nucleus	3	0.065	2767.8	2720	2814	179.907	562.706	559	562	2205.09	2161	2252	143.331
35	No stim	0	H2B	nucleus	3	0.096	4488.59	4732	4614	430.905	562.706	559	562	3925.89	4173	4052	376.885
36	No stim	0	H2B	nucleus	3	0.076	2827.77	2827	2846	214.911	562.706	559	562	2265.07	2268	2284	172.145
37	No stim	0	H2B	nucleus	3	0.071	2593.05	2822	2663	184.106	562.706	559	562	2030.34	2263	2101	144.154
38	No stim	0	H2B	nucleus	3	0.074	3350.12	2938	3410	247.909	562.706	559	562	2787.41	2379	2848	206.269
39	No stim	0	H2B	nucleus	3	0.091	3495.59	3317	3549	318.099	562.706	559	562	2932.89	2758	2987	266.893
40	No stim	0	H2B	nucleus	3	0.072	2673.18	2907	2709	192.469	562.706	559	562	2110.48	2348	2147	151.954
41	No stim	0	H2B	nucleus	3	0.06	2199.71	1887	2177	131.983	562.706	559	562	1637.01	1328	1615	98.2203
42	No stim	0	H2B	nucleus	3	0.063	2722.4	2329	2769	171.511	562.706	559	562	2159.7	1770	2207	136.061
43	No stim	0	H2B	nucleus	3	0.05	2331	2419	2419	116.55	562.706	559	562	1768.3	1860	1857	88.4149
44	No stim	0	H2B	nucleus	3	0.11	2917.33	2732	2902	320.906	562.706	559	562	2354.62	2173	2340	259.009
45	No stim	0	H2B	nucleus	3	0.053	2042.29	1960	2064	108.241	562.706	559	562	1479.58	1401	1502	78.4177
46	No stim	0	H2B	nucleus	3	0.058	2975.65	3137	3048	172.588	562.706	559	562	2412.95	2578	2486	139.951
47	No stim	0	H2B	nucleus	3	0.091	3080.09	2992	3132	280.288	562.706	559	562	2517.38	2433	2570	229.082
48	No stim	0	H2B	nucleus	3	0.046	2197.85	2138	2213	101.101	562.706	559	562	1635.14	1579	1651	75.2164
49	No stim	0	H2B	nucleus	3	0.055	1868	1718	1863	102.74	562.706	559	562	1305.29	1159	1301	71.7912
50	No stim	0	H2B	nucleus	3	0.103	3144.69	3624	3279	323.903	562.706	559	562	2581.99	3065	2717	265.945
0	No stim	0	H2B	whole cell	3	0.119	1867.48	2650	1862	222.23	562.706	559	562	1304.78	2091	1300	155.268
1	No stim	0	H2B	whole cell	3	0.106	1786.58	2770	1679	189.378	562.706	559	562	1223.88	2211	1117	129.731
2	No stim	0	H2B	whole cell	3	0.122	2045.19	1018	2079	249.513	562.706	559	562	1482.49	459	1517	180.863
3	No stim	0	H2B	whole cell	3	0.122	1704.3	947	1756	207.924	562.706	559	562	1141.59	388	1194	139.274
4	No stim	0	H2B	whole cell	3	0.129	1457.87	1559	1515	188.066	562.706	559	562	895.168	1000	953	115.477
5	No stim	0	H2B	whole cell	3	0.21	2441.72	992	2483	512.762	562.706	559	562	1879.02	433	1921	394.594
6	No stim	0	H2B	whole cell	3	0.128	1973.38	2506	2098	252.592	562.706	559	562	1410.67	1947	1536	180.566
7	No stim	0	H2B	whole cell	3	0.141	1747.65	860	1555	246.419	562.706	559	562	1184.95	301	993	167.078
8	No stim	0	H2B	whole cell	3	0.101	2282.98	2755	2427	230.581	562.706	559	562	1720.28	2196	1865	173.748
9	No stim	0	H2B	whole cell	3	0.1	2356.61	1721	2438	235.661	562.706	559	562	1793.9	1162	1876	179.391
10	No stim	0	H2B	whole cell	3	0.12	2330.69	3275	2429	279.683	562.706	559	562	1767.99	2716	1867	212.158
11	No stim	0	H2B	whole cell	3	0.128	1798.19	1289	1863	230.168	562.706	559	562	1235.48	730	1301	158.141
12	No stim	0	H2B	whole cell	3	0.113	2118.26	1614	2168	239.363	562.706	559	562	1555.55	1055	1606	175.777
13	No stim	0	H2B	whole cell	3	0.143	1331.5	797	1392	190.405	562.706	559	562	768.796	238	830	109.938
14	No stim	0	H2B	whole cell	3	0.202	1559.44	1527	1548	315.008	562.706	559	562	996.738	968	986	201.341
15	No stim	0	H2B	whole cell	3	0.09	1544.18	1656	1581	138.976	562.706	559	562	981.475	1097	1019	88.3328
16	No stim	0	H2B	whole cell	3	0.111	1861.9	1502	1960	206.671	562.706	559	562	1299.19	943	1398	144.21
18	No stim	0	H2B	whole cell	3	0.101	2767.76	1476	2894	279.543	562.706	559	562	2205.05	917	2332	222.71
19	No stim	0	H2B	whole cell	3	0.102	2214.78	2739	2297	225.908	562.706	559	562	1652.08	2180	1735	168.512
20	No stim	0	H2B	whole cell	3	0.109	2701.26	2808	2767	294.438	562.706	559	562	2138.56	2249	2205	233.103
21	No stim	0	H2B	whole cell	3	0.14	1629.34	784	1722	228.108	562.706	559	562	1066.63	225	1160	149.329
22	No stim	0	H2B	whole cell	3	0.131	2416.76	2019	2497	316.596	562.706	559	562	1854.05	1460	1935	242.881
23	No stim	0	H2B	whole cell	3	0.185	1905.25	2232	1998	352.471	562.706	559	562	1342.54	1673	1436	248.37
24	No stim	0	H2B	whole cell	3	0.146	2487.93	2614	2692	363.238	562.706	559	562	1925.22	2055	2130	281.083
25	No stim	0	H2B	whole cell	3	0.155	2395.44	1400	2571	371.293	562.706	559	562	1832.73	841	2009	284.074
26	No stim	0	H2B	whole cell	3	0.109	2979.08	1998	3026	324.72	562.706	559	562	2416.38	1439	2464	263.385
27	No stim	0	H2B	whole cell	3	0.118	2326.76	1016	2462	274.558	562.706	559	562	1764.05	457	1900	208.158
28	No stim	0	H2B	whole cell	3	0.107	2258.4	2785	2394	241.649	562.706	559	562	1695.69	2226	1832	181.439
29	No stim	0	H2B	whole cell	3	0.12	2081.4	2528	2195	249.768	562.706	559	562	1518.7	1969	1633	182.244
30	No stim	0	H2B	whole cell	3	0.117	2296.11	2868	2407	268.644	562.706	559	562	1733.4	2309	1845	202.808
31	No stim	0	H2B	whole cell	3	0.145	1545.03	1092	1615	224.029	562.706	559	562	982.32	533	1053	142.436
32	No stim	0	H2B	whole cell	3	0.121	1856.54	2388	1892	224.641	562.706	559	562	1293.83	1829	1330	156.554
33	No stim	0	H2B	whole cell	3	0.13	2010.07	938	2132	261.309	562.706	559	562	1447.37	379	1570	188.158
34	No stim	0	H2B	whole cell	3	0.089	2474.32	2720	2547	220.215	562.706	559	562	1911.62	2161	1985	170.134
35	No stim	0	H2B	whole cell	3	0.162	3653.54	4732	4030	591.873	562.706	559	562	3090.83	4173	3468	500.715
36	No stim	0	H2B	whole cell	3	0.157	2044.39	888	2140	320.97	562.706	559	562	1481.69	329	1578	232.625
37	No stim	0	H2B	whole cell	3	0.101	2266.76	2822	2347	228.942	562.706	559	562	1704.05	2263	1785	172.109
38	No stim	0	H2B	whole cell	3	0.106	2857.11	1670	3012	302.854	562.706	559	562	2294.41	1111	2450	243.207
39	No stim	0	H2B	whole cell	3	0.156	2806.35	3317	3078	437.791	562.706	559	562	2243.64	2758	2516	350.008
40	No stim	0	H2B	whole cell	3	0.134	2097.62	1018	2190	281.081	562.706	559	562	1534.91	459	1628	205.678
41	No stim	0	H2B	whole cell	3	0.107	1865.7	1887	1936	199.63	562.706	559	562	1303	1328	1374	139.421
42	No stim	0	H2B	whole cell	3	0.11	2160.14	2329	2282	237.616	562.706	559	562	1597.44	1770	1720	175.718
43	No stim	0	H2B	whole cell	3	0.101	1824.35	2419	1894	184.259	562.706	559	562	1261.64	1860	1332	127.426
44	No stim	0	H2B	whole cell	3	0.172	2395.61	1141	2572	412.045	562.706	559	562	1832.9	582	2010	315.26
45	No stim	0	H2B	whole cell	3	0.083	1809.65	1376	1827	150.201	562.706	559	562	1246.94	817	1265	103.496
46	No stim	0	H2B	whole cell	3	0.101	2394.85	3137	2488	241.88	562.706	559	562	1832.14	2578	1926	185.046
47	No stim	0	H2B	whole cell	3	0.174	2261.53	969	2418	393.507	562.706	559	562	1698.83	410	1856	295.596
48	No stim	0	H2B	whole cell	3	0.098	1723.94	1504	1769	168.946	562.706	559	562	1161.23	945	1207	113.801
49	No stim	0	H2B	whole cell	3	0.129	1478.02	1718	1554	190.665	562.706	559	562	915.316	1159	992	118.076
50	No stim	0	H2B	whole cell	3	0.141	2702.6	3624	2972	381.067	562.706	559	562	2139.89	3065	2410	301.725
0	No stim	0	H2B	cytoplasm	3	0.061	1279.96	900	1257	78.0775	562.706	559	562	717.253	341	695	43.7524
1	No stim	0	H2B	cytoplasm	3	0.058	1282.99	990	1221	74.4135	562.706	559	562	720.285	431	659	41.7765
2	No stim	0	H2B	cytoplasm	3	0.061	1382.44	1018	1319	84.329	562.706	559	562	819.736	459	757	50.0039
3	No stim	0	H2B	cytoplasm	3	0.063	1271.04	947	1247	80.0757	562.706	559	562	708.337	388	685	44.6252
4	No stim	0	H2B	cytoplasm	3	0.063	1184.22	781	1272	74.6061	562.706	559	562	621.518	222	710	39.1556
5	No stim	0	H2B	cytoplasm	3	0.081	1282	992	1238	103.842	562.706	559	562	719.294	433	676	58.2628
6	No stim	0	H2B	cytoplasm	3	0.058	1399.93	979	1373	81.1958	562.706	559	562	837.221	420	811	48.5588
7	No stim	0	H2B	cytoplasm	3	0.076	1157.12	860	1125	87.9408	562.706	559	562	594.41	301	563	45.1752
8	No stim	0	H2B	cytoplasm	3	0.037	1520.88	1307	1495	56.2726	562.706	559	562	958.174	748	933	35.4524
9	No stim	0	H2B	cytoplasm	3	0.036	1571.89	1721	1553	56.588	562.706	559	562	1009.18	1162	991	36.3306
10	No stim	0	H2B	cytoplasm	3	0.044	1430.3	1029	1389	62.933	562.706	559	562	867.59	470	827	38.174
11	No stim	0	H2B	cytoplasm	3	0.067	1291.12	1289	1249	86.5051	562.706	559	562	728.415	730	687	48.8038
12	No stim	0	H2B	cytoplasm	3	0.047	1414.43	1614	1417	66.4782	562.706	559	562	851.723	1055	855	40.031
13	No stim	0	H2B	cytoplasm	3	0.087	1100.9	797	1087	95.7782	562.706	559	562	538.193	238	525	46.8228
14	No stim	0	H2B	cytoplasm	3	0.108	1154.65	1019	1095	124.703	562.706	559	562	591.948	460	533	63.9304
15	No stim	0	H2B	cytoplasm	3	0.045	1308.78	1486	1332	58.895	562.706	559	562	746.072	927	770	33.5732
16	No stim	0	H2B	cytoplasm	3	0.052	1352.14	1502	1333	70.3115	562.706	559	562	789.438	943	771	41.0508
18	No stim	0	H2B	cytoplasm	3	0.024	1645.32	1476	1647	39.4877	562.706	559	562	1082.61	917	1085	25.9827
19	No stim	0	H2B	cytoplasm	3	0.034	1515.65	1212	1537	51.532	562.706	559	562	952.941	653	975	32.4
20	No stim	0	H2B	cytoplasm	3	0.051	1860.82	1023	1866	94.9016	562.706	559	562	1298.11	464	1304	66.2036
21	No stim	0	H2B	cytoplasm	3	0.078	1196.59	784	1147	93.3343	562.706	559	562	633.887	225	585	49.4432
22	No stim	0	H2B	cytoplasm	3	0.045	1428.45	1103	1392	64.2803	562.706	559	562	865.745	544	830	38.9585
23	No stim	0	H2B	cytoplasm	3	0.079	1305.76	983	1243	103.155	562.706	559	562	743.051	424	681	58.701
24	No stim	0	H2B	cytoplasm	3	0.051	1442.39	1397	1457	73.5621	562.706	559	562	879.689	838	895	44.8641
25	No stim	0	H2B	cytoplasm	3	0.057	1452.41	1400	1374	82.7875	562.706	559	562	889.706	841	812	50.7132
26	No stim	0	H2B	cytoplasm	3	0.049	2225.41	1998	2210	109.045	562.706	559	562	1662.71	1439	1648	81.4727
27	No stim	0	H2B	cytoplasm	3	0.051	1480.06	1016	1405	75.4828	562.706	559	562	917.349	457	843	46.7848
28	No stim	0	H2B	cytoplasm	3	0.043	1517.39	1650	1483	65.2477	562.706	559	562	954.682	1091	921	41.0513
29	No stim	0	H2B	cytoplasm	3	0.05	1448.92	1063	1415	72.446	562.706	559	562	886.214	504	853	44.3107
30	No stim	0	H2B	cytoplasm	3	0.044	1343.63	876	1319	59.1199	562.706	559	562	780.927	317	757	34.3608
31	No stim	0	H2B	cytoplasm	3	0.081	1215.75	1092	1159	98.4757	562.706	559	562	653.043	533	597	52.8965
32	No stim	0	H2B	cytoplasm	3	0.053	1356.89	1032	1379	71.9152	562.706	559	562	794.184	473	817	42.0918
33	No stim	0	H2B	cytoplasm	3	0.055	1393.83	938	1349	76.6608	562.706	559	562	831.126	379	787	45.7119
34	No stim	0	H2B	cytoplasm	3	0.024	1680.23	1455	1690	40.3254	562.706	559	562	1117.52	896	1128	26.8205
35	No stim	0	H2B	cytoplasm	3	0.066	2442.02	1615	2276	161.174	562.706	559	562	1879.32	1056	1714	124.035
36	No stim	0	H2B	cytoplasm	3	0.081	1303.19	888	1194	105.558	562.706	559	562	740.484	329	632	59.9792
37	No stim	0	H2B	cytoplasm	3	0.03	1508.51	1316	1490	45.2554	562.706	559	562	945.806	757	928	28.3742
38	No stim	0	H2B	cytoplasm	3	0.033	1743.34	1670	1762	57.5301	562.706	559	562	1180.63	1111	1200	38.9608
39	No stim	0	H2B	cytoplasm	3	0.066	1852.8	1298	1737	122.285	562.706	559	562	1290.1	739	1175	85.1463
40	No stim	0	H2B	cytoplasm	3	0.062	1428.14	1018	1384	88.5447	562.706	559	562	865.434	459	822	53.6569
41	No stim	0	H2B	cytoplasm	3	0.047	1442.06	1144	1437	67.777	562.706	559	562	879.358	585	875	41.3298
42	No stim	0	H2B	cytoplasm	3	0.048	1418.17	994	1401	68.072	562.706	559	562	855.461	435	839	41.0621
43	No stim	0	H2B	cytoplasm	3	0.051	1331.68	951	1272	67.9156	562.706	559	562	768.973	392	710	39.2176
44	No stim	0	H2B	cytoplasm	3	0.062	1467.5	1141	1383	90.9851	562.706	559	562	904.796	582	821	56.0974
45	No stim	0	H2B	cytoplasm	3	0.031	1408.72	1376	1419	43.6702	562.706	559	562	846.01	817	857	26.2263
46	No stim	0	H2B	cytoplasm	3	0.043	1612.66	1340	1574	69.3443	562.706	559	562	1049.95	781	1012	45.1479
47	No stim	0	H2B	cytoplasm	3	0.083	1359.19	969	1237	112.813	562.706	559	562	796.483	410	675	66.1081
48	No stim	0	H2B	cytoplasm	3	0.052	1304.56	1504	1285	67.8373	562.706	559	562	741.857	945	723	38.5766
49	No stim	0	H2B	cytoplasm	3	0.074	1188.41	826	1171	87.942	562.706	559	562	625.7	267	609	46.3018
50	No stim	0	H2B	cytoplasm	3	0.038	1506.05	1135	1322	57.2298	562.706	559	562	943.342	576	760	35.847
0	No stim	0	RelA	nucleus	3	0.058	3047.84	2653	3007	176.775	982.758	986	984	2065.09	1667	2023	119.775	9511
1	No stim	0	RelA	nucleus	3	0.048	2676.86	2375	2475	128.489	982.758	986	984	1694.1	1389	1491	81.3169	9511
2	No stim	0	RelA	nucleus	3	0.06	3046.78	2864	3004	182.807	982.758	986	984	2064.02	1878	2020	123.841	9511
3	No stim	0	RelA	nucleus	3	0.059	2955.94	2774	2856	174.4	982.758	986	984	1973.18	1788	1872	116.418	9511
4	No stim	0	RelA	nucleus	3	0.066	2298.97	2230	2254	151.732	982.758	986	984	1316.21	1244	1270	86.8698	9511
5	No stim	0	RelA	nucleus	3	0.129	4065.27	3700	4011	524.42	982.758	986	984	3082.51	2714	3027	397.644	9511
6	No stim	0	RelA	nucleus	3	0.07	3358.63	3294	3342	235.104	982.758	986	984	2375.88	2308	2358	166.311	9511
7	No stim	0	RelA	nucleus	3	0.065	2902.43	2631	2870	188.658	982.758	986	984	1919.67	1645	1886	124.779	9511
8	No stim	0	RelA	nucleus	3	0.063	2902.03	2669	2834	182.828	982.758	986	984	1919.27	1683	1850	120.914	9511
9	No stim	0	RelA	nucleus	3	0.065	2446.67	2361	2400	159.034	982.758	986	984	1463.91	1375	1416	95.1545	9511
10	No stim	0	RelA	nucleus	3	0.076	3114.52	2917	3103	236.703	982.758	986	984	2131.76	1931	2119	162.014	9511
11	No stim	0	RelA	nucleus	3	0.061	2972.73	2767	2944	181.337	982.758	986	984	1989.97	1781	1960	121.388	9511
12	No stim	0	RelA	nucleus	3	0.066	3039.82	2630	2894	200.628	982.758	986	984	2057.06	1644	1910	135.766	9511
13	No stim	0	RelA	nucleus	3	0.056	3121.61	2956	3047	174.81	982.758	986	984	2138.86	1970	2063	119.776	9511
14	No stim	0	RelA	nucleus	3	0.094	2823.7	2606	2762	265.427	982.758	986	984	1840.94	1620	1778	173.048	9511
15	No stim	0	RelA	nucleus	3	0.045	3309.89	3459	3348	148.945	982.758	986	984	2327.14	2473	2364	104.721	9511
16	No stim	0	RelA	nucleus	3	0.059	3479.91	3255	3483	205.315	982.758	986	984	2497.16	2269	2499	147.332	9511
18	No stim	0	RelA	nucleus	3	0.077	2508	2424	2466	193.116	982.758	986	984	1525.24	1438	1482	117.443	9511
19	No stim	0	RelA	nucleus	3	0.068	2804.38	2695	2781	190.698	982.758	986	984	1821.62	1709	1797	123.87	9511
20	No stim	0	RelA	nucleus	3	0.057	2405.66	2311	2372	137.123	982.758	986	984	1422.9	1325	1388	81.1055	9511
21	No stim	0	RelA	nucleus	3	0.062	2682.51	2700	2681	166.316	982.758	986	984	1699.76	1714	1697	105.385	9511
22	No stim	0	RelA	nucleus	3	0.085	3733.14	3408	3771	317.317	982.758	986	984	2750.38	2422	2787	233.782	9511
23	No stim	0	RelA	nucleus	3	0.106	2926.54	2838	2873	310.213	982.758	986	984	1943.78	1852	1889	206.041	9511
24	No stim	0	RelA	nucleus	3	0.095	2503.58	2419	2471	237.84	982.758	986	984	1520.83	1433	1487	144.478	9511
25	No stim	0	RelA	nucleus	3	0.098	3275.34	2787	3151	320.984	982.758	986	984	2292.58	1801	2167	224.673	9511
26	No stim	0	RelA	nucleus	3	0.06	3003.88	2420	2904	180.233	982.758	986	984	2021.12	1434	1920	121.267	9511
27	No stim	0	RelA	nucleus	3	0.067	2954.46	2832	2943	197.949	982.758	986	984	1971.7	1846	1959	132.104	9511
28	No stim	0	RelA	nucleus	3	0.065	3424.76	3234	3403	222.61	982.758	986	984	2442.01	2248	2419	158.73	9511
29	No stim	0	RelA	nucleus	3	0.069	3374.68	3190	3300	232.853	982.758	986	984	2391.93	2204	2316	165.043	9511
30	No stim	0	RelA	nucleus	3	0.073	2912.2	2736	2886	212.591	982.758	986	984	1929.44	1750	1902	140.849	9511
31	No stim	0	RelA	nucleus	3	0.063	3265.09	3081	3235	205.701	982.758	986	984	2282.33	2095	2251	143.787	9511
32	No stim	0	RelA	nucleus	3	0.067	2722.98	2641	2751	182.439	982.758	986	984	1740.22	1655	1767	116.595	9511
33	No stim	0	RelA	nucleus	3	0.075	2669.08	2585	2639	200.181	982.758	986	984	1686.32	1599	1655	126.474	9511
34	No stim	0	RelA	nucleus	3	0.065	2208.45	2156	2206	143.549	982.758	986	984	1225.69	1170	1222	79.6697	9511
35	No stim	0	RelA	nucleus	3	0.096	2740.66	2639	2670	263.103	982.758	986	984	1757.9	1653	1686	168.758	9511
36	No stim	0	RelA	nucleus	3	0.076	3368.51	3479	3376	256.007	982.758	986	984	2385.75	2493	2392	181.317	9511
37	No stim	0	RelA	nucleus	3	0.071	3047.03	3026	3008	216.339	982.758	986	984	2064.27	2040	2024	146.563	9511
38	No stim	0	RelA	nucleus	3	0.074	2670.39	2386	2623	197.609	982.758	986	984	1687.63	1400	1639	124.885	9511
39	No stim	0	RelA	nucleus	3	0.091	2509.43	2328	2441	228.358	982.758	986	984	1526.67	1342	1457	138.927	9511
40	No stim	0	RelA	nucleus	3	0.072	3189.38	3332	3271	229.635	982.758	986	984	2206.62	2346	2287	158.877	9511
41	No stim	0	RelA	nucleus	3	0.06	2699.55	2651	2701	161.973	982.758	986	984	1716.8	1665	1717	103.008	9511
42	No stim	0	RelA	nucleus	3	0.063	2539.73	2343	2534	160.003	982.758	986	984	1556.97	1357	1550	98.0891	9511
43	No stim	0	RelA	nucleus	3	0.05	2551.27	2398	2483	127.563	982.758	986	984	1568.51	1412	1499	78.4256	9511
44	No stim	0	RelA	nucleus	3	0.11	3468.97	3363	3463	381.587	982.758	986	984	2486.21	2377	2479	273.483	9511
45	No stim	0	RelA	nucleus	3	0.053	2299	1829	2148	121.847	982.758	986	984	1316.24	843	1164	69.7609	9511
46	No stim	0	RelA	nucleus	3	0.058	2734.92	2450	2683	158.625	982.758	986	984	1752.16	1464	1699	101.625	9511
47	No stim	0	RelA	nucleus	3	0.091	3383.73	3002	3311	307.919	982.758	986	984	2400.97	2016	2327	218.488	9511
48	No stim	0	RelA	nucleus	3	0.046	2473.78	2258	2372	113.794	982.758	986	984	1491.03	1272	1388	68.5871	9511
49	No stim	0	RelA	nucleus	3	0.055	3153.51	3134	3165	173.443	982.758	986	984	2170.75	2148	2181	119.391	9511
50	No stim	0	RelA	nucleus	3	0.103	2594.75	2342	2511	267.259	982.758	986	984	1611.99	1356	1527	166.035	9511
0	No stim	0	RelA	whole cell	3	0.119	3467.02	3041	3236	412.575	982.758	986	984	2484.26	2055	2252	295.627	9511
1	No stim	0	RelA	whole cell	3	0.106	3086.16	2341	2799	327.133	982.758	986	984	2103.41	1355	1815	222.961	9511
2	No stim	0	RelA	whole cell	3	0.122	3122.93	2864	3066	380.997	982.758	986	984	2140.17	1878	2082	261.101	9511
3	No stim	0	RelA	whole cell	3	0.122	3214.34	2703	3049	392.149	982.758	986	984	2231.58	1717	2065	272.253	9511
4	No stim	0	RelA	whole cell	3	0.129	2603.95	2209	2395	335.91	982.758	986	984	1621.2	1223	1411	209.134	9511
5	No stim	0	RelA	whole cell	3	0.21	4051.41	3566	4031	850.796	982.758	986	984	3068.65	2580	3047	644.417	9511
6	No stim	0	RelA	whole cell	3	0.128	3658.11	3294	3488	468.237	982.758	986	984	2675.35	2308	2504	342.444	9511
7	No stim	0	RelA	whole cell	3	0.141	2974.02	3040	2949	419.337	982.758	986	984	1991.27	2054	1965	280.768	9511
8	No stim	0	RelA	whole cell	3	0.101	3172.71	2669	2984	320.443	982.758	986	984	2189.95	1683	2000	221.185	9511
9	No stim	0	RelA	whole cell	3	0.1	2591.89	2361	2492	259.189	982.758	986	984	1609.14	1375	1508	160.914	9511
10	No stim	0	RelA	whole cell	3	0.12	3144.61	3024	3122	377.353	982.758	986	984	2161.85	2038	2138	259.422	9511
11	No stim	0	RelA	whole cell	3	0.128	3161.82	2943	3062	404.713	982.758	986	984	2179.06	1957	2078	278.92	9511
12	No stim	0	RelA	whole cell	3	0.113	3363.89	2630	3216	380.119	982.758	986	984	2381.13	1644	2232	269.068	9511
13	No stim	0	RelA	whole cell	3	0.143	3230.54	2956	3128	461.967	982.758	986	984	2247.78	1970	2144	321.432	9511
14	No stim	0	RelA	whole cell	3	0.202	3133.55	2606	3039	632.977	982.758	986	984	2150.79	1620	2055	434.46	9511
15	No stim	0	RelA	whole cell	3	0.09	3075.68	3034	3046	276.811	982.758	986	984	2092.92	2048	2062	188.363	9511
16	No stim	0	RelA	whole cell	3	0.111	3761.13	3500	3687	417.485	982.758	986	984	2778.37	2514	2703	308.399	9511
18	No stim	0	RelA	whole cell	3	0.101	2662.33	2424	2536	268.895	982.758	986	984	1679.57	1438	1552	169.636	9511
19	No stim	0	RelA	whole cell	3	0.102	2933.46	2701	2847	299.213	982.758	986	984	1950.71	1715	1863	198.972	9511
20	No stim	0	RelA	whole cell	3	0.109	2646.91	2311	2529	288.514	982.758	986	984	1664.15	1325	1545	181.393	9511
21	No stim	0	RelA	whole cell	3	0.14	2766.37	2720	2716	387.291	982.758	986	984	1783.61	1734	1732	249.705	9511
22	No stim	0	RelA	whole cell	3	0.131	3782.85	3800	3775	495.554	982.758	986	984	2800.09	2814	2791	366.812	9511
23	No stim	0	RelA	whole cell	3	0.185	3079.76	2838	2988	569.757	982.758	986	984	2097.01	1852	2004	387.946	9511
24	No stim	0	RelA	whole cell	3	0.146	2779.61	2419	2568	405.823	982.758	986	984	1796.85	1433	1584	262.34	9511
25	No stim	0	RelA	whole cell	3	0.155	3381.57	3532	3307	524.143	982.758	986	984	2398.81	2546	2323	371.816	9511
26	No stim	0	RelA	whole cell	3	0.109	3191.52	2420	2981	347.876	982.758	986	984	2208.76	1434	1997	240.755	9511
27	No stim	0	RelA	whole cell	3	0.118	3126.01	2787	3038	368.869	982.758	986	984	2143.25	1801	2054	252.904	9511
28	No stim	0	RelA	whole cell	3	0.107	3662.77	3234	3535	391.917	982.758	986	984	2680.01	2248	2551	286.762	9511
29	No stim	0	RelA	whole cell	3	0.12	3589.19	3127	3452	430.703	982.758	986	984	2606.43	2141	2468	312.772	9511
30	No stim	0	RelA	whole cell	3	0.117	2912.35	2736	2886	340.745	982.758	986	984	1929.59	1750	1902	225.762	9511
31	No stim	0	RelA	whole cell	3	0.145	3206.47	2914	3175	464.938	982.758	986	984	2223.71	1928	2191	322.438	9511
32	No stim	0	RelA	whole cell	3	0.121	2819.59	2641	2865	341.17	982.758	986	984	1836.83	1655	1881	222.256	9511
33	No stim	0	RelA	whole cell	3	0.13	2865.4	2576	2766	372.502	982.758	986	984	1882.64	1590	1782	244.744	9511
34	No stim	0	RelA	whole cell	3	0.089	2289.8	2156	2251	203.792	982.758	986	984	1307.04	1170	1267	116.327	9511
35	No stim	0	RelA	whole cell	3	0.162	2939.05	2639	2821	476.126	982.758	986	984	1956.29	1653	1837	316.919	9511
36	No stim	0	RelA	whole cell	3	0.157	3482.18	3479	3446	546.703	982.758	986	984	2499.42	2493	2462	392.41	9511
37	No stim	0	RelA	whole cell	3	0.101	3186.16	2699	3089	321.802	982.758	986	984	2203.4	1713	2105	222.543	9511
38	No stim	0	RelA	whole cell	3	0.106	2901.3	2386	2773	307.538	982.758	986	984	1918.55	1400	1789	203.366	9511
39	No stim	0	RelA	whole cell	3	0.156	2839.41	2328	2715	442.949	982.758	986	984	1856.66	1342	1731	289.638	9511
40	No stim	0	RelA	whole cell	3	0.134	3303.4	3332	3313	442.655	982.758	986	984	2320.64	2346	2329	310.966	9511
41	No stim	0	RelA	whole cell	3	0.107	2834.75	2664	2765	303.318	982.758	986	984	1851.99	1678	1781	198.163	9511
42	No stim	0	RelA	whole cell	3	0.11	2784.83	2343	2728	306.332	982.758	986	984	1802.08	1357	1744	198.228	9511
43	No stim	0	RelA	whole cell	3	0.101	3006.27	2398	2777	303.633	982.758	986	984	2023.51	1412	1793	204.375	9511
44	No stim	0	RelA	whole cell	3	0.172	3562.76	3363	3518	612.794	982.758	986	984	2580	2377	2534	443.76	9511
45	No stim	0	RelA	whole cell	3	0.083	2495.95	1874	2395	207.164	982.758	986	984	1513.2	888	1411	125.595	9511
46	No stim	0	RelA	whole cell	3	0.101	2950.24	2650	2823	297.974	982.758	986	984	1967.48	1664	1839	198.716	9511
47	No stim	0	RelA	whole cell	3	0.174	3632.6	2972	3504	632.072	982.758	986	984	2649.84	1986	2520	461.072	9511
48	No stim	0	RelA	whole cell	3	0.098	2968.66	2258	2683	290.929	982.758	986	984	1985.9	1272	1699	194.618	9511
49	No stim	0	RelA	whole cell	3	0.129	3199.47	3134	3186	412.731	982.758	986	984	2216.71	2148	2202	285.956	9511
50	No stim	0	RelA	whole cell	3	0.141	2790.19	2342	2644	393.417	982.758	986	984	1807.44	1356	1660	254.848	9511
0	No stim	0	RelA	cytoplasm	3	0.061	3863.89	3380	3676	235.697	982.758	986	984	2881.13	2394	2692	175.749	9511
1	No stim	0	RelA	cytoplasm	3	0.058	3427.38	2469	3230	198.788	982.758	986	984	2444.62	1483	2246	141.788	9511
2	No stim	0	RelA	cytoplasm	3	0.061	3197.73	2609	3176	195.061	982.758	986	984	2214.97	1623	2192	135.113	9511
3	No stim	0	RelA	cytoplasm	3	0.063	3456.67	3036	3208	217.77	982.758	986	984	2473.92	2050	2224	155.857	9511
4	No stim	0	RelA	cytoplasm	3	0.063	2924.72	2209	2838	184.257	982.758	986	984	1941.96	1223	1854	122.344	9511
5	No stim	0	RelA	cytoplasm	3	0.081	4029.36	2660	4189	326.378	982.758	986	984	3046.6	1674	3205	246.775	9511
6	No stim	0	RelA	cytoplasm	3	0.058	4019.94	3884	3953	233.157	982.758	986	984	3037.19	2898	2969	176.157	9511
7	No stim	0	RelA	cytoplasm	3	0.076	3035.77	2860	3029	230.718	982.758	986	984	2053.01	1874	2045	156.029	9511
8	No stim	0	RelA	cytoplasm	3	0.037	3634.36	3741	3660	134.471	982.758	986	984	2651.6	2755	2676	98.1092	9511
9	No stim	0	RelA	cytoplasm	3	0.036	2856.21	2684	2767	102.824	982.758	986	984	1873.45	1698	1783	67.4444	9511
10	No stim	0	RelA	cytoplasm	3	0.044	3196.39	2683	3203	140.641	982.758	986	984	2213.63	1697	2219	97.3997	9511
11	No stim	0	RelA	cytoplasm	3	0.067	3336.13	3293	3293	223.521	982.758	986	984	2353.37	2307	2309	157.676	9511
12	No stim	0	RelA	cytoplasm	3	0.047	3826.2	3431	3680	179.831	982.758	986	984	2843.44	2445	2696	133.642	9511
13	No stim	0	RelA	cytoplasm	3	0.087	3301.29	2838	3204	287.212	982.758	986	984	2318.53	1852	2220	201.712	9511
14	No stim	0	RelA	cytoplasm	3	0.108	3403.2	3042	3323	367.545	982.758	986	984	2420.44	2056	2339	261.407	9511
15	No stim	0	RelA	cytoplasm	3	0.045	2838.64	3034	2824	127.739	982.758	986	984	1855.88	2048	1840	83.5147	9511
16	No stim	0	RelA	cytoplasm	3	0.052	4077.5	3989	4031	212.03	982.758	986	984	3094.74	3003	3047	160.926	9511
18	No stim	0	RelA	cytoplasm	3	0.024	3164.07	2595	3123	75.9378	982.758	986	984	2181.32	1609	2139	52.3516	9511
19	No stim	0	RelA	cytoplasm	3	0.034	3197.06	2940	3129	108.7	982.758	986	984	2214.3	1954	2145	75.2862	9511
20	No stim	0	RelA	cytoplasm	3	0.051	2915.71	2856	2810	148.701	982.758	986	984	1932.95	1870	1826	98.5803	9511
21	No stim	0	RelA	cytoplasm	3	0.078	2832.59	2674	2790	220.942	982.758	986	984	1849.83	1688	1806	144.287	9511
22	No stim	0	RelA	cytoplasm	3	0.045	3876.56	4730	3784	174.445	982.758	986	984	2893.8	3744	2800	130.221	9511
23	No stim	0	RelA	cytoplasm	3	0.079	3286.88	3380	3328	259.664	982.758	986	984	2304.12	2394	2344	182.026	9511
24	No stim	0	RelA	cytoplasm	3	0.051	3292.39	2589	3118	167.912	982.758	986	984	2309.64	1603	2134	117.791	9511
25	No stim	0	RelA	cytoplasm	3	0.057	3562.98	3145	3535	203.09	982.758	986	984	2580.22	2159	2551	147.072	9511
26	No stim	0	RelA	cytoplasm	3	0.049	3422.44	4510	3125	167.7	982.758	986	984	2439.68	3524	2141	119.544	9511
27	No stim	0	RelA	cytoplasm	3	0.051	3349.64	3072	3338	170.832	982.758	986	984	2366.88	2086	2354	120.711	9511
28	No stim	0	RelA	cytoplasm	3	0.043	4022.8	3859	4006	172.981	982.758	986	984	3040.05	2873	3022	130.722	9511
29	No stim	0	RelA	cytoplasm	3	0.05	3885.7	4216	3820	194.285	982.758	986	984	2902.95	3230	2836	145.147	9511
30	No stim	0	RelA	cytoplasm	3	0.044	2912.59	3053	2897	128.154	982.758	986	984	1929.84	2067	1913	84.9128	9511
31	No stim	0	RelA	cytoplasm	3	0.081	3160.76	2552	3113	256.021	982.758	986	984	2178	1566	2129	176.418	9511
32	No stim	0	RelA	cytoplasm	3	0.053	2941.72	3122	2988	155.911	982.758	986	984	1958.96	2136	2004	103.825	9511
33	No stim	0	RelA	cytoplasm	3	0.055	3130.88	2832	3080	172.198	982.758	986	984	2148.12	1846	2096	118.147	9511
34	No stim	0	RelA	cytoplasm	3	0.024	2509.93	2341	2493	60.2384	982.758	986	984	1527.17	1355	1509	36.6522	9511
35	No stim	0	RelA	cytoplasm	3	0.066	3226.88	2814	3194	212.974	982.758	986	984	2244.12	1828	2210	148.112	9511
36	No stim	0	RelA	cytoplasm	3	0.081	3589.74	3622	3594	290.769	982.758	986	984	2606.98	2636	2610	211.165	9511
37	No stim	0	RelA	cytoplasm	3	0.03	3509.46	3159	3393	105.284	982.758	986	984	2526.7	2173	2409	75.801	9511
38	No stim	0	RelA	cytoplasm	3	0.033	3422.97	3081	3209	112.958	982.758	986	984	2440.21	2095	2225	80.527	9511
39	No stim	0	RelA	cytoplasm	3	0.066	3295.94	3610	3311	217.532	982.758	986	984	2313.18	2624	2327	152.67	9511
40	No stim	0	RelA	cytoplasm	3	0.062	3436.03	3739	3456	213.034	982.758	986	984	2453.27	2753	2472	152.103	9511
41	No stim	0	RelA	cytoplasm	3	0.047	3006.22	2750	2990	141.292	982.758	986	984	2023.46	1764	2006	95.1028	9511
42	No stim	0	RelA	cytoplasm	3	0.048	3108.28	3277	3072	149.198	982.758	986	984	2125.53	2291	2088	102.025	9511
43	No stim	0	RelA	cytoplasm	3	0.051	3448.72	3076	3198	175.885	982.758	986	984	2465.96	2090	2214	125.764	9511
44	No stim	0	RelA	cytoplasm	3	0.062	3729.6	3451	3748	231.235	982.758	986	984	2746.84	2465	2764	170.304	9511
45	No stim	0	RelA	cytoplasm	3	0.031	2835.38	2371	2915	87.8969	982.758	986	984	1852.62	1385	1931	57.4314	9511
46	No stim	0	RelA	cytoplasm	3	0.043	3240.22	2979	3033	139.33	982.758	986	984	2257.46	1993	2049	97.0709	9511
47	No stim	0	RelA	cytoplasm	3	0.083	3906.94	2652	3877	324.276	982.758	986	984	2924.18	1666	2893	242.707	9511
48	No stim	0	RelA	cytoplasm	3	0.052	3406.6	2484	3252	177.143	982.758	986	984	2423.84	1498	2268	126.04	9511
49	No stim	0	RelA	cytoplasm	3	0.074	3233.6	3143	3212	239.286	982.758	986	984	2250.84	2157	2228	166.562	9511
50	No stim	0	RelA	cytoplasm	3	0.038	3319.18	3014	3305	126.129	982.758	986	984	2336.42	2028	2321	88.784	9511
0	No stim	0	cRel	nucleus	4	0.054	1502.09	1460	1500	81.1128	953.837	954	954	548.252	506	546	29.6056	2716
1	No stim	0	cRel	nucleus	4	0.044	1301.38	1285	1297	57.2607	953.837	954	954	347.543	331	343	15.2919	2716
2	No stim	0	cRel	nucleus	4	0.04	1443.01	1408	1435	57.7206	953.837	954	954	489.177	454	481	19.5671	2716
3	No stim	0	cRel	nucleus	4	0.068	1205.5	1174	1205	81.9741	953.837	954	954	251.665	220	251	17.1132	2716
4	No stim	0	cRel	nucleus	4	0.071	1369.85	1362	1368	97.259	953.837	954	954	416.008	408	414	29.5366	2716
5	No stim	0	cRel	nucleus	4	0.043	1252.72	1236	1253	53.8671	953.837	954	954	298.886	282	299	12.8521	2716
6	No stim	0	cRel	nucleus	4	0.053	1518.87	1571	1515	80.5001	953.837	954	954	565.033	617	561	29.9467	2716
7	No stim	0	cRel	nucleus	4	0.074	1452.75	1463	1450	107.503	953.837	954	954	498.91	509	496	36.9193	2716
8	No stim	0	cRel	nucleus	4	0.058	1495.44	1467	1489	86.7357	953.837	954	954	541.606	513	535	31.4131	2716
9	No stim	0	cRel	nucleus	4	0.058	1573.22	1487	1554	91.2467	953.837	954	954	619.382	533	600	35.9242	2716
10	No stim	0	cRel	nucleus	4	0.069	1276.46	1285	1275	88.0755	953.837	954	954	322.62	331	321	22.2608	2716
11	No stim	0	cRel	nucleus	4	0.07	1468.63	1464	1466	102.804	953.837	954	954	514.794	510	512	36.0356	2716
12	No stim	0	cRel	nucleus	4	0.028	1792.41	1716	1793	50.1874	953.837	954	954	838.571	762	839	23.48	2716
13	No stim	0	cRel	nucleus	4	0.067	1622.17	1563	1610	108.685	953.837	954	954	668.331	609	656	44.7782	2716
14	No stim	0	cRel	nucleus	4	0.069	1594.56	1578	1597	110.024	953.837	954	954	640.718	624	643	44.2095	2716
15	No stim	0	cRel	nucleus	4	0.057	1388.01	1341	1387	79.1166	953.837	954	954	434.174	387	433	24.7479	2716
16	No stim	0	cRel	nucleus	4	0.066	1256.75	1230	1255	82.9453	953.837	954	954	302.91	276	301	19.9921	2716
17	No stim	0	cRel	nucleus	4	0.051	1507.86	1544	1499	76.9009	953.837	954	954	554.023	590	545	28.2552	2716
18	No stim	0	cRel	nucleus	4	0.075	1430.63	1468	1432	107.297	953.837	954	954	476.794	514	478	35.7595	2716
19	No stim	0	cRel	nucleus	4	0.067	1716.1	1643	1714	114.978	953.837	954	954	762.26	689	760	51.0714	2716
20	No stim	0	cRel	nucleus	4	0.063	1378.6	1359	1377	86.852	953.837	954	954	424.766	405	423	26.7603	2716
21	No stim	0	cRel	nucleus	4	0.053	1627.99	1542	1624	86.2835	953.837	954	954	674.153	588	670	35.7301	2716
22	No stim	0	cRel	nucleus	4	0.044	1368.15	1341	1354	60.1988	953.837	954	954	414.317	387	400	18.2299	2716
23	No stim	0	cRel	nucleus	4	0.085	1865.84	1829	1852	158.596	953.837	954	954	911.998	875	898	77.5198	2716
24	No stim	0	cRel	nucleus	4	0.066	1375.7	1384	1369	90.7962	953.837	954	954	421.863	430	415	27.843	2716
25	No stim	0	cRel	nucleus	4	0.058	1720.88	1631	1712	99.8112	953.837	954	954	767.045	677	758	44.4886	2716
26	No stim	0	cRel	nucleus	4	0.089	1477.49	1427	1475	131.497	953.837	954	954	523.657	473	521	46.6055	2716
27	No stim	0	cRel	nucleus	4	0.073	1394.44	1330	1391	101.794	953.837	954	954	440.603	376	437	32.164	2716
28	No stim	0	cRel	nucleus	4	0.056	2010.25	2051	2015	112.574	953.837	954	954	1056.41	1097	1061	59.1592	2716
29	No stim	0	cRel	nucleus	4	0.077	1410.38	1358	1401	108.599	953.837	954	954	456.542	404	447	35.1537	2716
30	No stim	0	cRel	nucleus	4	0.042	1567.05	1557	1565	65.816	953.837	954	954	613.21	603	611	25.7548	2716
31	No stim	0	cRel	nucleus	4	0.061	1441.16	1422	1432	87.9107	953.837	954	954	487.322	468	478	29.7266	2716
32	No stim	0	cRel	nucleus	4	0.058	1406.98	1376	1406	81.6046	953.837	954	954	453.139	422	452	26.2821	2716
33	No stim	0	cRel	nucleus	4	0.055	1314.05	1330	1318	72.2725	953.837	954	954	360.208	376	364	19.8114	2716
34	No stim	0	cRel	nucleus	4	0.079	1422.1	1388	1424	112.346	953.837	954	954	468.258	434	470	36.9924	2716
35	No stim	0	cRel	nucleus	4	0.075	1214.15	1220	1215	91.0613	953.837	954	954	260.313	266	261	19.5235	2716
36	No stim	0	cRel	nucleus	4	0.041	1833.07	1843	1824	75.1558	953.837	954	954	879.231	889	870	36.0485	2716
37	No stim	0	cRel	nucleus	4	0.086	1381.28	1384	1384	118.79	953.837	954	954	427.447	430	430	36.7604	2716
38	No stim	0	cRel	nucleus	4	0.05	1772.89	1681	1777	88.6448	953.837	954	954	819.058	727	823	40.9529	2716
39	No stim	0	cRel	nucleus	4	0.033	1498.27	1434	1494	49.443	953.837	954	954	544.437	480	540	17.9664	2716
40	No stim	0	cRel	nucleus	4	0.046	1339.43	1334	1337	61.6139	953.837	954	954	385.596	380	383	17.7374	2716
41	No stim	0	cRel	nucleus	4	0.075	1419.82	1387	1399	106.487	953.837	954	954	465.986	433	445	34.949	2716
43	No stim	0	cRel	nucleus	4	0.044	1666.49	1674	1672	73.3256	953.837	954	954	712.654	720	718	31.3568	2716
0	No stim	0	cRel	whole cell	4	0.108	1535.52	1488	1517	165.837	953.837	954	954	581.687	534	563	62.8222	2716
1	No stim	0	cRel	whole cell	4	0.098	1336.26	1331	1329	130.954	953.837	954	954	382.427	377	375	37.4778	2716
2	No stim	0	cRel	whole cell	4	0.104	1593.49	1470	1534	165.723	953.837	954	954	639.654	516	580	66.524	2716
3	No stim	0	cRel	whole cell	4	0.108	1226.81	1208	1223	132.496	953.837	954	954	272.975	254	269	29.4813	2716
4	No stim	0	cRel	whole cell	4	0.128	1383.86	1362	1380	177.134	953.837	954	954	430.024	408	426	55.0431	2716
5	No stim	0	cRel	whole cell	4	0.105	1330.79	1236	1294	139.733	953.837	954	954	376.954	282	340	39.5802	2716
6	No stim	0	cRel	whole cell	4	0.137	1527.62	1571	1531	209.284	953.837	954	954	573.783	617	577	78.6083	2716
7	No stim	0	cRel	whole cell	4	0.147	1502.91	1409	1474	220.929	953.837	954	954	549.078	455	520	80.7145	2716
8	No stim	0	cRel	whole cell	4	0.12	1540.29	1467	1520	184.834	953.837	954	954	586.449	513	566	70.3739	2716
9	No stim	0	cRel	whole cell	4	0.131	1759.69	1590	1652	230.519	953.837	954	954	805.853	636	698	105.567	2716
10	No stim	0	cRel	whole cell	4	0.15	1288.53	1256	1281	193.279	953.837	954	954	334.69	302	327	50.2035	2716
11	No stim	0	cRel	whole cell	4	0.12	1504.06	1464	1488	180.487	953.837	954	954	550.218	510	534	66.0262	2716
12	No stim	0	cRel	whole cell	4	0.099	1765.45	1801	1777	174.779	953.837	954	954	811.612	847	823	80.3496	2716
13	No stim	0	cRel	whole cell	4	0.158	1717.88	1632	1665	271.425	953.837	954	954	764.04	678	711	120.718	2716
14	No stim	0	cRel	whole cell	4	0.115	1610.95	1646	1607	185.26	953.837	954	954	657.118	692	653	75.5686	2716
15	No stim	0	cRel	whole cell	4	0.113	1418.88	1414	1413	160.333	953.837	954	954	465.043	460	459	52.5499	2716
16	No stim	0	cRel	whole cell	4	0.128	1298.48	1242	1285	166.206	953.837	954	954	344.645	288	331	44.1146	2716
17	No stim	0	cRel	whole cell	4	0.1	1558.07	1491	1519	155.807	953.837	954	954	604.236	537	565	60.4236	2716
18	No stim	0	cRel	whole cell	4	0.173	1373.45	1390	1377	237.606	953.837	954	954	419.61	436	423	72.5925	2716
19	No stim	0	cRel	whole cell	4	0.128	1740.39	1771	1722	222.77	953.837	954	954	786.557	817	768	100.679	2716
20	No stim	0	cRel	whole cell	4	0.111	1399.12	1356	1392	155.303	953.837	954	954	445.288	402	438	49.427	2716
21	No stim	0	cRel	whole cell	4	0.108	1649.88	1477	1624	178.187	953.837	954	954	696.041	523	670	75.1724	2716
22	No stim	0	cRel	whole cell	4	0.126	1456.9	1341	1441	183.569	953.837	954	954	503.062	387	487	63.3858	2716
23	No stim	0	cRel	whole cell	4	0.169	1873.95	1808	1862	316.697	953.837	954	954	920.11	854	908	155.499	2716
24	No stim	0	cRel	whole cell	4	0.137	1463.52	1384	1415	200.502	953.837	954	954	509.682	430	461	69.8264	2716
25	No stim	0	cRel	whole cell	4	0.129	1790.63	1586	1750	230.991	953.837	954	954	836.794	632	796	107.946	2716
26	No stim	0	cRel	whole cell	4	0.175	1540.77	1427	1519	269.634	953.837	954	954	586.929	473	565	102.713	2716
27	No stim	0	cRel	whole cell	4	0.148	1465.97	1399	1438	216.964	953.837	954	954	512.137	445	484	75.7963	2716
28	No stim	0	cRel	whole cell	4	0.138	1893.33	1902	1923	261.279	953.837	954	954	939.489	948	969	129.649	2716
29	No stim	0	cRel	whole cell	4	0.131	1432.32	1378	1421	187.634	953.837	954	954	478.481	424	467	62.681	2716
30	No stim	0	cRel	whole cell	4	0.11	1595.88	1606	1589	175.547	953.837	954	954	642.044	652	635	70.6248	2716
31	No stim	0	cRel	whole cell	4	0.101	1493.82	1489	1475	150.876	953.837	954	954	539.982	535	521	54.5382	2716
32	No stim	0	cRel	whole cell	4	0.116	1444.38	1479	1434	167.548	953.837	954	954	490.538	525	480	56.9024	2716
33	No stim	0	cRel	whole cell	4	0.098	1344.26	1330	1338	131.737	953.837	954	954	390.42	376	384	38.2612	2716
34	No stim	0	cRel	whole cell	4	0.145	1452.26	1436	1443	210.578	953.837	954	954	498.423	482	489	72.2713	2716
35	No stim	0	cRel	whole cell	4	0.119	1232.26	1198	1225	146.639	953.837	954	954	278.422	244	271	33.1322	2716
36	No stim	0	cRel	whole cell	4	0.104	1930.51	1731	1860	200.773	953.837	954	954	976.671	777	906	101.574	2716
37	No stim	0	cRel	whole cell	4	0.116	1397.26	1384	1393	162.082	953.837	954	954	443.419	430	439	51.4366	2716
38	No stim	0	cRel	whole cell	4	0.107	1819.06	1632	1796	194.639	953.837	954	954	865.223	678	842	92.5789	2716
39	No stim	0	cRel	whole cell	4	0.099	1567.75	1434	1538	155.207	953.837	954	954	613.915	480	584	60.7776	2716
40	No stim	0	cRel	whole cell	4	0.094	1330.68	1321	1329	125.084	953.837	954	954	376.846	367	375	35.4235	2716
41	No stim	0	cRel	whole cell	4	0.143	1469.53	1354	1438	210.143	953.837	954	954	515.693	400	484	73.7441	2716
43	No stim	0	cRel	whole cell	4	0.137	1802.86	1662	1766	246.992	953.837	954	954	849.023	708	812	116.316	2716
0	No stim	0	cRel	cytoplasm	4	0.054	1568.76	1488	1545	84.7129	953.837	954	954	614.921	534	591	33.2057	2716
1	No stim	0	cRel	cytoplasm	4	0.053	1365.19	1331	1355	72.3552	953.837	954	954	411.356	377	401	21.8019	2716
2	No stim	0	cRel	cytoplasm	4	0.064	1687.44	1616	1642	107.996	953.837	954	954	733.606	662	688	46.9508	2716
3	No stim	0	cRel	cytoplasm	4	0.039	1263.85	1275	1262	49.2903	953.837	954	954	310.017	321	308	12.0907	2716
4	No stim	0	cRel	cytoplasm	4	0.057	1401.18	1388	1393	79.8673	953.837	954	954	447.344	434	439	25.4986	2716
5	No stim	0	cRel	cytoplasm	4	0.062	1384.88	1310	1351	85.8626	953.837	954	954	431.043	356	397	26.7247	2716
6	No stim	0	cRel	cytoplasm	4	0.083	1533.21	1488	1553	127.256	953.837	954	954	579.37	534	599	48.0877	2716
7	No stim	0	cRel	cytoplasm	4	0.074	1553.3	1445	1534	114.944	953.837	954	954	599.467	491	580	44.3606	2716
8	No stim	0	cRel	cytoplasm	4	0.062	1582.3	1495	1572	98.1027	953.837	954	954	628.464	541	618	38.9648	2716
9	No stim	0	cRel	cytoplasm	4	0.073	1907.49	1590	1822	139.246	953.837	954	954	953.649	636	868	69.6164	2716
10	No stim	0	cRel	cytoplasm	4	0.081	1298.76	1359	1283	105.199	953.837	954	954	344.918	405	329	27.9384	2716
11	No stim	0	cRel	cytoplasm	4	0.05	1553.56	1577	1555	77.6779	953.837	954	954	599.72	623	601	29.986	2716
12	No stim	0	cRel	cytoplasm	4	0.071	1754.97	1679	1760	124.603	953.837	954	954	801.133	725	806	56.8804	2716
13	No stim	0	cRel	cytoplasm	4	0.091	1787.47	1632	1756	162.66	953.837	954	954	833.636	678	802	75.8609	2716
14	No stim	0	cRel	cytoplasm	4	0.046	1635.89	1595	1643	75.2508	953.837	954	954	682.049	641	689	31.3743	2716
15	No stim	0	cRel	cytoplasm	4	0.057	1449.81	1414	1449	82.6391	953.837	954	954	495.971	460	495	28.2703	2716
16	No stim	0	cRel	cytoplasm	4	0.062	1342.39	1301	1332	83.2285	953.837	954	954	388.558	347	378	24.0906	2716
17	No stim	0	cRel	cytoplasm	4	0.048	1611.57	1457	1553	77.3551	953.837	954	954	657.728	503	599	31.5709	2716
18	No stim	0	cRel	cytoplasm	4	0.098	1329.83	1381	1335	130.324	953.837	954	954	375.996	427	381	36.8476	2716
19	No stim	0	cRel	cytoplasm	4	0.061	1767.43	1771	1745	107.814	953.837	954	954	813.598	817	791	49.6295	2716
20	No stim	0	cRel	cytoplasm	4	0.049	1425.56	1390	1424	69.8522	953.837	954	954	471.719	436	470	23.1142	2716
21	No stim	0	cRel	cytoplasm	4	0.055	1670.91	1492	1625	91.8998	953.837	954	954	717.069	538	671	39.4388	2716
22	No stim	0	cRel	cytoplasm	4	0.081	1505.18	1492	1511	121.919	953.837	954	954	551.339	538	557	44.6585	2716
23	No stim	0	cRel	cytoplasm	4	0.084	1882.19	1820	1886	158.104	953.837	954	954	928.358	866	932	77.9821	2716
24	No stim	0	cRel	cytoplasm	4	0.071	1545.17	1362	1533	109.707	953.837	954	954	591.334	408	579	41.9847	2716
25	No stim	0	cRel	cytoplasm	4	0.072	1847.04	2017	1841	132.987	953.837	954	954	893.207	1063	887	64.3109	2716
26	No stim	0	cRel	cytoplasm	4	0.087	1605.54	1648	1623	139.682	953.837	954	954	651.707	694	669	56.6985	2716
27	No stim	0	cRel	cytoplasm	4	0.074	1536.78	1392	1535	113.721	953.837	954	954	582.939	438	581	43.1375	2716
28	No stim	0	cRel	cytoplasm	4	0.082	1813.57	1919	1859	148.713	953.837	954	954	859.731	965	905	70.4979	2716
29	No stim	0	cRel	cytoplasm	4	0.054	1463.72	1382	1453	79.041	953.837	954	954	509.885	428	499	27.5338	2716
30	No stim	0	cRel	cytoplasm	4	0.068	1613.57	1606	1606	109.722	953.837	954	954	659.729	652	652	44.8616	2716
31	No stim	0	cRel	cytoplasm	4	0.04	1574.23	1491	1560	62.9693	953.837	954	954	620.395	537	606	24.8158	2716
32	No stim	0	cRel	cytoplasm	4	0.057	1482.41	1423	1479	84.4974	953.837	954	954	528.574	469	525	30.1287	2716
33	No stim	0	cRel	cytoplasm	4	0.043	1383.19	1407	1376	59.477	953.837	954	954	429.35	453	422	18.4621	2716
34	No stim	0	cRel	cytoplasm	4	0.066	1488.25	1439	1485	98.2246	953.837	954	954	534.415	485	531	35.2714	2716
35	No stim	0	cRel	cytoplasm	4	0.044	1262.65	1264	1253	55.5564	953.837	954	954	308.809	310	299	13.5876	2716
36	No stim	0	cRel	cytoplasm	4	0.063	1994.85	1729	1963	125.675	953.837	954	954	1041.01	775	1009	65.5838	2716
37	No stim	0	cRel	cytoplasm	4	0.03	1442.81	1386	1438	43.2843	953.837	954	954	488.972	432	484	14.6692	2716
38	No stim	0	cRel	cytoplasm	4	0.058	1858.72	1677	1824	107.806	953.837	954	954	904.879	723	870	52.483	2716
39	No stim	0	cRel	cytoplasm	4	0.066	1602.49	1498	1586	105.764	953.837	954	954	648.655	544	632	42.8112	2716
40	No stim	0	cRel	cytoplasm	4	0.048	1322.29	1264	1316	63.4699	953.837	954	954	368.453	310	362	17.6857	2716
41	No stim	0	cRel	cytoplasm	4	0.068	1524.47	1429	1500	103.664	953.837	954	954	570.632	475	546	38.803	2716
43	No stim	0	cRel	cytoplasm	4	0.093	1866.76	1767	1850	173.609	953.837	954	954	912.926	813	896	84.9021	2716
0	No stim	0	H2B	nucleus	4	0.054	2430.86	2514	2497	131.266	561.352	560	561	1869.51	1954	1936	100.953
1	No stim	0	H2B	nucleus	4	0.044	2879.13	2594	2855	126.682	561.352	560	561	2317.78	2034	2294	101.982
2	No stim	0	H2B	nucleus	4	0.04	2073.65	2244	2118	82.946	561.352	560	561	1512.3	1684	1557	60.4919
3	No stim	0	H2B	nucleus	4	0.068	4205.05	3879	4242	285.943	561.352	560	561	3643.7	3319	3681	247.772
4	No stim	0	H2B	nucleus	4	0.071	4142.55	4543	4166	294.121	561.352	560	561	3581.19	3983	3605	254.265
5	No stim	0	H2B	nucleus	4	0.043	3380	3022	3367	145.34	561.352	560	561	2818.65	2462	2806	121.202
6	No stim	0	H2B	nucleus	4	0.053	2935.59	2566	2986	155.586	561.352	560	561	2374.23	2006	2425	125.834
7	No stim	0	H2B	nucleus	4	0.074	3557.24	3852	3599	263.235	561.352	560	561	2995.88	3292	3038	221.695
8	No stim	0	H2B	nucleus	4	0.058	3027.02	2946	3042	175.567	561.352	560	561	2465.67	2386	2481	143.009
9	No stim	0	H2B	nucleus	4	0.058	3862.5	4002	3894	224.025	561.352	560	561	3301.15	3442	3333	191.467
10	No stim	0	H2B	nucleus	4	0.069	2741.63	2492	2727	189.173	561.352	560	561	2180.28	1932	2166	150.439
11	No stim	0	H2B	nucleus	4	0.07	3030.82	3067	3067	212.157	561.352	560	561	2469.47	2507	2506	172.863
12	No stim	0	H2B	nucleus	4	0.028	3145.56	2775	3118	88.0756	561.352	560	561	2584.2	2215	2557	72.3577
13	No stim	0	H2B	nucleus	4	0.067	4721.58	4273	4691	316.346	561.352	560	561	4160.23	3713	4130	278.735
14	No stim	0	H2B	nucleus	4	0.069	2748.64	2826	2752	189.656	561.352	560	561	2187.28	2266	2191	150.923
15	No stim	0	H2B	nucleus	4	0.057	2665.26	2767	2694	151.92	561.352	560	561	2103.91	2207	2133	119.923
16	No stim	0	H2B	nucleus	4	0.066	4187.58	3653	4143	276.38	561.352	560	561	3626.23	3093	3582	239.331
17	No stim	0	H2B	nucleus	4	0.051	3129.01	2665	3155	159.58	561.352	560	561	2567.66	2105	2594	130.951
18	No stim	0	H2B	nucleus	4	0.075	2629.5	2707	2689	197.212	561.352	560	561	2068.15	2147	2128	155.111
19	No stim	0	H2B	nucleus	4	0.067	2722.92	2198	2747	182.436	561.352	560	561	2161.57	1638	2186	144.825
20	No stim	0	H2B	nucleus	4	0.063	2273.71	2543	2297	143.244	561.352	560	561	1712.36	1983	1736	107.879
21	No stim	0	H2B	nucleus	4	0.053	3003.62	3043	3006	159.192	561.352	560	561	2442.27	2483	2445	129.44
22	No stim	0	H2B	nucleus	4	0.044	3144.85	2877	3217	138.374	561.352	560	561	2583.5	2317	2656	113.674
23	No stim	0	H2B	nucleus	4	0.085	2154.46	2225	2161	183.129	561.352	560	561	1593.11	1665	1600	135.414
24	No stim	0	H2B	nucleus	4	0.066	4045.09	3843	4046	266.976	561.352	560	561	3483.74	3283	3485	229.927
25	No stim	0	H2B	nucleus	4	0.058	2478.41	2778	2455	143.748	561.352	560	561	1917.06	2218	1894	111.189
26	No stim	0	H2B	nucleus	4	0.089	4228.34	4204	4285	376.322	561.352	560	561	3666.99	3644	3724	326.362
27	No stim	0	H2B	nucleus	4	0.073	4195.43	4313	4212	306.267	561.352	560	561	3634.08	3753	3651	265.288
28	No stim	0	H2B	nucleus	4	0.056	2480.12	2353	2504	138.887	561.352	560	561	1918.77	1793	1943	107.451
29	No stim	0	H2B	nucleus	4	0.077	3630.39	3268	3642	279.54	561.352	560	561	3069.04	2708	3081	236.316
30	No stim	0	H2B	nucleus	4	0.042	3083.81	2743	3029	129.52	561.352	560	561	2522.46	2183	2468	105.943
31	No stim	0	H2B	nucleus	4	0.061	3079.93	3355	3084	187.876	561.352	560	561	2518.58	2795	2523	153.634
32	No stim	0	H2B	nucleus	4	0.058	2904.46	2459	2911	168.459	561.352	560	561	2343.11	1899	2350	135.9
33	No stim	0	H2B	nucleus	4	0.055	2744.51	2730	2762	150.948	561.352	560	561	2183.16	2170	2201	120.074
34	No stim	0	H2B	nucleus	4	0.079	4206.72	3918	4197	332.331	561.352	560	561	3645.37	3358	3636	287.984
35	No stim	0	H2B	nucleus	4	0.075	4204.44	4119	4265	315.333	561.352	560	561	3643.08	3559	3704	273.231
36	No stim	0	H2B	nucleus	4	0.041	3377.9	3096	3383	138.494	561.352	560	561	2816.55	2536	2822	115.479
37	No stim	0	H2B	nucleus	4	0.086	4346.19	4682	4383	373.772	561.352	560	561	3784.83	4122	3822	325.496
38	No stim	0	H2B	nucleus	4	0.05	2662.44	2583	2649	133.122	561.352	560	561	2101.09	2023	2088	105.054
39	No stim	0	H2B	nucleus	4	0.033	3096.58	3175	3139	102.187	561.352	560	561	2535.23	2615	2578	83.6627
40	No stim	0	H2B	nucleus	4	0.046	2506.78	2362	2492	115.312	561.352	560	561	1945.43	1802	1931	89.4898
41	No stim	0	H2B	nucleus	4	0.075	4187.33	3969	4192	314.049	561.352	560	561	3625.97	3409	3631	271.948
43	No stim	0	H2B	nucleus	4	0.044	3090.18	3007	3073	135.968	561.352	560	561	2528.82	2447	2512	111.268
0	No stim	0	H2B	whole cell	4	0.108	1952.97	1844	2068	210.921	561.352	560	561	1391.62	1284	1507	150.295
1	No stim	0	H2B	whole cell	4	0.098	2387.65	2241	2512	233.99	561.352	560	561	1826.3	1681	1951	178.977
2	No stim	0	H2B	whole cell	4	0.104	1614.51	1307	1678	167.909	561.352	560	561	1053.16	747	1117	109.528
3	No stim	0	H2B	whole cell	4	0.108	3674.77	3879	3915	396.875	561.352	560	561	3113.41	3319	3354	336.249
4	No stim	0	H2B	whole cell	4	0.128	3398.92	3487	3511	435.062	561.352	560	561	2837.57	2927	2950	363.209
5	No stim	0	H2B	whole cell	4	0.105	2529.06	994	2669	265.551	561.352	560	561	1967.7	434	2108	206.609
6	No stim	0	H2B	whole cell	4	0.137	2004.8	1045	1901	274.657	561.352	560	561	1443.44	485	1340	197.752
7	No stim	0	H2B	whole cell	4	0.147	2672.78	3852	2904	392.899	561.352	560	561	2111.43	3292	2343	310.38
8	No stim	0	H2B	whole cell	4	0.12	2282.29	1415	2355	273.875	561.352	560	561	1720.94	855	1794	206.512
9	No stim	0	H2B	whole cell	4	0.131	2862.74	4002	3104	375.019	561.352	560	561	2301.39	3442	2543	301.482
10	No stim	0	H2B	whole cell	4	0.15	2264.39	2492	2392	339.659	561.352	560	561	1703.04	1932	1831	255.456
11	No stim	0	H2B	whole cell	4	0.12	2467.29	3067	2564	296.075	561.352	560	561	1905.94	2507	2003	228.713
12	No stim	0	H2B	whole cell	4	0.099	2489.98	2395	2566	246.508	561.352	560	561	1928.63	1835	2005	190.934
13	No stim	0	H2B	whole cell	4	0.158	3292.92	1498	3498	520.281	561.352	560	561	2731.57	938	2937	431.587
14	No stim	0	H2B	whole cell	4	0.115	2311.75	2826	2457	265.851	561.352	560	561	1750.4	2266	1896	201.296
15	No stim	0	H2B	whole cell	4	0.113	2124.02	2767	2277	240.014	561.352	560	561	1562.67	2207	1716	176.582
16	No stim	0	H2B	whole cell	4	0.128	3282.63	2244	3525	420.176	561.352	560	561	2721.28	1684	2964	348.323
17	No stim	0	H2B	whole cell	4	0.1	2433.25	1215	2502	243.325	561.352	560	561	1871.9	655	1941	187.19
18	No stim	0	H2B	whole cell	4	0.173	1816.08	842	1728	314.181	561.352	560	561	1254.72	282	1167	217.067
19	No stim	0	H2B	whole cell	4	0.128	2205.72	2198	2300	282.332	561.352	560	561	1644.37	1638	1739	210.479
20	No stim	0	H2B	whole cell	4	0.111	1829.53	2543	1892	203.078	561.352	560	561	1268.18	1983	1331	140.768
21	No stim	0	H2B	whole cell	4	0.108	2324.42	3043	2428	251.038	561.352	560	561	1763.07	2483	1867	190.412
22	No stim	0	H2B	whole cell	4	0.126	2271.72	1543	2272	286.237	561.352	560	561	1710.37	983	1711	215.506
23	No stim	0	H2B	whole cell	4	0.169	1605.88	829	1649	271.393	561.352	560	561	1044.52	269	1088	176.525
24	No stim	0	H2B	whole cell	4	0.137	3060.07	3843	3307	419.229	561.352	560	561	2498.71	3283	2746	342.324
25	No stim	0	H2B	whole cell	4	0.129	1884.82	2778	1912	243.142	561.352	560	561	1323.47	2218	1351	170.728
26	No stim	0	H2B	whole cell	4	0.175	3206.8	1439	3500	561.191	561.352	560	561	2645.45	879	2939	462.954
27	No stim	0	H2B	whole cell	4	0.148	3155.93	4313	3499	467.078	561.352	560	561	2594.58	3753	2938	383.998
28	No stim	0	H2B	whole cell	4	0.138	1846.46	1739	1902	254.812	561.352	560	561	1285.11	1179	1341	177.346
29	No stim	0	H2B	whole cell	4	0.131	3128.12	3216	3305	409.784	561.352	560	561	2566.77	2656	2744	336.247
30	No stim	0	H2B	whole cell	4	0.11	2312.01	2743	2402	254.322	561.352	560	561	1750.66	2183	1841	192.573
31	No stim	0	H2B	whole cell	4	0.101	2546.56	3355	2674	257.202	561.352	560	561	1985.21	2795	2113	200.506
32	No stim	0	H2B	whole cell	4	0.116	2274.7	1266	2346	263.866	561.352	560	561	1713.35	706	1785	198.749
33	No stim	0	H2B	whole cell	4	0.098	2284.61	1619	2388	223.892	561.352	560	561	1723.26	1059	1827	168.879
34	No stim	0	H2B	whole cell	4	0.145	3371.45	3918	3643	488.86	561.352	560	561	2810.1	3358	3082	407.464
35	No stim	0	H2B	whole cell	4	0.119	3608.66	3393	3842	429.431	561.352	560	561	3047.31	2833	3281	362.63
36	No stim	0	H2B	whole cell	4	0.104	2522.17	1459	2564	262.306	561.352	560	561	1960.82	899	2003	203.925
37	No stim	0	H2B	whole cell	4	0.116	3946.8	4682	4094	457.829	561.352	560	561	3385.45	4122	3533	392.712
38	No stim	0	H2B	whole cell	4	0.107	2127.78	2583	2239	227.672	561.352	560	561	1566.42	2023	1678	167.607
39	No stim	0	H2B	whole cell	4	0.099	2211.38	2377	2275	218.926	561.352	560	561	1650.03	1817	1714	163.353
40	No stim	0	H2B	whole cell	4	0.094	2112.72	2362	2195	198.596	561.352	560	561	1551.37	1802	1634	145.829
41	No stim	0	H2B	whole cell	4	0.143	3275.29	3617	3561	468.366	561.352	560	561	2713.94	3057	3000	388.093
43	No stim	0	H2B	whole cell	4	0.137	2086.71	697	2195	285.879	561.352	560	561	1525.35	137	1634	208.973
0	No stim	0	H2B	cytoplasm	4	0.054	1477.95	808	1450	79.8094	561.352	560	561	916.6	248	889	49.4964
1	No stim	0	H2B	cytoplasm	4	0.053	1980.08	2241	2082	104.944	561.352	560	561	1418.73	1681	1521	75.1925
2	No stim	0	H2B	cytoplasm	4	0.064	1327.84	1307	1305	84.9817	561.352	560	561	766.487	747	744	49.0552
3	No stim	0	H2B	cytoplasm	4	0.039	2752.98	2230	2788	107.366	561.352	560	561	2191.63	1670	2227	85.4734
4	No stim	0	H2B	cytoplasm	4	0.057	2480	2015	2502	141.36	561.352	560	561	1918.64	1455	1941	109.363
5	No stim	0	H2B	cytoplasm	4	0.062	1939.48	994	1924	120.248	561.352	560	561	1378.13	434	1363	85.4442
6	No stim	0	H2B	cytoplasm	4	0.083	1410.5	1045	1282	117.071	561.352	560	561	849.145	485	721	70.479
7	No stim	0	H2B	cytoplasm	4	0.074	1784.41	1295	1669	132.046	561.352	560	561	1223.06	735	1108	90.5063
8	No stim	0	H2B	cytoplasm	4	0.062	1584.51	1415	1505	98.2395	561.352	560	561	1023.16	855	944	63.4357
9	No stim	0	H2B	cytoplasm	4	0.073	2070.34	1094	1976	151.135	561.352	560	561	1508.99	534	1415	110.156
10	No stim	0	H2B	cytoplasm	4	0.081	1859.98	2060	1988	150.659	561.352	560	561	1298.63	1500	1427	105.189
11	No stim	0	H2B	cytoplasm	4	0.05	1679.82	1246	1649	83.9911	561.352	560	561	1118.47	686	1088	55.9235
12	No stim	0	H2B	cytoplasm	4	0.071	2235.15	2395	2282	158.696	561.352	560	561	1673.8	1835	1721	118.84
13	No stim	0	H2B	cytoplasm	4	0.091	2254.05	1498	2093	205.118	561.352	560	561	1692.69	938	1532	154.035
14	No stim	0	H2B	cytoplasm	4	0.046	1647.6	1247	1665	75.7897	561.352	560	561	1086.25	687	1104	49.9675
15	No stim	0	H2B	cytoplasm	4	0.057	1581.74	1018	1550	90.1595	561.352	560	561	1020.39	458	989	58.1624
16	No stim	0	H2B	cytoplasm	4	0.062	2330.46	2244	2260	144.489	561.352	560	561	1769.11	1684	1699	109.685
17	No stim	0	H2B	cytoplasm	4	0.048	1692.05	1215	1687	81.2184	561.352	560	561	1130.7	655	1126	54.2735
18	No stim	0	H2B	cytoplasm	4	0.098	1195.69	842	1084	117.177	561.352	560	561	634.335	282	523	62.1648
19	No stim	0	H2B	cytoplasm	4	0.061	1630.12	1142	1635	99.4371	561.352	560	561	1068.76	582	1074	65.1946
20	No stim	0	H2B	cytoplasm	4	0.049	1257.45	1142	1220	61.615	561.352	560	561	696.097	582	659	34.1088
21	No stim	0	H2B	cytoplasm	4	0.055	1671.91	962	1641	91.9553	561.352	560	561	1110.56	402	1080	61.0809
22	No stim	0	H2B	cytoplasm	4	0.081	1796.74	1543	1763	145.536	561.352	560	561	1235.38	983	1202	100.066
23	No stim	0	H2B	cytoplasm	4	0.084	1048.04	829	967	88.0356	561.352	560	561	486.691	269	406	40.882
24	No stim	0	H2B	cytoplasm	4	0.071	2144.22	1149	2048	152.239	561.352	560	561	1582.87	589	1487	112.383
25	No stim	0	H2B	cytoplasm	4	0.072	1404.73	919	1357	101.141	561.352	560	561	843.381	359	796	60.7234
26	No stim	0	H2B	cytoplasm	4	0.087	2160.95	1439	1981	188.002	561.352	560	561	1599.6	879	1420	139.165
27	No stim	0	H2B	cytoplasm	4	0.074	2127.07	1270	2021	157.403	561.352	560	561	1565.72	710	1460	115.863
28	No stim	0	H2B	cytoplasm	4	0.082	1414.23	1739	1349	115.967	561.352	560	561	852.881	1179	788	69.9362
29	No stim	0	H2B	cytoplasm	4	0.054	2409.15	1945	2397	130.094	561.352	560	561	1847.8	1385	1836	99.7811
30	No stim	0	H2B	cytoplasm	4	0.068	1838.66	1872	1891	125.029	561.352	560	561	1277.31	1312	1330	86.857
31	No stim	0	H2B	cytoplasm	4	0.04	1732.08	1369	1736	69.2832	561.352	560	561	1170.73	809	1175	46.8292
32	No stim	0	H2B	cytoplasm	4	0.057	1634.21	1266	1570	93.1499	561.352	560	561	1072.86	706	1009	61.1528
33	No stim	0	H2B	cytoplasm	4	0.043	1691.98	1619	1682	72.7552	561.352	560	561	1130.63	1059	1121	48.6171
34	No stim	0	H2B	cytoplasm	4	0.066	2374.87	1196	2356	156.741	561.352	560	561	1813.52	636	1795	119.692
35	No stim	0	H2B	cytoplasm	4	0.044	2608.93	3191	2705	114.793	561.352	560	561	2047.58	2631	2144	90.0935
36	No stim	0	H2B	cytoplasm	4	0.063	1957.12	1459	1942	123.299	561.352	560	561	1395.77	899	1381	87.9336
37	No stim	0	H2B	cytoplasm	4	0.03	2807.76	3287	2905	84.2327	561.352	560	561	2246.4	2727	2344	67.3921
38	No stim	0	H2B	cytoplasm	4	0.058	1668.49	1344	1652	96.7724	561.352	560	561	1107.14	784	1091	64.2139
39	No stim	0	H2B	cytoplasm	4	0.066	1768.78	857	1782	116.739	561.352	560	561	1207.42	297	1221	79.69
40	No stim	0	H2B	cytoplasm	4	0.048	1734.74	1270	1754	83.2677	561.352	560	561	1173.39	710	1193	56.3228
41	No stim	0	H2B	cytoplasm	4	0.068	2267.25	1723	2178	154.173	561.352	560	561	1705.9	1163	1617	116.001
43	No stim	0	H2B	cytoplasm	4	0.093	1616.48	697	1532	150.332	561.352	560	561	1055.12	137	971	98.1265
0	No stim	0	RelA	nucleus	4	0.054	3024.5	2814	2980	163.323	970.843	976	971	2053.66	1838	2009	110.897	9511
1	No stim	0	RelA	nucleus	4	0.044	2279.66	2134	2252	100.305	970.843	976	971	1308.82	1158	1281	57.5881	9511
2	No stim	0	RelA	nucleus	4	0.04	2515.42	2262	2423	100.617	970.843	976	971	1544.58	1286	1452	61.7831	9511
3	No stim	0	RelA	nucleus	4	0.068	2235.67	2259	2219	152.026	970.843	976	971	1264.83	1283	1248	86.0085	9511
4	No stim	0	RelA	nucleus	4	0.071	2650.41	2607	2651	188.179	970.843	976	971	1679.57	1631	1680	119.25	9511
5	No stim	0	RelA	nucleus	4	0.043	2290.9	2193	2264	98.5088	970.843	976	971	1320.06	1217	1293	56.7625	9511
6	No stim	0	RelA	nucleus	4	0.053	3688.95	3543	3697	195.514	970.843	976	971	2718.1	2567	2726	144.059	9511
7	No stim	0	RelA	nucleus	4	0.074	3865.4	3663	3792	286.04	970.843	976	971	2894.56	2687	2821	214.197	9511
8	No stim	0	RelA	nucleus	4	0.058	2955.06	2816	2918	171.394	970.843	976	971	1984.22	1840	1947	115.085	9511
9	No stim	0	RelA	nucleus	4	0.058	2585.46	2381	2527	149.957	970.843	976	971	1614.62	1405	1556	93.6479	9511
10	No stim	0	RelA	nucleus	4	0.069	2764.32	2717	2748	190.738	970.843	976	971	1793.48	1741	1777	123.75	9511
11	No stim	0	RelA	nucleus	4	0.07	3394.93	3622	3398	237.645	970.843	976	971	2424.08	2646	2427	169.686	9511
12	No stim	0	RelA	nucleus	4	0.028	3673.45	3476	3673	102.857	970.843	976	971	2702.6	2500	2702	75.6729	9511
13	No stim	0	RelA	nucleus	4	0.067	3435.72	3035	3315	230.193	970.843	976	971	2464.87	2059	2344	165.146	9511
14	No stim	0	RelA	nucleus	4	0.069	3520.04	3677	3534	242.883	970.843	976	971	2549.19	2701	2563	175.894	9511
15	No stim	0	RelA	nucleus	4	0.057	2780.8	2661	2748	158.505	970.843	976	971	1809.95	1685	1777	103.167	9511
16	No stim	0	RelA	nucleus	4	0.066	2481.18	2431	2462	163.758	970.843	976	971	1510.33	1455	1491	99.682	9511
17	No stim	0	RelA	nucleus	4	0.051	2599.01	2337	2520	132.549	970.843	976	971	1628.16	1361	1549	83.0363	9511
18	No stim	0	RelA	nucleus	4	0.075	2093.12	2112	2094	156.984	970.843	976	971	1122.28	1136	1123	84.1711	9511
19	No stim	0	RelA	nucleus	4	0.067	2757.4	2668	2729	184.746	970.843	976	971	1786.56	1692	1758	119.7	9511
20	No stim	0	RelA	nucleus	4	0.063	2850.9	2807	2836	179.607	970.843	976	971	1880.06	1831	1865	118.444	9511
21	No stim	0	RelA	nucleus	4	0.053	3030.98	2571	2959	160.642	970.843	976	971	2060.14	1595	1988	109.187	9511
22	No stim	0	RelA	nucleus	4	0.044	2908.06	2655	2798	127.954	970.843	976	971	1937.21	1679	1827	85.2374	9511
23	No stim	0	RelA	nucleus	4	0.085	3516.14	3437	3471	298.872	970.843	976	971	2545.3	2461	2500	216.35	9511
24	No stim	0	RelA	nucleus	4	0.066	2579.56	2339	2509	170.251	970.843	976	971	1608.72	1363	1538	106.176	9511
25	No stim	0	RelA	nucleus	4	0.058	2852.16	2587	2742	165.425	970.843	976	971	1881.31	1611	1771	109.116	9511
26	No stim	0	RelA	nucleus	4	0.089	3427.65	3169	3396	305.061	970.843	976	971	2456.81	2193	2425	218.656	9511
27	No stim	0	RelA	nucleus	4	0.073	2836.94	2509	2781	207.097	970.843	976	971	1866.1	1533	1810	136.225	9511
28	No stim	0	RelA	nucleus	4	0.056	3558.24	3452	3561	199.261	970.843	976	971	2587.4	2476	2590	144.894	9511
29	No stim	0	RelA	nucleus	4	0.077	2575.23	2398	2520	198.293	970.843	976	971	1604.39	1422	1549	123.538	9511
30	No stim	0	RelA	nucleus	4	0.042	2581.88	2513	2551	108.439	970.843	976	971	1611.04	1537	1580	67.6636	9511
31	No stim	0	RelA	nucleus	4	0.061	3263.18	2907	3233	199.054	970.843	976	971	2292.34	1931	2262	139.833	9511
32	No stim	0	RelA	nucleus	4	0.058	3115.45	2969	3065	180.696	970.843	976	971	2144.61	1993	2094	124.387	9511
33	No stim	0	RelA	nucleus	4	0.055	2602.01	2705	2606	143.111	970.843	976	971	1631.17	1729	1635	89.7143	9511
34	No stim	0	RelA	nucleus	4	0.079	3133.71	3073	3115	247.563	970.843	976	971	2162.86	2097	2144	170.866	9511
35	No stim	0	RelA	nucleus	4	0.075	2501.86	2456	2484	187.639	970.843	976	971	1531.01	1480	1513	114.826	9511
36	No stim	0	RelA	nucleus	4	0.041	2812.45	2574	2766	115.31	970.843	976	971	1841.61	1598	1795	75.5059	9511
37	No stim	0	RelA	nucleus	4	0.086	2088.5	2085	2087	179.611	970.843	976	971	1117.65	1109	1116	96.1182	9511
38	No stim	0	RelA	nucleus	4	0.05	3018.38	3276	2963	150.919	970.843	976	971	2047.54	2300	1992	102.377	9511
39	No stim	0	RelA	nucleus	4	0.033	2725.07	2831	2684	89.9272	970.843	976	971	1754.22	1855	1713	57.8894	9511
40	No stim	0	RelA	nucleus	4	0.046	2831.7	2847	2838	130.258	970.843	976	971	1860.86	1871	1867	85.5996	9511
41	No stim	0	RelA	nucleus	4	0.075	2751.01	2526	2688	206.325	970.843	976	971	1780.16	1550	1717	133.512	9511
43	No stim	0	RelA	nucleus	4	0.044	2852.4	2816	2854	125.505	970.843	976	971	1881.55	1840	1883	82.7884	9511
0	No stim	0	RelA	whole cell	4	0.108	3178.8	2814	3095	343.31	970.843	976	971	2207.95	1838	2124	238.459	9511
1	No stim	0	RelA	whole cell	4	0.098	2468.76	2143	2369	241.938	970.843	976	971	1497.92	1167	1398	146.796	9511
2	No stim	0	RelA	whole cell	4	0.104	2994.1	2324	2789	311.387	970.843	976	971	2023.26	1348	1818	210.419	9511
3	No stim	0	RelA	whole cell	4	0.108	2402.35	2259	2305	259.454	970.843	976	971	1431.51	1283	1334	154.603	9511
4	No stim	0	RelA	whole cell	4	0.128	2822.76	2607	2730	361.313	970.843	976	971	1851.92	1631	1759	237.045	9511
5	No stim	0	RelA	whole cell	4	0.105	2759.04	2247	2502	289.699	970.843	976	971	1788.2	1271	1531	187.761	9511
6	No stim	0	RelA	whole cell	4	0.137	3651.7	3543	3697	500.282	970.843	976	971	2680.85	2567	2726	367.277	9511
7	No stim	0	RelA	whole cell	4	0.147	4190.08	3663	3968	615.942	970.843	976	971	3219.24	2687	2997	473.228	9511
8	No stim	0	RelA	whole cell	4	0.12	3167.79	2816	3062	380.135	970.843	976	971	2196.95	1840	2091	263.634	9511
9	No stim	0	RelA	whole cell	4	0.131	3026.62	2402	2764	396.488	970.843	976	971	2055.78	1426	1793	269.307	9511
10	No stim	0	RelA	whole cell	4	0.15	2869.72	2564	2778	430.459	970.843	976	971	1898.88	1588	1807	284.832	9511
11	No stim	0	RelA	whole cell	4	0.12	3537.07	3333	3483	424.448	970.843	976	971	2566.22	2357	2512	307.947	9511
12	No stim	0	RelA	whole cell	4	0.099	3460.57	3391	3544	342.596	970.843	976	971	2489.72	2415	2573	246.483	9511
13	No stim	0	RelA	whole cell	4	0.158	3849.59	3087	3611	608.235	970.843	976	971	2878.75	2111	2640	454.842	9511
14	No stim	0	RelA	whole cell	4	0.115	3708.67	3614	3633	426.497	970.843	976	971	2737.82	2638	2662	314.85	9511
15	No stim	0	RelA	whole cell	4	0.113	3002.73	2783	2911	339.308	970.843	976	971	2031.89	1807	1940	229.603	9511
16	No stim	0	RelA	whole cell	4	0.128	2807.45	2431	2675	359.353	970.843	976	971	1836.61	1455	1704	235.085	9511
17	No stim	0	RelA	whole cell	4	0.1	2936.43	2886	2772	293.643	970.843	976	971	1965.59	1910	1801	196.559	9511
18	No stim	0	RelA	whole cell	4	0.173	2013.81	2051	2019	348.389	970.843	976	971	1042.97	1075	1048	180.433	9511
19	No stim	0	RelA	whole cell	4	0.128	2952.67	2819	2854	377.941	970.843	976	971	1981.82	1843	1883	253.673	9511
20	No stim	0	RelA	whole cell	4	0.111	2997.52	2712	2937	332.725	970.843	976	971	2026.68	1736	1966	224.961	9511
21	No stim	0	RelA	whole cell	4	0.108	3345.65	2571	3129	361.33	970.843	976	971	2374.8	1595	2158	256.479	9511
22	No stim	0	RelA	whole cell	4	0.126	3432.01	2774	3360	432.433	970.843	976	971	2461.16	1798	2389	310.107	9511
23	No stim	0	RelA	whole cell	4	0.169	3592.86	3357	3525	607.193	970.843	976	971	2622.01	2381	2554	443.121	9511
24	No stim	0	RelA	whole cell	4	0.137	2975.58	2339	2765	407.654	970.843	976	971	2004.73	1363	1794	274.649	9511
25	No stim	0	RelA	whole cell	4	0.129	3290.22	2587	3121	424.438	970.843	976	971	2319.37	1611	2150	299.199	9511
26	No stim	0	RelA	whole cell	4	0.175	3801.28	3169	3677	665.224	970.843	976	971	2830.44	2193	2706	495.327	9511
27	No stim	0	RelA	whole cell	4	0.148	3208.21	3048	3049	474.814	970.843	976	971	2237.36	2072	2078	331.13	9511
28	No stim	0	RelA	whole cell	4	0.138	3453.71	3554	3510	476.612	970.843	976	971	2482.87	2578	2539	342.636	9511
29	No stim	0	RelA	whole cell	4	0.131	2712.4	2361	2638	355.324	970.843	976	971	1741.56	1385	1667	228.144	9511
30	No stim	0	RelA	whole cell	4	0.11	2829.62	2594	2762	311.258	970.843	976	971	1858.78	1618	1791	204.466	9511
31	No stim	0	RelA	whole cell	4	0.101	3568.91	3358	3491	360.46	970.843	976	971	2598.07	2382	2520	262.405	9511
32	No stim	0	RelA	whole cell	4	0.116	3365.65	3292	3246	390.416	970.843	976	971	2394.81	2316	2275	277.798	9511
33	No stim	0	RelA	whole cell	4	0.098	2748.95	2642	2697	269.397	970.843	976	971	1778.11	1666	1726	174.254	9511
34	No stim	0	RelA	whole cell	4	0.145	3383.6	3073	3255	490.621	970.843	976	971	2412.75	2097	2284	349.849	9511
35	No stim	0	RelA	whole cell	4	0.119	2558.45	2456	2507	304.456	970.843	976	971	1587.61	1480	1536	188.925	9511
36	No stim	0	RelA	whole cell	4	0.104	3206.85	2597	2941	333.513	970.843	976	971	2236.01	1621	1970	232.545	9511
37	No stim	0	RelA	whole cell	4	0.116	2144.01	2085	2113	248.706	970.843	976	971	1173.17	1109	1142	136.088	9511
38	No stim	0	RelA	whole cell	4	0.107	3383.2	2560	3192	362.002	970.843	976	971	2412.36	1584	2221	258.122	9511
39	No stim	0	RelA	whole cell	4	0.099	3196.44	2831	3009	316.447	970.843	976	971	2225.59	1855	2038	220.334	9511
40	No stim	0	RelA	whole cell	4	0.094	2814.04	2755	2808	264.52	970.843	976	971	1843.2	1779	1837	173.261	9511
41	No stim	0	RelA	whole cell	4	0.143	3027.59	2526	2886	432.945	970.843	976	971	2056.75	1550	1915	294.115	9511
43	No stim	0	RelA	whole cell	4	0.137	3168.03	2846	3031	434.02	970.843	976	971	2197.19	1870	2060	301.014	9511
0	No stim	0	RelA	cytoplasm	4	0.054	3332.17	2877	3242	179.937	970.843	976	971	2361.32	1901	2271	127.512	9511
1	No stim	0	RelA	cytoplasm	4	0.053	2625.57	2249	2562	139.155	970.843	976	971	1654.73	1273	1591	87.7005	9511
2	No stim	0	RelA	cytoplasm	4	0.064	3292.97	2740	3135	210.75	970.843	976	971	2322.13	1764	2164	148.616	9511
3	No stim	0	RelA	cytoplasm	4	0.039	2692.09	2583	2647	104.992	970.843	976	971	1721.25	1607	1676	67.1287	9511
4	No stim	0	RelA	cytoplasm	4	0.057	3035.73	2746	3022	173.037	970.843	976	971	2064.89	1770	2051	117.699	9511
5	No stim	0	RelA	cytoplasm	4	0.062	3083.39	2365	2927	191.17	970.843	976	971	2112.54	1389	1956	130.978	9511
6	No stim	0	RelA	cytoplasm	4	0.083	3627.91	3491	3698	301.117	970.843	976	971	2657.07	2515	2727	220.537	9511
7	No stim	0	RelA	cytoplasm	4	0.074	4516.2	3899	4343	334.199	970.843	976	971	3545.36	2923	3372	262.357	9511
8	No stim	0	RelA	cytoplasm	4	0.062	3367.11	3470	3313	208.761	970.843	976	971	2396.26	2494	2342	148.568	9511
9	No stim	0	RelA	cytoplasm	4	0.073	3376.29	3366	3230	246.469	970.843	976	971	2405.44	2390	2259	175.597	9511
10	No stim	0	RelA	cytoplasm	4	0.081	2959.04	2665	2855	239.682	970.843	976	971	1988.2	1689	1884	161.044	9511
11	No stim	0	RelA	cytoplasm	4	0.05	3735.7	3774	3753	186.785	970.843	976	971	2764.86	2798	2782	138.243	9511
12	No stim	0	RelA	cytoplasm	4	0.071	3377.82	2528	3431	239.825	970.843	976	971	2406.97	1552	2460	170.895	9511
13	No stim	0	RelA	cytoplasm	4	0.091	4150.55	3358	3974	377.7	970.843	976	971	3179.7	2382	3003	289.353	9511
14	No stim	0	RelA	cytoplasm	4	0.046	3995.42	3226	3937	183.789	970.843	976	971	3024.58	2250	2966	139.131	9511
15	No stim	0	RelA	cytoplasm	4	0.057	3225.09	2783	3198	183.83	970.843	976	971	2254.24	1807	2227	128.492	9511
16	No stim	0	RelA	cytoplasm	4	0.062	3150.74	2967	3132	195.346	970.843	976	971	2179.9	1991	2161	135.154	9511
17	No stim	0	RelA	cytoplasm	4	0.048	3295.89	2600	3151	158.203	970.843	976	971	2325.05	1624	2180	111.602	9511
18	No stim	0	RelA	cytoplasm	4	0.098	1953.32	2035	1965	191.425	970.843	976	971	982.474	1059	994	96.2825	9511
19	No stim	0	RelA	cytoplasm	4	0.061	3169.97	3060	3096	193.368	970.843	976	971	2199.13	2084	2125	134.147	9511
20	No stim	0	RelA	cytoplasm	4	0.049	3186.37	2839	3167	156.132	970.843	976	971	2215.52	1863	2196	108.561	9511
21	No stim	0	RelA	cytoplasm	4	0.055	3647.95	3113	3392	200.637	970.843	976	971	2677.1	2137	2421	147.241	9511
22	No stim	0	RelA	cytoplasm	4	0.081	3717.04	3098	3750	301.08	970.843	976	971	2746.19	2122	2779	222.442	9511
23	No stim	0	RelA	cytoplasm	4	0.084	3670.87	3525	3735	308.353	970.843	976	971	2700.03	2549	2764	226.802	9511
24	No stim	0	RelA	cytoplasm	4	0.071	3343.78	2765	3309	237.408	970.843	976	971	2372.94	1789	2338	168.478	9511
25	No stim	0	RelA	cytoplasm	4	0.072	3644.52	3042	3588	262.405	970.843	976	971	2673.68	2066	2617	192.505	9511
26	No stim	0	RelA	cytoplasm	4	0.087	4183.81	4252	4252	363.991	970.843	976	971	3212.97	3276	3281	279.528	9511
27	No stim	0	RelA	cytoplasm	4	0.074	3575.67	2771	3516	264.6	970.843	976	971	2604.83	1795	2545	192.757	9511
28	No stim	0	RelA	cytoplasm	4	0.082	3382.41	3417	3459	277.358	970.843	976	971	2411.57	2441	2488	197.749	9511
29	No stim	0	RelA	cytoplasm	4	0.054	2908.75	2724	2865	157.073	970.843	976	971	1937.91	1748	1894	104.647	9511
30	No stim	0	RelA	cytoplasm	4	0.068	2981.56	2505	2953	202.746	970.843	976	971	2010.72	1529	1982	136.729	9511
31	No stim	0	RelA	cytoplasm	4	0.04	4035.76	3358	4019	161.43	970.843	976	971	3064.92	2382	3048	122.597	9511
32	No stim	0	RelA	cytoplasm	4	0.057	3620.12	3292	3549	206.347	970.843	976	971	2649.28	2316	2578	151.009	9511
33	No stim	0	RelA	cytoplasm	4	0.043	2938.29	2642	2912	126.347	970.843	976	971	1967.45	1666	1941	84.6004	9511
34	No stim	0	RelA	cytoplasm	4	0.066	3681.74	3568	3628	242.995	970.843	976	971	2710.9	2592	2657	178.919	9511
35	No stim	0	RelA	cytoplasm	4	0.044	2653.42	2231	2609	116.75	970.843	976	971	1682.57	1255	1638	74.0333	9511
36	No stim	0	RelA	cytoplasm	4	0.063	3467.28	2659	3377	218.439	970.843	976	971	2496.44	1683	2406	157.276	9511
37	No stim	0	RelA	cytoplasm	4	0.03	2302.35	2061	2287	69.0705	970.843	976	971	1331.51	1085	1316	39.9452	9511
38	No stim	0	RelA	cytoplasm	4	0.058	3696.59	3469	3593	214.402	970.843	976	971	2725.74	2493	2622	158.093	9511
39	No stim	0	RelA	cytoplasm	4	0.066	3432.12	3021	3411	226.52	970.843	976	971	2461.28	2045	2440	162.444	9511
40	No stim	0	RelA	cytoplasm	4	0.048	2797.1	2612	2755	134.261	970.843	976	971	1826.26	1636	1784	87.6605	9511
41	No stim	0	RelA	cytoplasm	4	0.068	3333.29	3137	3285	226.664	970.843	976	971	2362.45	2161	2314	160.646	9511
43	No stim	0	RelA	cytoplasm	4	0.093	3315.94	3031	3237	308.382	970.843	976	971	2345.09	2055	2266	218.094	9511
0	CD40 Low BCR High	7	cRel	nucleus	1	0.037	1714.21	1709	1717	63.4256	902.693	894	903	811.513	815	814	30.026	3213
1	CD40 Low BCR High	7	cRel	nucleus	1	0.052	1788.26	1757	1785	92.9897	902.693	894	903	885.57	863	882	46.0496	3213
2	CD40 Low BCR High	7	cRel	nucleus	1	0.048	2011.84	2055	2031	96.5681	902.693	894	903	1109.14	1161	1128	53.2389	3213
3	CD40 Low BCR High	7	cRel	nucleus	1	0.016	2500.25	2324	2451	40.004	902.693	894	903	1597.56	1430	1548	25.5609	3213
4	CD40 Low BCR High	7	cRel	nucleus	1	0.112	2128.77	2197	2135	238.422	902.693	894	903	1226.08	1303	1232	137.32	3213
5	CD40 Low BCR High	7	cRel	nucleus	1	0.053	1965.93	1861	1936	104.195	902.693	894	903	1063.24	967	1033	56.3518	3213
6	CD40 Low BCR High	7	cRel	nucleus	1	0.039	2457.32	2247	2475	95.8356	902.693	894	903	1554.63	1353	1572	60.6306	3213
7	CD40 Low BCR High	7	cRel	nucleus	1	0.062	2288.66	2438	2317	141.897	902.693	894	903	1385.96	1544	1414	85.9298	3213
8	CD40 Low BCR High	7	cRel	nucleus	1	0.075	1658.41	1633	1662	124.381	902.693	894	903	755.715	739	759	56.6786	3213
9	CD40 Low BCR High	7	cRel	nucleus	1	0.059	2054.95	2155	2080	121.242	902.693	894	903	1152.26	1261	1177	67.9833	3213
10	CD40 Low BCR High	7	cRel	nucleus	1	0.057	1851.16	1953	1892	105.516	902.693	894	903	948.472	1059	989	54.0629	3213
11	CD40 Low BCR High	7	cRel	nucleus	1	0.036	1913.41	1899	1913	68.8827	902.693	894	903	1010.72	1005	1010	36.3858	3213
12	CD40 Low BCR High	7	cRel	nucleus	1	0.127	1813.59	1845	1812	230.326	902.693	894	903	910.898	951	909	115.684	3213
13	CD40 Low BCR High	7	cRel	nucleus	1	0.045	1846.63	1742	1845	83.0985	902.693	894	903	943.94	848	942	42.4773	3213
14	CD40 Low BCR High	7	cRel	nucleus	1	0.083	1474.97	1425	1476	122.422	902.693	894	903	572.273	531	573	47.4987	3213
15	CD40 Low BCR High	7	cRel	nucleus	1	0.068	1656.78	1669	1656	112.661	902.693	894	903	754.089	775	753	51.2781	3213
16	CD40 Low BCR High	7	cRel	nucleus	1	0.069	1815.62	1757	1815	125.278	902.693	894	903	912.932	863	912	62.9923	3213
17	CD40 Low BCR High	7	cRel	nucleus	1	0.046	1238.66	1213	1237	56.9783	902.693	894	903	335.965	319	334	15.4544	3213
18	CD40 Low BCR High	7	cRel	nucleus	1	0.006	1807.04	1699	1798	10.8422	902.693	894	903	904.343	805	895	5.42606	3213
19	CD40 Low BCR High	7	cRel	nucleus	1	0.07	1681.14	1573	1681	117.68	902.693	894	903	778.452	679	778	54.4916	3213
20	CD40 Low BCR High	7	cRel	nucleus	1	0.089	1810.45	1817	1814	161.13	902.693	894	903	907.761	923	911	80.7907	3213
21	CD40 Low BCR High	7	cRel	nucleus	1	0.111	1781.76	1757	1774	197.775	902.693	894	903	879.067	863	871	97.5764	3213
22	CD40 Low BCR High	7	cRel	nucleus	1	0.072	1934.01	1951	1956	139.249	902.693	894	903	1031.32	1057	1053	74.255	3213
23	CD40 Low BCR High	7	cRel	nucleus	1	0.049	1912.76	1915	1917	93.7252	902.693	894	903	1010.07	1021	1014	49.4932	3213
24	CD40 Low BCR High	7	cRel	nucleus	1	0.102	1882.54	1940	1900	192.019	902.693	894	903	979.845	1046	997	99.9442	3213
25	CD40 Low BCR High	7	cRel	nucleus	1	0.057	1784.06	1814	1787	101.691	902.693	894	903	881.366	920	884	50.2379	3213
26	CD40 Low BCR High	7	cRel	nucleus	1	0.11	2039.3	1957	2040	224.323	902.693	894	903	1136.61	1063	1137	125.027	3213
27	CD40 Low BCR High	7	cRel	nucleus	1	0.054	1708.93	1678	1716	92.2824	902.693	894	903	806.241	784	813	43.537	3213
28	CD40 Low BCR High	7	cRel	nucleus	1	0.067	1567.76	1568	1571	105.04	902.693	894	903	665.068	674	668	44.5596	3213
29	CD40 Low BCR High	7	cRel	nucleus	1	0.052	1625.78	1650	1624	84.5405	902.693	894	903	723.086	756	721	37.6005	3213
30	CD40 Low BCR High	7	cRel	nucleus	1	0.065	1477.54	1450	1474	96.0402	902.693	894	903	574.849	556	571	37.3652	3213
31	CD40 Low BCR High	7	cRel	nucleus	1	0.07	1719.44	1607	1718	120.361	902.693	894	903	816.752	713	815	57.1726	3213
32	CD40 Low BCR High	7	cRel	nucleus	1	0.112	1721.21	1768	1703	192.776	902.693	894	903	818.521	874	800	91.6744	3213
33	CD40 Low BCR High	7	cRel	nucleus	1	0.064	1809.34	1932	1822	115.798	902.693	894	903	906.646	1038	919	58.0253	3213
34	CD40 Low BCR High	7	cRel	nucleus	1	0.063	1572.57	1562	1569	99.0717	902.693	894	903	669.874	668	666	42.2021	3213
35	CD40 Low BCR High	7	cRel	nucleus	1	0.055	1985.8	1916	1991	109.219	902.693	894	903	1083.1	1022	1088	59.5707	3213
36	CD40 Low BCR High	7	cRel	nucleus	1	0.058	1863.95	1806	1860	108.109	902.693	894	903	961.26	912	957	55.7531	3213
37	CD40 Low BCR High	7	cRel	nucleus	1	0.072	1876.56	1818	1883	135.112	902.693	894	903	973.868	924	980	70.1185	3213
39	CD40 Low BCR High	7	cRel	nucleus	1	0.09	1647.63	1609	1641	148.287	902.693	894	903	744.94	715	738	67.0446	3213
40	CD40 Low BCR High	7	cRel	nucleus	1	0.044	1768	1735	1768	77.7919	902.693	894	903	865.305	841	865	38.0734	3213
0	CD40 Low BCR High	7	cRel	whole cell	1	0.087	1675.21	1638	1681	145.744	902.693	894	903	772.521	744	778	67.2093	3213
1	CD40 Low BCR High	7	cRel	whole cell	1	0.127	1829.55	1757	1809	232.353	902.693	894	903	926.861	863	906	117.711	3213
2	CD40 Low BCR High	7	cRel	whole cell	1	0.091	1970.24	1990	2003	179.292	902.693	894	903	1067.55	1096	1100	97.1468	3213
3	CD40 Low BCR High	7	cRel	whole cell	1	0.174	2495.42	2357	2463	434.203	902.693	894	903	1592.72	1463	1560	277.134	3213
4	CD40 Low BCR High	7	cRel	whole cell	1	0.187	2051.89	2013	2069	383.703	902.693	894	903	1149.2	1119	1166	214.9	3213
5	CD40 Low BCR High	7	cRel	whole cell	1	0.115	1873.88	1924	1896	215.496	902.693	894	903	971.182	1030	993	111.686	3213
6	CD40 Low BCR High	7	cRel	whole cell	1	0.109	2208.61	1951	2201	240.738	902.693	894	903	1305.91	1057	1298	142.345	3213
7	CD40 Low BCR High	7	cRel	whole cell	1	0.136	2253.46	2298	2283	306.47	902.693	894	903	1350.77	1404	1380	183.704	3213
8	CD40 Low BCR High	7	cRel	whole cell	1	0.113	1695.49	1644	1676	191.591	902.693	894	903	792.799	750	773	89.5863	3213
9	CD40 Low BCR High	7	cRel	whole cell	1	0.102	2016.75	2155	2052	205.709	902.693	894	903	1114.06	1261	1149	113.634	3213
10	CD40 Low BCR High	7	cRel	whole cell	1	0.105	1841.33	1953	1865	193.34	902.693	894	903	938.64	1059	962	98.5572	3213
11	CD40 Low BCR High	7	cRel	whole cell	1	0.125	1931.41	1858	1916	241.426	902.693	894	903	1028.72	964	1013	128.59	3213
12	CD40 Low BCR High	7	cRel	whole cell	1	0.183	1814.65	1845	1801	332.082	902.693	894	903	911.961	951	898	166.889	3213
13	CD40 Low BCR High	7	cRel	whole cell	1	0.115	1873.98	1742	1877	215.508	902.693	894	903	971.288	848	974	111.698	3213
14	CD40 Low BCR High	7	cRel	whole cell	1	0.138	1448.5	1435	1455	199.893	902.693	894	903	545.805	541	552	75.3211	3213
15	CD40 Low BCR High	7	cRel	whole cell	1	0.131	1645.25	1669	1653	215.528	902.693	894	903	742.558	775	750	97.2751	3213
16	CD40 Low BCR High	7	cRel	whole cell	1	0.13	1788.35	1784	1802	232.486	902.693	894	903	885.657	890	899	115.135	3213
17	CD40 Low BCR High	7	cRel	whole cell	1	0.097	1296.72	1284	1286	125.782	902.693	894	903	394.024	390	383	38.2203	3213
18	CD40 Low BCR High	7	cRel	whole cell	1	0.118	1774.23	1739	1770	209.359	902.693	894	903	871.538	845	867	102.841	3213
19	CD40 Low BCR High	7	cRel	whole cell	1	0.113	1660.94	1684	1665	187.687	902.693	894	903	758.251	790	762	85.6824	3213
20	CD40 Low BCR High	7	cRel	whole cell	1	0.181	1791.61	1768	1789	324.282	902.693	894	903	888.918	874	886	160.894	3213
21	CD40 Low BCR High	7	cRel	whole cell	1	0.206	1802.73	1770	1791	371.363	902.693	894	903	900.042	876	888	185.409	3213
22	CD40 Low BCR High	7	cRel	whole cell	1	0.112	1911.45	1947	1929	214.083	902.693	894	903	1008.76	1053	1026	112.981	3213
23	CD40 Low BCR High	7	cRel	whole cell	1	0.117	1824.08	1915	1859	213.418	902.693	894	903	921.39	1021	956	107.803	3213
24	CD40 Low BCR High	7	cRel	whole cell	1	0.165	1820.51	1886	1853	300.384	902.693	894	903	917.819	992	950	151.44	3213
25	CD40 Low BCR High	7	cRel	whole cell	1	0.101	1728.13	1773	1765	174.541	902.693	894	903	825.439	879	862	83.3693	3213
26	CD40 Low BCR High	7	cRel	whole cell	1	0.181	1962.52	1933	1967	355.217	902.693	894	903	1059.83	1039	1064	191.829	3213
27	CD40 Low BCR High	7	cRel	whole cell	1	0.109	1650.73	1737	1669	179.929	902.693	894	903	748.033	843	766	81.5356	3213
28	CD40 Low BCR High	7	cRel	whole cell	1	0.106	1560.79	1404	1567	165.444	902.693	894	903	658.099	510	664	69.7585	3213
29	CD40 Low BCR High	7	cRel	whole cell	1	0.064	1631.15	1650	1635	104.393	902.693	894	903	728.454	756	732	46.6211	3213
30	CD40 Low BCR High	7	cRel	whole cell	1	0.122	1462.58	1450	1461	178.435	902.693	894	903	559.89	556	558	68.3066	3213
31	CD40 Low BCR High	7	cRel	whole cell	1	0.109	1666.84	1607	1666	181.686	902.693	894	903	764.148	713	763	83.2921	3213
32	CD40 Low BCR High	7	cRel	whole cell	1	0.151	1743.94	1768	1734	263.335	902.693	894	903	841.249	874	831	127.029	3213
33	CD40 Low BCR High	7	cRel	whole cell	1	0.114	1797.23	1802	1799	204.884	902.693	894	903	894.534	908	896	101.977	3213
34	CD40 Low BCR High	7	cRel	whole cell	1	0.135	1520.19	1511	1525	205.225	902.693	894	903	617.495	617	622	83.3618	3213
35	CD40 Low BCR High	7	cRel	whole cell	1	0.086	1904.36	1760	1926	163.775	902.693	894	903	1001.66	866	1023	86.1432	3213
36	CD40 Low BCR High	7	cRel	whole cell	1	0.084	1828.89	1806	1830	153.626	902.693	894	903	926.193	912	927	77.8002	3213
37	CD40 Low BCR High	7	cRel	whole cell	1	0.131	1794.29	1832	1799	235.052	902.693	894	903	891.595	938	896	116.799	3213
39	CD40 Low BCR High	7	cRel	whole cell	1	0.131	1650.77	1599	1640	216.25	902.693	894	903	748.072	705	737	97.9974	3213
40	CD40 Low BCR High	7	cRel	whole cell	1	0.105	1750.43	1735	1752	183.795	902.693	894	903	847.734	841	849	89.0121	3213
0	CD40 Low BCR High	7	cRel	cytoplasm	1	0.05	1645.91	1600	1650	82.2953	902.693	894	903	743.213	706	747	37.1606	3213
1	CD40 Low BCR High	7	cRel	cytoplasm	1	0.074	1858.65	1803	1840	137.54	902.693	894	903	955.958	909	937	70.7409	3213
2	CD40 Low BCR High	7	cRel	cytoplasm	1	0.043	1924.59	1898	1963	82.7573	902.693	894	903	1021.89	1004	1060	43.9415	3213
3	CD40 Low BCR High	7	cRel	cytoplasm	1	0.158	2494.94	2357	2468	394.201	902.693	894	903	1592.25	1463	1565	251.576	3213
4	CD40 Low BCR High	7	cRel	cytoplasm	1	0.075	1936.18	2006	1951	145.213	902.693	894	903	1033.49	1112	1048	77.5114	3213
5	CD40 Low BCR High	7	cRel	cytoplasm	1	0.062	1794.43	1712	1790	111.255	902.693	894	903	891.741	818	887	55.2879	3213
6	CD40 Low BCR High	7	cRel	cytoplasm	1	0.07	2071.75	1951	2044	145.023	902.693	894	903	1169.06	1057	1141	81.8343	3213
7	CD40 Low BCR High	7	cRel	cytoplasm	1	0.074	2223.91	2286	2250	164.569	902.693	894	903	1321.22	1392	1347	97.7701	3213
8	CD40 Low BCR High	7	cRel	cytoplasm	1	0.038	1768.49	1553	1752	67.2028	902.693	894	903	865.801	659	849	32.9004	3213
9	CD40 Low BCR High	7	cRel	cytoplasm	1	0.042	1963.03	1930	2003	82.4474	902.693	894	903	1060.34	1036	1100	44.5343	3213
10	CD40 Low BCR High	7	cRel	cytoplasm	1	0.049	1829.9	1792	1841	89.6652	902.693	894	903	927.209	898	938	45.4332	3213
11	CD40 Low BCR High	7	cRel	cytoplasm	1	0.089	1938.77	1801	1923	172.551	902.693	894	903	1036.08	907	1020	92.2112	3213
12	CD40 Low BCR High	7	cRel	cytoplasm	1	0.057	1817.04	1475	1772	103.571	902.693	894	903	914.345	581	869	52.1177	3213
13	CD40 Low BCR High	7	cRel	cytoplasm	1	0.07	1891.33	1725	1917	132.393	902.693	894	903	988.634	831	1014	69.2044	3213
14	CD40 Low BCR High	7	cRel	cytoplasm	1	0.055	1408.4	1388	1417	77.4622	902.693	894	903	505.711	494	514	27.8141	3213
15	CD40 Low BCR High	7	cRel	cytoplasm	1	0.063	1632.83	1598	1647	102.868	902.693	894	903	730.137	704	744	45.9986	3213
16	CD40 Low BCR High	7	cRel	cytoplasm	1	0.061	1757.38	1693	1783	107.2	902.693	894	903	854.687	799	880	52.1359	3213
17	CD40 Low BCR High	7	cRel	cytoplasm	1	0.051	1349.43	1321	1341	68.8209	902.693	894	903	446.737	427	438	22.7836	3213
18	CD40 Low BCR High	7	cRel	cytoplasm	1	0.112	1772.49	1739	1768	198.519	902.693	894	903	869.796	845	865	97.4172	3213
19	CD40 Low BCR High	7	cRel	cytoplasm	1	0.043	1627.92	1592	1632	70.0005	902.693	894	903	725.226	698	729	31.1847	3213
20	CD40 Low BCR High	7	cRel	cytoplasm	1	0.092	1773.28	1644	1746	163.142	902.693	894	903	870.587	750	843	80.094	3213
21	CD40 Low BCR High	7	cRel	cytoplasm	1	0.095	1827.29	2049	1842	173.592	902.693	894	903	924.593	1155	939	87.8363	3213
22	CD40 Low BCR High	7	cRel	cytoplasm	1	0.04	1871.17	1677	1881	74.8467	902.693	894	903	968.475	783	978	38.739	3213
23	CD40 Low BCR High	7	cRel	cytoplasm	1	0.068	1759.28	1700	1780	119.631	902.693	894	903	856.589	806	877	58.2481	3213
24	CD40 Low BCR High	7	cRel	cytoplasm	1	0.063	1719.67	1603	1737	108.339	902.693	894	903	816.974	709	834	51.4694	3213
25	CD40 Low BCR High	7	cRel	cytoplasm	1	0.044	1655.71	1374	1687	72.8515	902.693	894	903	753.022	480	784	33.133	3213
26	CD40 Low BCR High	7	cRel	cytoplasm	1	0.071	1843.61	1909	1876	130.896	902.693	894	903	940.913	1015	973	66.8048	3213
27	CD40 Low BCR High	7	cRel	cytoplasm	1	0.054	1592.52	1569	1606	85.996	902.693	894	903	689.825	675	703	37.2505	3213
28	CD40 Low BCR High	7	cRel	cytoplasm	1	0.039	1548.99	1433	1538	60.4105	902.693	894	903	646.293	539	635	25.2054	3213
29	CD40 Low BCR High	7	cRel	cytoplasm	1	0.012	1653.56	1654	1663	19.8427	902.693	894	903	750.868	760	760	9.01042	3213
30	CD40 Low BCR High	7	cRel	cytoplasm	1	0.058	1445.76	1418	1432	83.8542	902.693	894	903	543.069	524	529	31.498	3213
31	CD40 Low BCR High	7	cRel	cytoplasm	1	0.039	1573.37	1517	1564	61.3615	902.693	894	903	670.679	623	661	26.1565	3213
32	CD40 Low BCR High	7	cRel	cytoplasm	1	0.039	1810.14	1768	1820	70.5956	902.693	894	903	907.451	874	917	35.3906	3213
33	CD40 Low BCR High	7	cRel	cytoplasm	1	0.05	1781.79	1737	1770	89.0897	902.693	894	903	879.1	843	867	43.955	3213
34	CD40 Low BCR High	7	cRel	cytoplasm	1	0.072	1474	1493	1481	106.128	902.693	894	903	571.305	599	578	41.134	3213
35	CD40 Low BCR High	7	cRel	cytoplasm	1	0.031	1759.7	1760	1756	54.5508	902.693	894	903	857.01	866	853	26.5673	3213
36	CD40 Low BCR High	7	cRel	cytoplasm	1	0.027	1753.5	1660	1737	47.3444	902.693	894	903	850.805	766	834	22.9717	3213
37	CD40 Low BCR High	7	cRel	cytoplasm	1	0.059	1693.27	1832	1679	99.9032	902.693	894	903	790.581	938	776	46.6443	3213
39	CD40 Low BCR High	7	cRel	cytoplasm	1	0.041	1657.72	1474	1637	67.9664	902.693	894	903	755.024	580	734	30.956	3213
40	CD40 Low BCR High	7	cRel	cytoplasm	1	0.061	1737.93	1742	1742	106.013	902.693	894	903	835.233	848	839	50.9492	3213
0	CD40 Low BCR High	7	H2B	nucleus	1	0.037	2142.72	2008	2146	79.2807	536.069	538	536	1606.65	1470	1610	59.4462
1	CD40 Low BCR High	7	H2B	nucleus	1	0.052	2167.34	2352	2174	112.702	536.069	538	536	1631.27	1814	1638	84.8261
2	CD40 Low BCR High	7	H2B	nucleus	1	0.048	2590.2	2805	2602	124.33	536.069	538	536	2054.14	2267	2066	98.5985
3	CD40 Low BCR High	7	H2B	nucleus	1	0.016	1912.22	1742	1919	30.5956	536.069	538	536	1376.15	1204	1383	22.0185
4	CD40 Low BCR High	7	H2B	nucleus	1	0.112	3193.88	2731	3229	357.715	536.069	538	536	2657.81	2193	2693	297.675
5	CD40 Low BCR High	7	H2B	nucleus	1	0.053	3014.52	2247	3004	159.769	536.069	538	536	2478.45	1709	2468	131.358
6	CD40 Low BCR High	7	H2B	nucleus	1	0.039	2158.1	2292	2169	84.1659	536.069	538	536	1622.03	1754	1633	63.2592
7	CD40 Low BCR High	7	H2B	nucleus	1	0.062	2371.38	2370	2373	147.026	536.069	538	536	1835.32	1832	1837	113.79
8	CD40 Low BCR High	7	H2B	nucleus	1	0.075	2649.46	2169	2624	198.709	536.069	538	536	2113.39	1631	2088	158.504
9	CD40 Low BCR High	7	H2B	nucleus	1	0.059	2520.44	2421	2441	148.706	536.069	538	536	1984.37	1883	1905	117.078
10	CD40 Low BCR High	7	H2B	nucleus	1	0.057	2437.27	2681	2429	138.925	536.069	538	536	1901.2	2143	1893	108.369
11	CD40 Low BCR High	7	H2B	nucleus	1	0.036	1915.7	1855	1911	68.9653	536.069	538	536	1379.63	1317	1375	49.6669
12	CD40 Low BCR High	7	H2B	nucleus	1	0.127	3447.41	3212	3299	437.821	536.069	538	536	2911.34	2674	2763	369.74
13	CD40 Low BCR High	7	H2B	nucleus	1	0.045	2635.59	2272	2659	118.602	536.069	538	536	2099.53	1734	2123	94.4786
14	CD40 Low BCR High	7	H2B	nucleus	1	0.083	2725.91	2656	2720	226.251	536.069	538	536	2189.84	2118	2184	181.757
15	CD40 Low BCR High	7	H2B	nucleus	1	0.068	2657.52	2633	2671	180.711	536.069	538	536	2121.45	2095	2135	144.259
16	CD40 Low BCR High	7	H2B	nucleus	1	0.069	3125.42	2299	3073	215.654	536.069	538	536	2589.36	1761	2537	178.665
17	CD40 Low BCR High	7	H2B	nucleus	1	0.046	2455.41	2153	2453	112.949	536.069	538	536	1919.34	1615	1917	88.2896
18	CD40 Low BCR High	7	H2B	nucleus	1	0.006	1867.33	1784	1870	11.204	536.069	538	536	1331.26	1246	1334	7.98755
19	CD40 Low BCR High	7	H2B	nucleus	1	0.07	2675.34	2740	2645	187.274	536.069	538	536	2139.28	2202	2109	149.749
20	CD40 Low BCR High	7	H2B	nucleus	1	0.089	2394.62	2237	2392	213.121	536.069	538	536	1858.55	1699	1856	165.411
21	CD40 Low BCR High	7	H2B	nucleus	1	0.111	3240.95	3494	3325	359.746	536.069	538	536	2704.88	2956	2789	300.242
22	CD40 Low BCR High	7	H2B	nucleus	1	0.072	1906.22	2032	1905	137.248	536.069	538	536	1370.15	1494	1369	98.651
23	CD40 Low BCR High	7	H2B	nucleus	1	0.049	2722.24	2521	2737	133.39	536.069	538	536	2186.17	1983	2201	107.122
24	CD40 Low BCR High	7	H2B	nucleus	1	0.102	1734.75	1603	1759	176.945	536.069	538	536	1198.68	1065	1223	122.266
25	CD40 Low BCR High	7	H2B	nucleus	1	0.057	3088.09	2429	3062	176.021	536.069	538	536	2552.03	1891	2526	145.465
26	CD40 Low BCR High	7	H2B	nucleus	1	0.11	2567.39	2756	2583	282.413	536.069	538	536	2031.33	2218	2047	223.446
27	CD40 Low BCR High	7	H2B	nucleus	1	0.054	2276.66	2089	2275	122.94	536.069	538	536	1740.6	1551	1739	93.9922
28	CD40 Low BCR High	7	H2B	nucleus	1	0.067	2561.03	2378	2554	171.589	536.069	538	536	2024.96	1840	2018	135.672
29	CD40 Low BCR High	7	H2B	nucleus	1	0.052	2292.09	2068	2251	119.189	536.069	538	536	1756.03	1530	1715	91.3134
30	CD40 Low BCR High	7	H2B	nucleus	1	0.065	2474.86	2674	2505	160.866	536.069	538	536	1938.79	2136	1969	126.021
31	CD40 Low BCR High	7	H2B	nucleus	1	0.07	1730.18	1576	1736	121.113	536.069	538	536	1194.11	1038	1200	83.5878
32	CD40 Low BCR High	7	H2B	nucleus	1	0.112	3496.46	3280	3541	391.604	536.069	538	536	2960.39	2742	3005	331.564
33	CD40 Low BCR High	7	H2B	nucleus	1	0.064	2645.64	2695	2657	169.321	536.069	538	536	2109.57	2157	2121	135.013
34	CD40 Low BCR High	7	H2B	nucleus	1	0.063	2313.58	2018	2300	145.755	536.069	538	536	1777.51	1480	1764	111.983
35	CD40 Low BCR High	7	H2B	nucleus	1	0.055	2408.68	2480	2423	132.477	536.069	538	536	1872.61	1942	1887	102.994
36	CD40 Low BCR High	7	H2B	nucleus	1	0.058	2286.61	2311	2307	132.623	536.069	538	536	1750.54	1773	1771	101.531
37	CD40 Low BCR High	7	H2B	nucleus	1	0.072	2306.3	2035	2332	166.054	536.069	538	536	1770.23	1497	1796	127.457
39	CD40 Low BCR High	7	H2B	nucleus	1	0.09	2841.82	3139	2847	255.763	536.069	538	536	2305.75	2601	2311	207.517
40	CD40 Low BCR High	7	H2B	nucleus	1	0.044	2302.59	2355	2309	101.314	536.069	538	536	1766.52	1817	1773	77.7268
0	CD40 Low BCR High	7	H2B	whole cell	1	0.087	1783.38	1580	1838	155.154	536.069	538	536	1247.31	1042	1302	108.516
1	CD40 Low BCR High	7	H2B	whole cell	1	0.127	1670.08	2352	1782	212.101	536.069	538	536	1134.01	1814	1246	144.02
2	CD40 Low BCR High	7	H2B	whole cell	1	0.091	2096.39	2805	2076	190.771	536.069	538	536	1560.32	2267	1540	141.989
3	CD40 Low BCR High	7	H2B	whole cell	1	0.174	1094.05	758	988	190.365	536.069	538	536	557.983	220	452	97.089
4	CD40 Low BCR High	7	H2B	whole cell	1	0.187	2473.59	1176	2677	462.561	536.069	538	536	1937.52	638	2141	362.316
5	CD40 Low BCR High	7	H2B	whole cell	1	0.115	2194.38	1087	1931	252.354	536.069	538	536	1658.31	549	1395	190.706
6	CD40 Low BCR High	7	H2B	whole cell	1	0.109	1738.5	1821	1747	189.496	536.069	538	536	1202.43	1283	1211	131.065
7	CD40 Low BCR High	7	H2B	whole cell	1	0.136	1800.21	1699	1879	244.829	536.069	538	536	1264.14	1161	1343	171.923
8	CD40 Low BCR High	7	H2B	whole cell	1	0.113	2252.44	829	2284	254.526	536.069	538	536	1716.37	291	1748	193.95
9	CD40 Low BCR High	7	H2B	whole cell	1	0.102	2124.99	1445	2167	216.749	536.069	538	536	1588.92	907	1631	162.07
10	CD40 Low BCR High	7	H2B	whole cell	1	0.105	1924.84	2681	2037	202.108	536.069	538	536	1388.77	2143	1501	145.821
11	CD40 Low BCR High	7	H2B	whole cell	1	0.125	1574.39	1855	1658	196.798	536.069	538	536	1038.32	1317	1122	129.79
12	CD40 Low BCR High	7	H2B	whole cell	1	0.183	2784.07	3212	3053	509.485	536.069	538	536	2248	2674	2517	411.385
13	CD40 Low BCR High	7	H2B	whole cell	1	0.115	1858.77	1186	1752	213.759	536.069	538	536	1322.7	648	1216	152.111
14	CD40 Low BCR High	7	H2B	whole cell	1	0.138	2229.7	2656	2378	307.699	536.069	538	536	1693.63	2118	1842	233.721
15	CD40 Low BCR High	7	H2B	whole cell	1	0.131	2069.89	2226	2114	271.155	536.069	538	536	1533.82	1688	1578	200.93
16	CD40 Low BCR High	7	H2B	whole cell	1	0.13	2345.72	1105	2220	304.944	536.069	538	536	1809.65	567	1684	235.255
17	CD40 Low BCR High	7	H2B	whole cell	1	0.097	1921.7	1100	1992	186.405	536.069	538	536	1385.63	562	1456	134.406
18	CD40 Low BCR High	7	H2B	whole cell	1	0.118	1448.31	1344	1469	170.901	536.069	538	536	912.244	806	933	107.645
19	CD40 Low BCR High	7	H2B	whole cell	1	0.113	2235.27	1731	2319	252.585	536.069	538	536	1699.2	1193	1783	192.01
20	CD40 Low BCR High	7	H2B	whole cell	1	0.181	1828.49	1107	1984	330.957	536.069	538	536	1292.42	569	1448	233.929
21	CD40 Low BCR High	7	H2B	whole cell	1	0.206	2338.09	3494	2533	481.646	536.069	538	536	1802.02	2956	1997	371.216
22	CD40 Low BCR High	7	H2B	whole cell	1	0.112	1666.65	2032	1762	186.665	536.069	538	536	1130.58	1494	1226	126.625
23	CD40 Low BCR High	7	H2B	whole cell	1	0.117	1947.56	1132	1809	227.864	536.069	538	536	1411.49	594	1273	165.144
24	CD40 Low BCR High	7	H2B	whole cell	1	0.165	1489.15	1603	1522	245.709	536.069	538	536	953.079	1065	986	157.258
25	CD40 Low BCR High	7	H2B	whole cell	1	0.101	2425.39	1476	2334	244.965	536.069	538	536	1889.33	938	1798	190.822
26	CD40 Low BCR High	7	H2B	whole cell	1	0.181	2155.65	2756	2187	390.172	536.069	538	536	1619.58	2218	1651	293.144
27	CD40 Low BCR High	7	H2B	whole cell	1	0.109	1962.33	2416	2038	213.893	536.069	538	536	1426.26	1878	1502	155.462
28	CD40 Low BCR High	7	H2B	whole cell	1	0.106	2182.05	2378	2288	231.297	536.069	538	536	1645.98	1840	1752	174.473
29	CD40 Low BCR High	7	H2B	whole cell	1	0.064	2189.44	2068	2169	140.124	536.069	538	536	1653.37	1530	1633	105.816
30	CD40 Low BCR High	7	H2B	whole cell	1	0.122	1993.93	2674	2057	243.26	536.069	538	536	1457.87	2136	1521	177.86
31	CD40 Low BCR High	7	H2B	whole cell	1	0.109	1537.55	1341	1572	167.592	536.069	538	536	1001.48	803	1036	109.161
32	CD40 Low BCR High	7	H2B	whole cell	1	0.151	3000.89	3280	3225	453.134	536.069	538	536	2464.82	2742	2689	372.187
33	CD40 Low BCR High	7	H2B	whole cell	1	0.114	2097.04	2695	2205	239.062	536.069	538	536	1560.97	2157	1669	177.95
34	CD40 Low BCR High	7	H2B	whole cell	1	0.135	1841.37	1531	1890	248.585	536.069	538	536	1305.3	993	1354	176.215
35	CD40 Low BCR High	7	H2B	whole cell	1	0.086	2131.35	1848	2212	183.296	536.069	538	536	1595.28	1310	1676	137.194
36	CD40 Low BCR High	7	H2B	whole cell	1	0.084	2092.9	2311	2145	175.803	536.069	538	536	1556.83	1773	1609	130.773
37	CD40 Low BCR High	7	H2B	whole cell	1	0.131	1924.73	1863	2030	252.14	536.069	538	536	1388.66	1325	1494	181.915
39	CD40 Low BCR High	7	H2B	whole cell	1	0.131	2452.39	2034	2466	321.263	536.069	538	536	1916.32	1496	1930	251.038
40	CD40 Low BCR High	7	H2B	whole cell	1	0.105	1821.74	1842	1819	191.283	536.069	538	536	1285.67	1304	1283	134.995
0	CD40 Low BCR High	7	H2B	cytoplasm	1	0.05	1513.28	1580	1528	75.6641	536.069	538	536	977.212	1042	992	48.8606
1	CD40 Low BCR High	7	H2B	cytoplasm	1	0.074	1319.68	1142	1348	97.6561	536.069	538	536	783.608	604	812	57.987
2	CD40 Low BCR High	7	H2B	cytoplasm	1	0.043	1554.42	1435	1560	66.8401	536.069	538	536	1018.35	897	1024	43.7892
3	CD40 Low BCR High	7	H2B	cytoplasm	1	0.158	1013.81	758	963	160.181	536.069	538	536	477.737	220	427	75.4824
4	CD40 Low BCR High	7	H2B	cytoplasm	1	0.075	1389.48	1176	1297	104.211	536.069	538	536	853.411	638	761	64.0058
5	CD40 Low BCR High	7	H2B	cytoplasm	1	0.062	1486.67	1087	1466	92.1737	536.069	538	536	950.604	549	930	58.9374
6	CD40 Low BCR High	7	H2B	cytoplasm	1	0.07	1507.62	1821	1543	105.534	536.069	538	536	971.554	1283	1007	68.0088
7	CD40 Low BCR High	7	H2B	cytoplasm	1	0.074	1320.73	1699	1316	97.7339	536.069	538	536	784.659	1161	780	58.0648
8	CD40 Low BCR High	7	H2B	cytoplasm	1	0.038	1470.88	829	1529	55.8934	536.069	538	536	934.811	291	993	35.5228
9	CD40 Low BCR High	7	H2B	cytoplasm	1	0.042	1568.92	1445	1572	65.8946	536.069	538	536	1032.85	907	1036	43.3797
10	CD40 Low BCR High	7	H2B	cytoplasm	1	0.049	1329.1	827	1292	65.1258	536.069	538	536	793.029	289	756	38.8584
11	CD40 Low BCR High	7	H2B	cytoplasm	1	0.089	1434.77	1732	1493	127.695	536.069	538	536	898.705	1194	957	79.9847
12	CD40 Low BCR High	7	H2B	cytoplasm	1	0.057	1295.71	1518	1226	73.8552	536.069	538	536	759.637	980	690	43.2993
13	CD40 Low BCR High	7	H2B	cytoplasm	1	0.07	1366.06	1186	1317	95.6244	536.069	538	536	829.994	648	781	58.0996
14	CD40 Low BCR High	7	H2B	cytoplasm	1	0.055	1478.02	2122	1444	81.291	536.069	538	536	941.949	1584	908	51.8072
15	CD40 Low BCR High	7	H2B	cytoplasm	1	0.063	1436.89	944	1403	90.5244	536.069	538	536	900.826	406	867	56.752
16	CD40 Low BCR High	7	H2B	cytoplasm	1	0.061	1460.39	1105	1409	89.0839	536.069	538	536	924.323	567	873	56.3837
17	CD40 Low BCR High	7	H2B	cytoplasm	1	0.051	1437.13	1100	1371	73.2935	536.069	538	536	901.059	562	835	45.954
18	CD40 Low BCR High	7	H2B	cytoplasm	1	0.112	1426.07	1344	1445	159.72	536.069	538	536	889.999	806	909	99.6799
19	CD40 Low BCR High	7	H2B	cytoplasm	1	0.043	1515.85	1731	1544	65.1815	536.069	538	536	979.78	1193	1008	42.1305
20	CD40 Low BCR High	7	H2B	cytoplasm	1	0.092	1277.76	1107	1201	117.554	536.069	538	536	741.69	569	665	68.2355
21	CD40 Low BCR High	7	H2B	cytoplasm	1	0.095	1281.31	896	1174	121.724	536.069	538	536	745.236	358	638	70.7974
22	CD40 Low BCR High	7	H2B	cytoplasm	1	0.04	1238.79	909	1239	49.5516	536.069	538	536	702.722	371	703	28.1089
23	CD40 Low BCR High	7	H2B	cytoplasm	1	0.068	1381.45	1132	1324	93.9385	536.069	538	536	845.38	594	788	57.4858
24	CD40 Low BCR High	7	H2B	cytoplasm	1	0.063	1089.83	784	1053	68.6594	536.069	538	536	553.762	246	517	34.887
25	CD40 Low BCR High	7	H2B	cytoplasm	1	0.044	1567.31	1476	1561	68.9614	536.069	538	536	1031.24	938	1025	45.3744
26	CD40 Low BCR High	7	H2B	cytoplasm	1	0.071	1517.88	995	1548	107.77	536.069	538	536	981.812	457	1012	69.7087
27	CD40 Low BCR High	7	H2B	cytoplasm	1	0.054	1647.98	1786	1657	88.9911	536.069	538	536	1111.91	1248	1121	60.0434
28	CD40 Low BCR High	7	H2B	cytoplasm	1	0.039	1539.96	930	1559	60.0585	536.069	538	536	1003.89	392	1023	39.1518
29	CD40 Low BCR High	7	H2B	cytoplasm	1	0.012	1760.83	1880	1779	21.1299	536.069	538	536	1224.76	1342	1243	14.6971
30	CD40 Low BCR High	7	H2B	cytoplasm	1	0.058	1453.12	1114	1460	84.2811	536.069	538	536	917.054	576	924	53.1891
31	CD40 Low BCR High	7	H2B	cytoplasm	1	0.039	1195.26	1341	1228	46.615	536.069	538	536	659.187	803	692	25.7083
32	CD40 Low BCR High	7	H2B	cytoplasm	1	0.039	1557.42	1032	1499	60.7396	536.069	538	536	1021.36	494	963	39.8329
33	CD40 Low BCR High	7	H2B	cytoplasm	1	0.05	1397.95	765	1429	69.8973	536.069	538	536	861.877	227	893	43.0939
34	CD40 Low BCR High	7	H2B	cytoplasm	1	0.072	1424.96	1531	1498	102.597	536.069	538	536	888.896	993	962	64.0005
35	CD40 Low BCR High	7	H2B	cytoplasm	1	0.031	1638.74	1544	1694	50.8011	536.069	538	536	1102.68	1006	1158	34.183
36	CD40 Low BCR High	7	H2B	cytoplasm	1	0.027	1676.45	1553	1729	45.2641	536.069	538	536	1140.38	1015	1193	30.7903
37	CD40 Low BCR High	7	H2B	cytoplasm	1	0.059	1456.25	1154	1494	85.9188	536.069	538	536	920.181	616	958	54.2907
39	CD40 Low BCR High	7	H2B	cytoplasm	1	0.041	1588.17	1119	1583	65.1148	536.069	538	536	1052.1	581	1047	43.136
40	CD40 Low BCR High	7	H2B	cytoplasm	1	0.061	1479.62	1842	1537	90.2566	536.069	538	536	943.547	1304	1001	57.5564
0	CD40 Low BCR High	7	RelA	nucleus	1	0.037	2537.42	2602	2550	93.8844	895.114	900	896	1642.3	1702	1654	60.7652	8450
1	CD40 Low BCR High	7	RelA	nucleus	1	0.052	2822.87	2630	2801	146.789	895.114	900	896	1927.75	1730	1905	100.243	8450
2	CD40 Low BCR High	7	RelA	nucleus	1	0.048	3609.08	3445	3630	173.236	895.114	900	896	2713.97	2545	2734	130.271	8450
3	CD40 Low BCR High	7	RelA	nucleus	1	0.016	3592.97	3246	3521	57.4874	895.114	900	896	2697.85	2346	2625	43.1656	8450
4	CD40 Low BCR High	7	RelA	nucleus	1	0.112	3450.62	3713	3484	386.469	895.114	900	896	2555.5	2813	2588	286.216	8450
5	CD40 Low BCR High	7	RelA	nucleus	1	0.053	3976.95	3644	3881	210.779	895.114	900	896	3081.84	2744	2985	163.337	8450
6	CD40 Low BCR High	7	RelA	nucleus	1	0.039	4720.6	4631	4666	184.103	895.114	900	896	3825.49	3731	3770	149.194	8450
7	CD40 Low BCR High	7	RelA	nucleus	1	0.062	3266.63	3219	3311	202.531	895.114	900	896	2371.52	2319	2415	147.034	8450
8	CD40 Low BCR High	7	RelA	nucleus	1	0.075	2354.48	2212	2325	176.586	895.114	900	896	1459.36	1312	1429	109.452	8450
9	CD40 Low BCR High	7	RelA	nucleus	1	0.059	3345.83	3527	3402	197.404	895.114	900	896	2450.72	2627	2506	144.592	8450
10	CD40 Low BCR High	7	RelA	nucleus	1	0.057	2844.16	2775	2886	162.117	895.114	900	896	1949.05	1875	1990	111.096	8450
11	CD40 Low BCR High	7	RelA	nucleus	1	0.036	2930.23	2884	2933	105.488	895.114	900	896	2035.12	1984	2037	73.2642	8450
12	CD40 Low BCR High	7	RelA	nucleus	1	0.127	3224.76	3103	3218	409.545	895.114	900	896	2329.65	2203	2322	295.865	8450
13	CD40 Low BCR High	7	RelA	nucleus	1	0.045	3215.93	3315	3197	144.717	895.114	900	896	2320.81	2415	2301	104.436	8450
14	CD40 Low BCR High	7	RelA	nucleus	1	0.083	3709.8	3633	3720	307.914	895.114	900	896	2814.69	2733	2824	233.619	8450
15	CD40 Low BCR High	7	RelA	nucleus	1	0.068	2933.91	2937	2899	199.506	895.114	900	896	2038.8	2037	2003	138.638	8450
16	CD40 Low BCR High	7	RelA	nucleus	1	0.069	3389.25	3287	3343	233.859	895.114	900	896	2494.14	2387	2447	172.096	8450
17	CD40 Low BCR High	7	RelA	nucleus	1	0.046	1958.98	1945	1945	90.1131	895.114	900	896	1063.87	1045	1049	48.9379	8450
18	CD40 Low BCR High	7	RelA	nucleus	1	0.006	3343.62	3305	3344	20.0617	895.114	900	896	2448.5	2405	2448	14.691	8450
19	CD40 Low BCR High	7	RelA	nucleus	1	0.07	3131.74	3220	3122	219.222	895.114	900	896	2236.63	2320	2226	156.564	8450
20	CD40 Low BCR High	7	RelA	nucleus	1	0.089	4127.73	4286	4201	367.368	895.114	900	896	3232.62	3386	3305	287.703	8450
21	CD40 Low BCR High	7	RelA	nucleus	1	0.111	3329.65	3414	3307	369.592	895.114	900	896	2434.54	2514	2411	270.234	8450
22	CD40 Low BCR High	7	RelA	nucleus	1	0.072	2700.72	2699	2711	194.451	895.114	900	896	1805.6	1799	1815	130.003	8450
23	CD40 Low BCR High	7	RelA	nucleus	1	0.049	3800.49	3557	3812	186.224	895.114	900	896	2905.38	2657	2916	142.363	8450
24	CD40 Low BCR High	7	RelA	nucleus	1	0.102	2707.75	2835	2737	276.19	895.114	900	896	1812.63	1935	1841	184.889	8450
25	CD40 Low BCR High	7	RelA	nucleus	1	0.057	3204.23	2874	3215	182.641	895.114	900	896	2309.11	1974	2319	131.619	8450
26	CD40 Low BCR High	7	RelA	nucleus	1	0.11	3547.97	3418	3549	390.277	895.114	900	896	2652.86	2518	2653	291.814	8450
27	CD40 Low BCR High	7	RelA	nucleus	1	0.054	3007.01	2909	3026	162.379	895.114	900	896	2111.9	2009	2130	114.042	8450
28	CD40 Low BCR High	7	RelA	nucleus	1	0.067	2756.29	2780	2773	184.671	895.114	900	896	1861.17	1880	1877	124.699	8450
29	CD40 Low BCR High	7	RelA	nucleus	1	0.052	2448.33	2332	2429	127.313	895.114	900	896	1553.22	1432	1533	80.7673	8450
30	CD40 Low BCR High	7	RelA	nucleus	1	0.065	2696.27	2754	2676	175.258	895.114	900	896	1801.16	1854	1780	117.075	8450
31	CD40 Low BCR High	7	RelA	nucleus	1	0.07	2893.86	2819	2880	202.57	895.114	900	896	1998.74	1919	1984	139.912	8450
32	CD40 Low BCR High	7	RelA	nucleus	1	0.112	3115.01	3165	3140	348.881	895.114	900	896	2219.89	2265	2244	248.628	8450
33	CD40 Low BCR High	7	RelA	nucleus	1	0.064	2977.74	2973	2996	190.575	895.114	900	896	2082.62	2073	2100	133.288	8450
34	CD40 Low BCR High	7	RelA	nucleus	1	0.063	3166.19	3224	3109	199.47	895.114	900	896	2271.08	2324	2213	143.078	8450
35	CD40 Low BCR High	7	RelA	nucleus	1	0.055	2945.8	2974	2963	162.019	895.114	900	896	2050.68	2074	2067	112.787	8450
36	CD40 Low BCR High	7	RelA	nucleus	1	0.058	2625.98	2211	2618	152.307	895.114	900	896	1730.86	1311	1722	100.39	8450
37	CD40 Low BCR High	7	RelA	nucleus	1	0.072	2681.16	2328	2680	193.044	895.114	900	896	1786.05	1428	1784	128.596	8450
39	CD40 Low BCR High	7	RelA	nucleus	1	0.09	2580.1	2402	2540	232.209	895.114	900	896	1684.99	1502	1644	151.649	8450
40	CD40 Low BCR High	7	RelA	nucleus	1	0.044	3085.23	3104	3081	135.75	895.114	900	896	2190.11	2204	2185	96.3649	8450
0	CD40 Low BCR High	7	RelA	whole cell	1	0.087	2608.38	2688	2596	226.929	895.114	900	896	1713.26	1788	1700	149.054	8450
1	CD40 Low BCR High	7	RelA	whole cell	1	0.127	3046.41	2630	2976	386.895	895.114	900	896	2151.3	1730	2080	273.215	8450
2	CD40 Low BCR High	7	RelA	whole cell	1	0.091	3558.84	3780	3598	323.854	895.114	900	896	2663.72	2880	2702	242.399	8450
3	CD40 Low BCR High	7	RelA	whole cell	1	0.174	3754.7	3551	3704	653.318	895.114	900	896	2859.59	2651	2808	497.568	8450
4	CD40 Low BCR High	7	RelA	whole cell	1	0.187	3412.62	3466	3463	638.161	895.114	900	896	2517.51	2566	2567	470.774	8450
5	CD40 Low BCR High	7	RelA	whole cell	1	0.115	3753.47	2763	3800	431.65	895.114	900	896	2858.36	1863	2904	328.712	8450
6	CD40 Low BCR High	7	RelA	whole cell	1	0.109	3898.47	3298	3859	424.933	895.114	900	896	3003.35	2398	2963	327.366	8450
7	CD40 Low BCR High	7	RelA	whole cell	1	0.136	3307.09	3219	3317	449.764	895.114	900	896	2411.98	2319	2421	328.029	8450
8	CD40 Low BCR High	7	RelA	whole cell	1	0.113	2583.37	2212	2368	291.921	895.114	900	896	1688.25	1312	1472	190.773	8450
9	CD40 Low BCR High	7	RelA	whole cell	1	0.102	3255.04	3458	3312	332.014	895.114	900	896	2359.92	2558	2416	240.712	8450
10	CD40 Low BCR High	7	RelA	whole cell	1	0.105	2888.99	3008	2919	303.344	895.114	900	896	1993.87	2108	2023	209.357	8450
11	CD40 Low BCR High	7	RelA	whole cell	1	0.125	2882.59	2874	2899	360.324	895.114	900	896	1987.47	1974	2003	248.434	8450
12	CD40 Low BCR High	7	RelA	whole cell	1	0.183	3325.08	3103	3253	608.49	895.114	900	896	2429.97	2203	2357	444.684	8450
13	CD40 Low BCR High	7	RelA	whole cell	1	0.115	3317.1	2974	3275	381.467	895.114	900	896	2421.99	2074	2379	278.529	8450
14	CD40 Low BCR High	7	RelA	whole cell	1	0.138	3610.21	3633	3631	498.209	895.114	900	896	2715.1	2733	2735	374.683	8450
15	CD40 Low BCR High	7	RelA	whole cell	1	0.131	3055.84	2937	2969	400.315	895.114	900	896	2160.72	2037	2073	283.055	8450
16	CD40 Low BCR High	7	RelA	whole cell	1	0.13	3493.5	3287	3429	454.155	895.114	900	896	2598.39	2387	2533	337.791	8450
17	CD40 Low BCR High	7	RelA	whole cell	1	0.097	2193.08	1945	2134	212.729	895.114	900	896	1297.97	1045	1238	125.903	8450
18	CD40 Low BCR High	7	RelA	whole cell	1	0.118	3135.41	3059	3133	369.978	895.114	900	896	2240.3	2159	2237	264.355	8450
19	CD40 Low BCR High	7	RelA	whole cell	1	0.113	3134.23	3220	3122	354.168	895.114	900	896	2239.11	2320	2226	253.02	8450
20	CD40 Low BCR High	7	RelA	whole cell	1	0.181	3812.69	4286	3880	690.098	895.114	900	896	2917.58	3386	2984	528.082	8450
21	CD40 Low BCR High	7	RelA	whole cell	1	0.206	3513.43	3414	3390	723.767	895.114	900	896	2618.32	2514	2494	539.374	8450
22	CD40 Low BCR High	7	RelA	whole cell	1	0.112	2763.62	2699	2768	309.525	895.114	900	896	1868.51	1799	1872	209.273	8450
23	CD40 Low BCR High	7	RelA	whole cell	1	0.117	3600.83	3574	3706	421.297	895.114	900	896	2705.72	2674	2810	316.569	8450
24	CD40 Low BCR High	7	RelA	whole cell	1	0.165	2720.11	2835	2728	448.818	895.114	900	896	1824.99	1935	1832	301.124	8450
25	CD40 Low BCR High	7	RelA	whole cell	1	0.101	3175.43	3238	3214	320.719	895.114	900	896	2280.32	2338	2318	230.312	8450
26	CD40 Low BCR High	7	RelA	whole cell	1	0.181	3404.95	3418	3434	616.295	895.114	900	896	2509.83	2518	2538	454.28	8450
27	CD40 Low BCR High	7	RelA	whole cell	1	0.109	2686.64	2909	2797	292.844	895.114	900	896	1791.53	2009	1901	195.276	8450
28	CD40 Low BCR High	7	RelA	whole cell	1	0.106	2794.31	2780	2780	296.197	895.114	900	896	1899.2	1880	1884	201.315	8450
29	CD40 Low BCR High	7	RelA	whole cell	1	0.064	2484.46	2656	2490	159.005	895.114	900	896	1589.34	1756	1594	101.718	8450
30	CD40 Low BCR High	7	RelA	whole cell	1	0.122	2758.96	2548	2677	336.593	895.114	900	896	1863.85	1648	1781	227.39	8450
31	CD40 Low BCR High	7	RelA	whole cell	1	0.109	2708.36	2819	2690	295.211	895.114	900	896	1813.25	1919	1794	197.644	8450
32	CD40 Low BCR High	7	RelA	whole cell	1	0.151	3139.64	3127	3165	474.086	895.114	900	896	2244.53	2227	2269	338.924	8450
33	CD40 Low BCR High	7	RelA	whole cell	1	0.114	2986.68	2745	2980	340.481	895.114	900	896	2091.56	1845	2084	238.438	8450
34	CD40 Low BCR High	7	RelA	whole cell	1	0.135	3035.9	2910	3017	409.846	895.114	900	896	2140.79	2010	2121	289.006	8450
35	CD40 Low BCR High	7	RelA	whole cell	1	0.086	2791.46	2303	2812	240.066	895.114	900	896	1896.35	1403	1916	163.086	8450
36	CD40 Low BCR High	7	RelA	whole cell	1	0.084	2605.4	2333	2601	218.854	895.114	900	896	1710.29	1433	1705	143.664	8450
37	CD40 Low BCR High	7	RelA	whole cell	1	0.131	2598.68	2328	2601	340.427	895.114	900	896	1703.56	1428	1705	223.167	8450
39	CD40 Low BCR High	7	RelA	whole cell	1	0.131	2674.11	2402	2590	350.308	895.114	900	896	1778.99	1502	1694	233.048	8450
40	CD40 Low BCR High	7	RelA	whole cell	1	0.105	3020.09	3083	3038	317.109	895.114	900	896	2124.97	2183	2142	223.122	8450
0	CD40 Low BCR High	7	RelA	cytoplasm	1	0.05	2661.71	2746	2648	133.086	895.114	900	896	1766.6	1846	1752	88.3299	8450
1	CD40 Low BCR High	7	RelA	cytoplasm	1	0.074	3203.94	3311	3167	237.092	895.114	900	896	2308.83	2411	2271	170.853	8450
2	CD40 Low BCR High	7	RelA	cytoplasm	1	0.043	3503.69	3780	3553	150.659	895.114	900	896	2608.58	2880	2657	112.169	8450
3	CD40 Low BCR High	7	RelA	cytoplasm	1	0.158	3770.56	3551	3725	595.749	895.114	900	896	2875.45	2651	2829	454.321	8450
4	CD40 Low BCR High	7	RelA	cytoplasm	1	0.075	3355.44	3246	3405	251.658	895.114	900	896	2460.33	2346	2509	184.525	8450
5	CD40 Low BCR High	7	RelA	cytoplasm	1	0.062	3560.63	2763	3459	220.759	895.114	900	896	2665.52	1863	2563	165.262	8450
6	CD40 Low BCR High	7	RelA	cytoplasm	1	0.07	3446.1	3298	3351	241.227	895.114	900	896	2550.99	2398	2455	178.569	8450
7	CD40 Low BCR High	7	RelA	cytoplasm	1	0.074	3341.05	3423	3323	247.238	895.114	900	896	2445.94	2523	2427	180.999	8450
8	CD40 Low BCR High	7	RelA	cytoplasm	1	0.038	3033.96	2067	3140	115.29	895.114	900	896	2138.84	1167	2244	81.276	8450
9	CD40 Low BCR High	7	RelA	cytoplasm	1	0.042	3127.37	2659	3159	131.349	895.114	900	896	2232.25	1759	2263	93.7547	8450
10	CD40 Low BCR High	7	RelA	cytoplasm	1	0.049	2941.1	3020	2947	144.114	895.114	900	896	2045.98	2120	2051	100.253	8450
11	CD40 Low BCR High	7	RelA	cytoplasm	1	0.089	2863.1	2459	2847	254.816	895.114	900	896	1967.99	1559	1951	175.151	8450
12	CD40 Low BCR High	7	RelA	cytoplasm	1	0.057	3550.18	3023	3410	202.36	895.114	900	896	2655.07	2123	2514	151.339	8450
13	CD40 Low BCR High	7	RelA	cytoplasm	1	0.07	3381.28	2600	3386	236.689	895.114	900	896	2486.16	1700	2490	174.031	8450
14	CD40 Low BCR High	7	RelA	cytoplasm	1	0.055	3459.34	3220	3449	190.264	895.114	900	896	2564.23	2320	2553	141.033	8450
15	CD40 Low BCR High	7	RelA	cytoplasm	1	0.063	3187.17	2733	3191	200.792	895.114	900	896	2292.06	1833	2295	144.4	8450
16	CD40 Low BCR High	7	RelA	cytoplasm	1	0.061	3611.87	3177	3578	220.324	895.114	900	896	2716.76	2277	2682	165.722	8450
17	CD40 Low BCR High	7	RelA	cytoplasm	1	0.051	2405.63	2351	2339	122.687	895.114	900	896	1510.51	1451	1443	77.0362	8450
18	CD40 Low BCR High	7	RelA	cytoplasm	1	0.112	3124.36	3059	3122	349.928	895.114	900	896	2229.24	2159	2226	249.675	8450
19	CD40 Low BCR High	7	RelA	cytoplasm	1	0.043	3138.29	2699	3121	134.946	895.114	900	896	2243.17	1799	2225	96.4564	8450
20	CD40 Low BCR High	7	RelA	cytoplasm	1	0.092	3506.22	3103	3443	322.572	895.114	900	896	2611.1	2203	2547	240.221	8450
21	CD40 Low BCR High	7	RelA	cytoplasm	1	0.095	3728.54	3660	3731	354.211	895.114	900	896	2833.43	2760	2835	269.175	8450
22	CD40 Low BCR High	7	RelA	cytoplasm	1	0.04	2875.96	2844	2935	115.038	895.114	900	896	1980.85	1944	2039	79.2338	8450
23	CD40 Low BCR High	7	RelA	cytoplasm	1	0.068	3454.92	3615	3591	234.935	895.114	900	896	2559.81	2715	2695	174.067	8450
24	CD40 Low BCR High	7	RelA	cytoplasm	1	0.063	2740.2	2364	2678	172.633	895.114	900	896	1845.09	1464	1782	116.241	8450
25	CD40 Low BCR High	7	RelA	cytoplasm	1	0.044	3138.15	2584	3196	138.079	895.114	900	896	2243.04	1684	2300	98.6937	8450
26	CD40 Low BCR High	7	RelA	cytoplasm	1	0.071	3183.41	3252	3212	226.022	895.114	900	896	2288.29	2352	2316	162.469	8450
27	CD40 Low BCR High	7	RelA	cytoplasm	1	0.054	2366.27	2085	2309	127.779	895.114	900	896	1471.15	1185	1413	79.4424	8450
28	CD40 Low BCR High	7	RelA	cytoplasm	1	0.039	2858.73	2467	2811	111.491	895.114	900	896	1963.62	1567	1915	76.5811	8450
29	CD40 Low BCR High	7	RelA	cytoplasm	1	0.012	2635.29	2490	2624	31.6235	895.114	900	896	1740.17	1590	1728	20.8821	8450
30	CD40 Low BCR High	7	RelA	cytoplasm	1	0.058	2829.46	2548	2684	164.109	895.114	900	896	1934.34	1648	1788	112.192	8450
31	CD40 Low BCR High	7	RelA	cytoplasm	1	0.039	2378.76	2033	2327	92.7714	895.114	900	896	1483.64	1133	1431	57.862	8450
32	CD40 Low BCR High	7	RelA	cytoplasm	1	0.039	3211.4	3430	3240	125.244	895.114	900	896	2316.28	2530	2344	90.335	8450
33	CD40 Low BCR High	7	RelA	cytoplasm	1	0.05	2998.07	2579	2940	149.904	895.114	900	896	2102.96	1679	2044	105.148	8450
34	CD40 Low BCR High	7	RelA	cytoplasm	1	0.072	2921.01	2516	2896	210.312	895.114	900	896	2025.89	1616	2000	145.864	8450
35	CD40 Low BCR High	7	RelA	cytoplasm	1	0.031	2517.32	2303	2498	78.0371	895.114	900	896	1622.21	1403	1602	50.2885	8450
36	CD40 Low BCR High	7	RelA	cytoplasm	1	0.027	2561.17	2195	2533	69.1516	895.114	900	896	1666.06	1295	1637	44.9835	8450
37	CD40 Low BCR High	7	RelA	cytoplasm	1	0.059	2497.4	2770	2467	147.347	895.114	900	896	1602.29	1870	1571	94.535	8450
39	CD40 Low BCR High	7	RelA	cytoplasm	1	0.041	2882.73	2446	2836	118.192	895.114	900	896	1987.61	1546	1940	81.4921	8450
40	CD40 Low BCR High	7	RelA	cytoplasm	1	0.061	2973.74	3083	2992	181.398	895.114	900	896	2078.63	2183	2096	126.796	8450
0	CD40 Low BCR High	7	cRel	nucleus	2	0.063	1501.4	1506	1510	94.5881	923.276	922	924	578.123	584	586	36.4217	3213
1	CD40 Low BCR High	7	cRel	nucleus	2	0.017	1600.39	1563	1607	27.2067	923.276	922	924	677.119	641	683	11.511	3213
2	CD40 Low BCR High	7	cRel	nucleus	2	0.021	2107.28	1916	2124	44.2528	923.276	922	924	1184	994	1200	24.864	3213
3	CD40 Low BCR High	7	cRel	nucleus	2	0.062	1381.68	1325	1374	85.664	923.276	922	924	458.401	403	450	28.4209	3213
4	CD40 Low BCR High	7	cRel	nucleus	2	0.103	1952.43	1949	1941	201.1	923.276	922	924	1029.15	1027	1017	106.003	3213
5	CD40 Low BCR High	7	cRel	nucleus	2	0.076	1753.89	1761	1754	133.296	923.276	922	924	830.618	839	830	63.127	3213
6	CD40 Low BCR High	7	cRel	nucleus	2	0.061	2151.61	2226	2161	131.248	923.276	922	924	1228.33	1304	1237	74.9284	3213
8	CD40 Low BCR High	7	cRel	nucleus	2	0.05	1879.9	1898	1892	93.995	923.276	922	924	956.623	976	968	47.8312	3213
9	CD40 Low BCR High	7	cRel	nucleus	2	0.08	1563.39	1534	1562	125.071	923.276	922	924	640.114	612	638	51.2091	3213
10	CD40 Low BCR High	7	cRel	nucleus	2	0.057	1972.28	1998	1981	112.42	923.276	922	924	1049	1076	1057	59.7932	3213
[truncated: 3,437 more rows]

## Sheet: CD40_low
Label	Condition	Time	Ch	Group	Iteration	Area	Mean	Mode	Median	TotIntensity	BG.Mean	BG.Mode	BG.Median	Adj.Mean	Adj.Mode	Adj.Median	Adj.TotIntensity	Batch correction
0	No stim	0	cRel	nucleus	1	0.081	1771.35	1736	1767	143.48	943.294	952	944	828.059	784	823	67.0728	2716
1	No stim	0	cRel	nucleus	1	0.025	2088.44	2012	2075	52.2111	943.294	952	944	1145.15	1060	1131	28.6287	2716
3	No stim	0	cRel	nucleus	1	0.057	1593.65	1561	1590	90.8383	943.294	952	944	650.361	609	646	37.0706	2716
4	No stim	0	cRel	nucleus	1	0.081	1399.54	1331	1390	113.363	943.294	952	944	456.245	379	446	36.9558	2716
5	No stim	0	cRel	nucleus	1	0.075	1830.67	1741	1843	137.3	943.294	952	944	887.372	789	899	66.5529	2716
6	No stim	0	cRel	nucleus	1	0.047	1462.44	1398	1460	68.7347	943.294	952	944	519.147	446	516	24.3999	2716
7	No stim	0	cRel	nucleus	1	0.07	1603.13	1569	1608	112.219	943.294	952	944	659.837	617	664	46.1886	2716
8	No stim	0	cRel	nucleus	1	0.078	1706.71	1692	1705	133.124	943.294	952	944	763.421	740	761	59.5468	2716
10	No stim	0	cRel	nucleus	1	0.039	1431.35	1417	1429	55.8225	943.294	952	944	488.051	465	485	19.034	2716
11	No stim	0	cRel	nucleus	1	0.044	1330.16	1351	1331	58.5269	943.294	952	944	386.863	399	387	17.022	2716
12	No stim	0	cRel	nucleus	1	0.057	1553.64	1492	1555	88.5577	943.294	952	944	610.349	540	611	34.7899	2716
13	No stim	0	cRel	nucleus	1	0.053	1337.69	1388	1343	70.8977	943.294	952	944	394.398	436	399	20.9031	2716
14	No stim	0	cRel	nucleus	1	0.047	1285.42	1282	1293	60.4146	943.294	952	944	342.122	330	349	16.0797	2716
15	No stim	0	cRel	nucleus	1	0.066	1455.41	1452	1456	96.0568	943.294	952	944	512.112	500	512	33.7994	2716
16	No stim	0	cRel	nucleus	1	0.051	1466.67	1469	1464	74.8003	943.294	952	944	523.379	517	520	26.6923	2716
17	No stim	0	cRel	nucleus	1	0.05	1731.6	1703	1725	86.5798	943.294	952	944	788.301	751	781	39.4151	2716
18	No stim	0	cRel	nucleus	1	0.057	1678.09	1595	1677	95.651	943.294	952	944	734.794	643	733	41.8833	2716
19	No stim	0	cRel	nucleus	1	0.066	1605.36	1732	1613	105.954	943.294	952	944	662.066	780	669	43.6964	2716
20	No stim	0	cRel	nucleus	1	0.052	1295.95	1258	1296	67.3895	943.294	952	944	352.658	306	352	18.3382	2716
21	No stim	0	cRel	nucleus	1	0.054	1457.21	1417	1454	78.6896	943.294	952	944	513.921	465	510	27.7517	2716
22	No stim	0	cRel	nucleus	1	0.051	1490.97	1544	1482	76.0396	943.294	952	944	547.678	592	538	27.9316	2716
23	No stim	0	cRel	nucleus	1	0.054	1594.06	1546	1584	86.0795	943.294	952	944	650.77	594	640	35.1416	2716
24	No stim	0	cRel	nucleus	1	0.046	1433.11	1383	1431	65.923	943.294	952	944	489.814	431	487	22.5314	2716
25	No stim	0	cRel	nucleus	1	0.052	1419.4	1438	1412	73.8089	943.294	952	944	476.108	486	468	24.7576	2716
26	No stim	0	cRel	nucleus	1	0.064	1548.43	1587	1552	99.0996	943.294	952	944	605.137	635	608	38.7288	2716
27	No stim	0	cRel	nucleus	1	0.054	1693.65	1663	1691	91.4571	943.294	952	944	750.356	711	747	40.5192	2716
28	No stim	0	cRel	nucleus	1	0.044	1362.09	1318	1366	59.9321	943.294	952	944	418.799	366	422	18.4272	2716
29	No stim	0	cRel	nucleus	1	0.047	1606.77	1585	1605	75.5182	943.294	952	944	663.476	633	661	31.1834	2716
30	No stim	0	cRel	nucleus	1	0.101	1667.23	1698	1667	168.391	943.294	952	944	723.941	746	723	73.118	2716
31	No stim	0	cRel	nucleus	1	0.062	1455.7	1388	1451	90.2534	943.294	952	944	512.406	436	507	31.7692	2716
32	No stim	0	cRel	nucleus	1	0.077	1774.27	1639	1769	136.618	943.294	952	944	830.971	687	825	63.9848	2716
33	No stim	0	cRel	nucleus	1	0.052	1910.38	1865	1891	99.3397	943.294	952	944	967.084	913	947	50.2884	2716
34	No stim	0	cRel	nucleus	1	0.051	1469.12	1462	1462	74.9251	943.294	952	944	525.825	510	518	26.8171	2716
35	No stim	0	cRel	nucleus	1	0.106	1492.58	1428	1475	158.213	943.294	952	944	549.281	476	531	58.2238	2716
36	No stim	0	cRel	nucleus	1	0.103	1462.36	1422	1449	150.623	943.294	952	944	519.068	470	505	53.464	2716
37	No stim	0	cRel	nucleus	1	0.047	1622.11	1595	1616	76.2394	943.294	952	944	678.82	643	672	31.9045	2716
38	No stim	0	cRel	nucleus	1	0.055	1498.03	1473	1494	82.3914	943.294	952	944	554.732	521	550	30.5103	2716
39	No stim	0	cRel	nucleus	1	0.059	1841.25	1972	1829	108.634	943.294	952	944	897.955	1020	885	52.9793	2716
40	No stim	0	cRel	nucleus	1	0.046	1606.35	1577	1604	73.8922	943.294	952	944	663.059	625	660	30.5007	2716
41	No stim	0	cRel	nucleus	1	0.093	1400.03	1387	1394	130.203	943.294	952	944	456.736	435	450	42.4764	2716
42	No stim	0	cRel	nucleus	1	0.064	1507.13	1477	1503	96.4561	943.294	952	944	563.832	525	559	36.0852	2716
43	No stim	0	cRel	nucleus	1	0.057	1825.6	1932	1850	104.059	943.294	952	944	882.309	980	906	50.2916	2716
44	No stim	0	cRel	nucleus	1	0.058	1571.11	1606	1570	91.1246	943.294	952	944	627.819	654	626	36.4135	2716
45	No stim	0	cRel	nucleus	1	0.039	1415.06	1347	1417	55.1874	943.294	952	944	471.768	395	473	18.399	2716
46	No stim	0	cRel	nucleus	1	0.042	1418.3	1386	1418	59.5686	943.294	952	944	475.006	434	474	19.9503	2716
47	No stim	0	cRel	nucleus	1	0.049	1617.82	1588	1611	79.2732	943.294	952	944	674.527	636	667	33.0518	2716
0	No stim	0	cRel	whole cell	1	0.148	1769.05	1736	1768	261.82	943.294	952	944	825.757	784	824	122.212	2716
1	No stim	0	cRel	whole cell	1	0.084	2040.59	1967	2046	171.409	943.294	952	944	1097.29	1015	1102	92.1727	2716
3	No stim	0	cRel	whole cell	1	0.12	1677.21	1561	1634	201.265	943.294	952	944	733.917	609	690	88.07	2716
4	No stim	0	cRel	whole cell	1	0.137	1416.91	1330	1396	194.117	943.294	952	944	473.615	378	452	64.8853	2716
5	No stim	0	cRel	whole cell	1	0.139	1836.26	1741	1830	255.241	943.294	952	944	892.97	789	886	124.123	2716
6	No stim	0	cRel	whole cell	1	0.102	1497.67	1427	1477	152.763	943.294	952	944	554.381	475	533	56.5469	2716
7	No stim	0	cRel	whole cell	1	0.111	1610.51	1569	1610	178.767	943.294	952	944	667.22	617	666	74.0614	2716
8	No stim	0	cRel	whole cell	1	0.132	1728.98	1692	1717	228.225	943.294	952	944	785.684	740	773	103.71	2716
10	No stim	0	cRel	whole cell	1	0.091	1449.98	1392	1437	131.949	943.294	952	944	506.691	440	493	46.1089	2716
11	No stim	0	cRel	whole cell	1	0.107	1449.06	1351	1402	155.049	943.294	952	944	505.761	399	458	54.1164	2716
12	No stim	0	cRel	whole cell	1	0.116	1601.55	1492	1582	185.78	943.294	952	944	658.255	540	638	76.3576	2716
13	No stim	0	cRel	whole cell	1	0.108	1401.34	1390	1375	151.345	943.294	952	944	458.047	438	431	49.4691	2716
14	No stim	0	cRel	whole cell	1	0.135	1232.95	1199	1241	166.448	943.294	952	944	289.652	247	297	39.103	2716
15	No stim	0	cRel	whole cell	1	0.105	1472.88	1456	1465	154.652	943.294	952	944	529.583	504	521	55.6062	2716
16	No stim	0	cRel	whole cell	1	0.111	1509	1407	1490	167.499	943.294	952	944	565.702	455	546	62.7929	2716
17	No stim	0	cRel	whole cell	1	0.127	1822.18	1631	1766	231.417	943.294	952	944	878.89	679	822	111.619	2716
18	No stim	0	cRel	whole cell	1	0.119	1705.95	1753	1697	203.008	943.294	952	944	762.656	801	753	90.7561	2716
19	No stim	0	cRel	whole cell	1	0.118	1645.61	1503	1626	194.182	943.294	952	944	702.315	551	682	82.8732	2716
20	No stim	0	cRel	whole cell	1	0.104	1346.51	1258	1326	140.037	943.294	952	944	403.215	306	382	41.9344	2716
21	No stim	0	cRel	whole cell	1	0.114	1470.56	1419	1463	167.643	943.294	952	944	527.263	467	519	60.108	2716
22	No stim	0	cRel	whole cell	1	0.124	1557.82	1533	1546	193.17	943.294	952	944	614.53	581	602	76.2017	2716
23	No stim	0	cRel	whole cell	1	0.106	1707.94	1546	1674	181.042	943.294	952	944	764.65	594	730	81.0529	2716
24	No stim	0	cRel	whole cell	1	0.123	1506.72	1334	1475	185.326	943.294	952	944	563.424	382	531	69.3012	2716
25	No stim	0	cRel	whole cell	1	0.113	1485.6	1432	1455	167.873	943.294	952	944	542.304	480	511	61.2804	2716
26	No stim	0	cRel	whole cell	1	0.13	1544.81	1587	1547	200.826	943.294	952	944	601.519	635	603	78.1975	2716
27	No stim	0	cRel	whole cell	1	0.109	1667.68	1572	1666	181.777	943.294	952	944	724.383	620	722	78.9577	2716
28	No stim	0	cRel	whole cell	1	0.108	1391.54	1387	1386	150.286	943.294	952	944	448.242	435	442	48.4101	2716
29	No stim	0	cRel	whole cell	1	0.14	1677.19	1637	1661	234.806	943.294	952	944	733.892	685	717	102.745	2716
30	No stim	0	cRel	whole cell	1	0.153	1694.14	1698	1684	259.203	943.294	952	944	750.845	746	740	114.879	2716
31	No stim	0	cRel	whole cell	1	0.096	1536.93	1388	1500	147.545	943.294	952	944	593.637	436	556	56.9892	2716
32	No stim	0	cRel	whole cell	1	0.143	1816.87	1648	1797	259.812	943.294	952	944	873.574	696	853	124.921	2716
33	No stim	0	cRel	whole cell	1	0.15	2078.07	1867	1989	311.711	943.294	952	944	1134.78	915	1045	170.217	2716
34	No stim	0	cRel	whole cell	1	0.094	1494.87	1436	1477	140.518	943.294	952	944	551.574	484	533	51.848	2716
35	No stim	0	cRel	whole cell	1	0.164	1522.8	1432	1502	249.739	943.294	952	944	579.505	480	558	95.0388	2716
36	No stim	0	cRel	whole cell	1	0.152	1545.17	1422	1490	234.865	943.294	952	944	601.873	470	546	91.4847	2716
37	No stim	0	cRel	whole cell	1	0.095	1628.45	1639	1622	154.703	943.294	952	944	685.157	687	678	65.0899	2716
38	No stim	0	cRel	whole cell	1	0.111	1512.71	1473	1506	167.911	943.294	952	944	569.419	521	562	63.2055	2716
39	No stim	0	cRel	whole cell	1	0.151	1808.74	1611	1782	273.12	943.294	952	944	865.448	659	838	130.683	2716
40	No stim	0	cRel	whole cell	1	0.123	1638.3	1579	1635	201.51	943.294	952	944	695.001	627	691	85.4851	2716
41	No stim	0	cRel	whole cell	1	0.163	1453.93	1387	1429	236.99	943.294	952	944	510.635	435	485	83.2335	2716
42	No stim	0	cRel	whole cell	1	0.122	1504.01	1500	1500	183.489	943.294	952	944	560.714	548	556	68.4071	2716
43	No stim	0	cRel	whole cell	1	0.095	1740.55	1581	1722	165.352	943.294	952	944	797.251	629	778	75.7388	2716
44	No stim	0	cRel	whole cell	1	0.12	1575.3	1574	1572	189.036	943.294	952	944	632.003	622	628	75.8404	2716
45	No stim	0	cRel	whole cell	1	0.108	1448.41	1393	1435	156.429	943.294	952	944	505.12	441	491	54.553	2716
46	No stim	0	cRel	whole cell	1	0.09	1465.77	1386	1438	131.919	943.294	952	944	522.471	434	494	47.0224	2716
47	No stim	0	cRel	whole cell	1	0.113	1670.67	1602	1626	188.786	943.294	952	944	727.378	650	682	82.1937	2716
0	No stim	0	cRel	cytoplasm	1	0.067	1766.28	1708	1770	118.341	943.294	952	944	822.99	756	826	55.1403	2716
1	No stim	0	cRel	cytoplasm	1	0.059	2020.43	1959	2019	119.205	943.294	952	944	1077.13	1007	1075	63.551	2716
3	No stim	0	cRel	cytoplasm	1	0.063	1752.41	1562	1720	110.402	943.294	952	944	809.116	610	776	50.9743	2716
4	No stim	0	cRel	cytoplasm	1	0.056	1442.07	1372	1416	80.7561	943.294	952	944	498.78	420	472	27.9317	2716
5	No stim	0	cRel	cytoplasm	1	0.064	1842.89	1820	1819	117.945	943.294	952	944	899.6	868	875	57.5744	2716
6	No stim	0	cRel	cytoplasm	1	0.055	1527.63	1415	1515	84.0195	943.294	952	944	584.333	463	571	32.1383	2716
7	No stim	0	cRel	cytoplasm	1	0.04	1623.32	1596	1629	64.9328	943.294	952	944	680.025	644	685	27.201	2716
8	No stim	0	cRel	cytoplasm	1	0.055	1760.56	1747	1755	96.8309	943.294	952	944	817.268	795	811	44.9497	2716
10	No stim	0	cRel	cytoplasm	1	0.052	1463.84	1405	1449	76.1196	943.294	952	944	520.545	453	505	27.0683	2716
11	No stim	0	cRel	cytoplasm	1	0.063	1530.84	1574	1500	96.4426	943.294	952	944	587.541	622	556	37.0151	2716
12	No stim	0	cRel	cytoplasm	1	0.059	1647.96	1628	1629	97.2295	943.294	952	944	704.664	676	685	41.5752	2716
13	No stim	0	cRel	cytoplasm	1	0.055	1462	1305	1444	80.41	943.294	952	944	518.706	353	500	28.5288	2716
14	No stim	0	cRel	cytoplasm	1	0.088	1204.73	1203	1203	106.017	943.294	952	944	261.439	251	259	23.0066	2716
15	No stim	0	cRel	cytoplasm	1	0.039	1502.76	1412	1494	58.6078	943.294	952	944	559.47	460	550	21.8193	2716
16	No stim	0	cRel	cytoplasm	1	0.06	1545.31	1350	1558	92.7184	943.294	952	944	602.012	398	614	36.1207	2716
17	No stim	0	cRel	cytoplasm	1	0.077	1879.98	1768	1816	144.759	943.294	952	944	936.689	816	872	72.1251	2716
18	No stim	0	cRel	cytoplasm	1	0.062	1731.47	1572	1719	107.351	943.294	952	944	788.175	620	775	48.8668	2716
19	No stim	0	cRel	cytoplasm	1	0.052	1696.8	1539	1648	88.2338	943.294	952	944	753.509	587	704	39.1825	2716
20	No stim	0	cRel	cytoplasm	1	0.052	1397.92	1371	1380	72.6917	943.294	952	944	454.624	419	436	23.6404	2716
21	No stim	0	cRel	cytoplasm	1	0.06	1482.45	1465	1474	88.9473	943.294	952	944	539.161	513	530	32.3497	2716
22	No stim	0	cRel	cytoplasm	1	0.074	1603.7	1566	1595	118.674	943.294	952	944	660.411	614	651	48.8704	2716
23	No stim	0	cRel	cytoplasm	1	0.052	1825.61	1703	1811	94.9318	943.294	952	944	882.317	751	867	45.8805	2716
24	No stim	0	cRel	cytoplasm	1	0.077	1551.01	1334	1522	119.428	943.294	952	944	607.714	382	578	46.794	2716
25	No stim	0	cRel	cytoplasm	1	0.061	1542.17	1432	1526	94.0722	943.294	952	944	598.874	480	582	36.5313	2716
26	No stim	0	cRel	cytoplasm	1	0.067	1541.36	1498	1542	103.271	943.294	952	944	598.065	546	598	40.0704	2716
27	No stim	0	cRel	cytoplasm	1	0.055	1642.01	1572	1637	90.3108	943.294	952	944	698.72	620	693	38.4296	2716
28	No stim	0	cRel	cytoplasm	1	0.063	1412.07	1406	1404	88.9604	943.294	952	944	468.776	454	460	29.5329	2716
29	No stim	0	cRel	cytoplasm	1	0.093	1713.1	1697	1713	159.318	943.294	952	944	769.801	745	769	71.5915	2716
30	No stim	0	cRel	cytoplasm	1	0.053	1745.35	1748	1747	92.5036	943.294	952	944	802.057	796	803	42.509	2716
31	No stim	0	cRel	cytoplasm	1	0.034	1684.95	1512	1658	57.2884	943.294	952	944	741.658	560	714	25.2164	2716
32	No stim	0	cRel	cytoplasm	1	0.065	1867.33	1742	1860	121.376	943.294	952	944	924.033	790	916	60.0621	2716
33	No stim	0	cRel	cytoplasm	1	0.097	2168.29	2018	2127	210.324	943.294	952	944	1224.99	1066	1183	118.824	2716
34	No stim	0	cRel	cytoplasm	1	0.043	1525.72	1436	1507	65.6058	943.294	952	944	582.422	484	563	25.0441	2716
35	No stim	0	cRel	cytoplasm	1	0.058	1577.56	1322	1570	91.4986	943.294	952	944	634.268	370	626	36.7875	2716
36	No stim	0	cRel	cytoplasm	1	0.049	1719.79	1896	1697	84.2698	943.294	952	944	776.497	944	753	38.0484	2716
37	No stim	0	cRel	cytoplasm	1	0.048	1634.6	1529	1630	78.4609	943.294	952	944	691.309	577	686	33.1828	2716
38	No stim	0	cRel	cytoplasm	1	0.057	1526.84	1583	1524	87.0298	943.294	952	944	583.545	631	580	33.2621	2716
39	No stim	0	cRel	cytoplasm	1	0.093	1788.09	1492	1742	166.292	943.294	952	944	844.793	540	798	78.5657	2716
40	No stim	0	cRel	cytoplasm	1	0.078	1657.15	1645	1659	129.257	943.294	952	944	713.853	693	715	55.6805	2716
41	No stim	0	cRel	cytoplasm	1	0.07	1525.46	1527	1528	106.782	943.294	952	944	582.166	575	584	40.7516	2716
42	No stim	0	cRel	cytoplasm	1	0.058	1500.56	1582	1497	87.0326	943.294	952	944	557.268	630	553	32.3215	2716
43	No stim	0	cRel	cytoplasm	1	0.038	1611.74	1581	1612	61.246	943.294	952	944	668.442	629	668	25.4008	2716
44	No stim	0	cRel	cytoplasm	1	0.062	1579.16	1481	1573	97.908	943.294	952	944	635.868	529	629	39.4238	2716
45	No stim	0	cRel	cytoplasm	1	0.069	1466.94	1392	1451	101.219	943.294	952	944	523.65	440	507	36.1319	2716
46	No stim	0	cRel	cytoplasm	1	0.049	1506.86	1414	1462	73.8361	943.294	952	944	563.565	462	518	27.6147	2716
47	No stim	0	cRel	cytoplasm	1	0.064	1710.53	1655	1654	109.474	943.294	952	944	767.238	703	710	49.1032	2716
0	No stim	0	H2B	nucleus	1	0.081	3291.35	2823	3281	266.6	561.947	557	559	2729.41	2266	2722	221.082
1	No stim	0	H2B	nucleus	1	0.025	2738.54	2759	2759	68.4635	561.947	557	559	2176.59	2202	2200	54.4148
3	No stim	0	H2B	nucleus	1	0.057	3057.38	3459	3046	174.27	561.947	557	559	2495.43	2902	2487	142.24
4	No stim	0	H2B	nucleus	1	0.081	3686.6	3018	3709	298.615	561.947	557	559	3124.66	2461	3150	253.097
5	No stim	0	H2B	nucleus	1	0.075	3404.34	3286	3392	255.325	561.947	557	559	2842.39	2729	2833	213.179
6	No stim	0	H2B	nucleus	1	0.047	2970.72	2598	2954	139.624	561.947	557	559	2408.77	2041	2395	113.212
7	No stim	0	H2B	nucleus	1	0.07	3623.92	3129	3627	253.674	561.947	557	559	3061.97	2572	3068	214.338
8	No stim	0	H2B	nucleus	1	0.078	2578.21	2532	2624	201.101	561.947	557	559	2016.27	1975	2065	157.269
10	No stim	0	H2B	nucleus	1	0.039	2718.45	2673	2706	106.019	561.947	557	559	2156.5	2116	2147	84.1035
11	No stim	0	H2B	nucleus	1	0.044	3015.57	3218	3075	132.685	561.947	557	559	2453.62	2661	2516	107.959
12	No stim	0	H2B	nucleus	1	0.057	2287.39	2274	2274	130.382	561.947	557	559	1725.45	1717	1715	98.3505
13	No stim	0	H2B	nucleus	1	0.053	2981.91	2709	2931	158.041	561.947	557	559	2419.97	2152	2372	128.258
14	No stim	0	H2B	nucleus	1	0.047	2979.95	2686	2995	140.057	561.947	557	559	2418	2129	2436	113.646
15	No stim	0	H2B	nucleus	1	0.066	3227.39	2622	3215	213.008	561.947	557	559	2665.45	2065	2656	175.92
16	No stim	0	H2B	nucleus	1	0.051	3059.73	3266	3091	156.046	561.947	557	559	2497.78	2709	2532	127.387
17	No stim	0	H2B	nucleus	1	0.05	2209.93	2275	2241	110.496	561.947	557	559	1647.98	1718	1682	82.3992
18	No stim	0	H2B	nucleus	1	0.057	2892.74	2717	2876	164.886	561.947	557	559	2330.79	2160	2317	132.855
19	No stim	0	H2B	nucleus	1	0.066	3067.57	2703	3103	202.46	561.947	557	559	2505.63	2146	2544	165.371
20	No stim	0	H2B	nucleus	1	0.052	2952.85	2968	2983	153.548	561.947	557	559	2390.91	2411	2424	124.327
21	No stim	0	H2B	nucleus	1	0.054	2923.81	2676	2917	157.886	561.947	557	559	2361.86	2119	2358	127.54
22	No stim	0	H2B	nucleus	1	0.051	3008.13	2630	3009	153.415	561.947	557	559	2446.19	2073	2450	124.755
23	No stim	0	H2B	nucleus	1	0.054	3337.45	3456	3341	180.222	561.947	557	559	2775.5	2899	2782	149.877
24	No stim	0	H2B	nucleus	1	0.046	2723.55	2626	2712	125.283	561.947	557	559	2161.6	2069	2153	99.4336
25	No stim	0	H2B	nucleus	1	0.052	3045.53	2927	3047	158.367	561.947	557	559	2483.58	2370	2488	129.146
26	No stim	0	H2B	nucleus	1	0.064	3088.31	3047	3062	197.652	561.947	557	559	2526.36	2490	2503	161.687
27	No stim	0	H2B	nucleus	1	0.054	2918.23	2737	2927	157.584	561.947	557	559	2356.28	2180	2368	127.239
28	No stim	0	H2B	nucleus	1	0.044	2763.29	2831	2767	121.585	561.947	557	559	2201.34	2274	2208	96.859
29	No stim	0	H2B	nucleus	1	0.047	2795.82	2609	2808	131.403	561.947	557	559	2233.87	2052	2249	104.992
30	No stim	0	H2B	nucleus	1	0.101	3946.57	3428	3978	398.604	561.947	557	559	3384.62	2871	3419	341.847
31	No stim	0	H2B	nucleus	1	0.062	3413.51	2999	3409	211.638	561.947	557	559	2851.56	2442	2850	176.797
32	No stim	0	H2B	nucleus	1	0.077	2976.18	2712	2935	229.166	561.947	557	559	2414.24	2155	2376	185.896
33	No stim	0	H2B	nucleus	1	0.052	2801.48	2824	2813	145.677	561.947	557	559	2239.53	2267	2254	116.456
34	No stim	0	H2B	nucleus	1	0.051	3163.57	2815	3197	161.342	561.947	557	559	2601.62	2258	2638	132.683
35	No stim	0	H2B	nucleus	1	0.106	3685.95	3574	3703	390.711	561.947	557	559	3124.01	3017	3144	331.145
36	No stim	0	H2B	nucleus	1	0.103	4062.58	4101	4117	418.446	561.947	557	559	3500.64	3544	3558	360.566
37	No stim	0	H2B	nucleus	1	0.047	2752.45	3010	2742	129.365	561.947	557	559	2190.51	2453	2183	102.954
38	No stim	0	H2B	nucleus	1	0.055	3071.7	3190	3114	168.944	561.947	557	559	2509.75	2633	2555	138.036
39	No stim	0	H2B	nucleus	1	0.059	2736.83	2797	2759	161.473	561.947	557	559	2174.88	2240	2200	128.318
40	No stim	0	H2B	nucleus	1	0.046	2610.98	2693	2636	120.105	561.947	557	559	2049.04	2136	2077	94.2557
41	No stim	0	H2B	nucleus	1	0.093	3920.78	3262	4034	364.632	561.947	557	559	3358.83	2705	3475	312.371
42	No stim	0	H2B	nucleus	1	0.064	3120.12	2682	3059	199.687	561.947	557	559	2558.17	2125	2500	163.723
43	No stim	0	H2B	nucleus	1	0.057	2987.64	2488	2969	170.296	561.947	557	559	2425.69	1931	2410	138.265
44	No stim	0	H2B	nucleus	1	0.058	3089.95	2771	3114	179.217	561.947	557	559	2528	2214	2555	146.624
45	No stim	0	H2B	nucleus	1	0.039	2710.78	2844	2709	105.721	561.947	557	559	2148.84	2287	2150	83.8046
46	No stim	0	H2B	nucleus	1	0.042	2739.38	2802	2757	115.054	561.947	557	559	2177.43	2245	2198	91.452
47	No stim	0	H2B	nucleus	1	0.049	3090.72	2855	3112	151.445	561.947	557	559	2528.77	2298	2553	123.91
0	No stim	0	H2B	whole cell	1	0.148	2558.56	1394	2776	378.667	561.947	557	559	1996.62	837	2217	295.499
1	No stim	0	H2B	whole cell	1	0.084	2224.81	1909	2173	186.884	561.947	557	559	1662.86	1352	1614	139.68
3	No stim	0	H2B	whole cell	1	0.12	2325.33	3459	2454	279.04	561.947	557	559	1763.38	2902	1895	211.606
4	No stim	0	H2B	whole cell	1	0.137	2917.56	3018	3200	399.706	561.947	557	559	2355.61	2461	2641	322.719
5	No stim	0	H2B	whole cell	1	0.139	2594.05	1186	2815	360.574	561.947	557	559	2032.11	629	2256	282.463
6	No stim	0	H2B	whole cell	1	0.102	2300.77	2352	2416	234.678	561.947	557	559	1738.82	1795	1857	177.36
7	No stim	0	H2B	whole cell	1	0.111	3023.13	2262	3232	335.568	561.947	557	559	2461.18	1705	2673	273.192
8	No stim	0	H2B	whole cell	1	0.132	2062.96	1268	2155	272.31	561.947	557	559	1501.01	711	1596	198.133
10	No stim	0	H2B	whole cell	1	0.091	2243.43	2124	2341	204.152	561.947	557	559	1681.48	1567	1782	153.015
11	No stim	0	H2B	whole cell	1	0.107	2214.56	1931	2245	236.958	561.947	557	559	1652.61	1374	1686	176.83
12	No stim	0	H2B	whole cell	1	0.116	1850.94	1743	1932	214.709	561.947	557	559	1289	1186	1373	149.524
13	No stim	0	H2B	whole cell	1	0.108	2330.52	1247	2470	251.697	561.947	557	559	1768.58	690	1911	191.006
14	No stim	0	H2B	whole cell	1	0.135	1994.69	815	1998	269.284	561.947	557	559	1432.75	258	1439	193.421
15	No stim	0	H2B	whole cell	1	0.105	2754.95	1878	2924	289.27	561.947	557	559	2193	1321	2365	230.265
16	No stim	0	H2B	whole cell	1	0.111	2336.12	1554	2399	259.31	561.947	557	559	1774.18	997	1840	196.934
17	No stim	0	H2B	whole cell	1	0.127	1759.74	2275	1866	223.487	561.947	557	559	1197.79	1718	1307	152.119
18	No stim	0	H2B	whole cell	1	0.119	2341.51	2633	2441	278.64	561.947	557	559	1779.56	2076	1882	211.768
19	No stim	0	H2B	whole cell	1	0.118	2511.5	2094	2633	296.357	561.947	557	559	1949.55	1537	2074	230.047
20	No stim	0	H2B	whole cell	1	0.104	2328.82	2968	2519	242.197	561.947	557	559	1766.87	2411	1960	183.754
21	No stim	0	H2B	whole cell	1	0.114	2322.09	1608	2407	264.718	561.947	557	559	1760.14	1051	1848	200.656
22	No stim	0	H2B	whole cell	1	0.124	2214.52	1281	2237	274.601	561.947	557	559	1652.57	724	1678	204.919
23	No stim	0	H2B	whole cell	1	0.106	2593.4	3456	2642	274.9	561.947	557	559	2031.45	2899	2083	215.334
24	No stim	0	H2B	whole cell	1	0.123	2092.56	1105	2187	257.385	561.947	557	559	1530.62	548	1628	188.266
25	No stim	0	H2B	whole cell	1	0.113	2312.61	963	2462	261.325	561.947	557	559	1750.66	406	1903	197.825
26	No stim	0	H2B	whole cell	1	0.13	2368.77	1070	2508	307.94	561.947	557	559	1806.82	513	1949	234.887
27	No stim	0	H2B	whole cell	1	0.109	2345.89	1892	2489	255.702	561.947	557	559	1783.94	1335	1930	194.45
28	No stim	0	H2B	whole cell	1	0.108	2164.8	2081	2279	233.799	561.947	557	559	1602.85	1524	1720	173.108
29	No stim	0	H2B	whole cell	1	0.14	1920.04	941	1964	268.805	561.947	557	559	1358.09	384	1405	190.133
30	No stim	0	H2B	whole cell	1	0.153	3238.45	3428	3561	495.483	561.947	557	559	2676.5	2871	3002	409.505
31	No stim	0	H2B	whole cell	1	0.096	2895.76	2999	3058	277.993	561.947	557	559	2333.81	2442	2499	224.046
32	No stim	0	H2B	whole cell	1	0.143	2369.8	2712	2612	338.882	561.947	557	559	1807.86	2155	2053	258.524
33	No stim	0	H2B	whole cell	1	0.15	1934.33	1656	2034	290.15	561.947	557	559	1372.38	1099	1475	205.858
34	No stim	0	H2B	whole cell	1	0.094	2579.57	2815	2717	242.48	561.947	557	559	2017.62	2258	2158	189.657
35	No stim	0	H2B	whole cell	1	0.164	3024.22	1486	3440	495.971	561.947	557	559	2462.27	929	2881	403.812
36	No stim	0	H2B	whole cell	1	0.152	3373.09	4101	3726	512.71	561.947	557	559	2811.15	3544	3167	427.294
37	No stim	0	H2B	whole cell	1	0.095	2332.09	2362	2409	221.548	561.947	557	559	1770.14	1805	1850	168.163
38	No stim	0	H2B	whole cell	1	0.111	2403.09	3190	2533	266.743	561.947	557	559	1841.14	2633	1974	204.367
39	No stim	0	H2B	whole cell	1	0.151	2002.49	2350	2159	302.376	561.947	557	559	1440.54	1793	1600	217.522
40	No stim	0	H2B	whole cell	1	0.123	2051.58	1127	2162	252.344	561.947	557	559	1489.63	570	1603	183.225
41	No stim	0	H2B	whole cell	1	0.163	2971.2	3262	3246	484.305	561.947	557	559	2409.25	2705	2687	392.708
42	No stim	0	H2B	whole cell	1	0.122	2472.91	1162	2574	301.695	561.947	557	559	1910.96	605	2015	233.138
43	No stim	0	H2B	whole cell	1	0.095	2581.08	2488	2645	245.202	561.947	557	559	2019.13	1931	2086	191.817
44	No stim	0	H2B	whole cell	1	0.12	2360.73	2771	2497	283.288	561.947	557	559	1798.79	2214	1938	215.854
45	No stim	0	H2B	whole cell	1	0.108	2019.62	2844	2132	218.118	561.947	557	559	1457.67	2287	1573	157.428
46	No stim	0	H2B	whole cell	1	0.09	2256.9	2802	2394	203.121	561.947	557	559	1694.95	2245	1835	152.545
47	No stim	0	H2B	whole cell	1	0.113	2330.78	1219	2312	263.378	561.947	557	559	1768.83	662	1753	199.878
0	No stim	0	H2B	cytoplasm	1	0.067	1678.03	1394	1585	112.428	561.947	557	559	1116.08	837	1026	74.7776
1	No stim	0	H2B	cytoplasm	1	0.059	2008.4	1909	2043	118.496	561.947	557	559	1446.45	1352	1484	85.3408
3	No stim	0	H2B	cytoplasm	1	0.063	1666.49	1123	1619	104.989	561.947	557	559	1104.54	566	1060	69.5862
4	No stim	0	H2B	cytoplasm	1	0.056	1803.42	1338	1729	100.991	561.947	557	559	1241.47	781	1170	69.5223
5	No stim	0	H2B	cytoplasm	1	0.064	1634.44	1186	1619	104.604	561.947	557	559	1072.49	629	1060	68.6394
6	No stim	0	H2B	cytoplasm	1	0.055	1731.25	980	1755	95.2186	561.947	557	559	1169.3	423	1196	64.3115
7	No stim	0	H2B	cytoplasm	1	0.04	1981.02	2262	1949	79.2408	561.947	557	559	1419.07	1705	1390	56.763
8	No stim	0	H2B	cytoplasm	1	0.055	1331.99	1268	1324	73.2593	561.947	557	559	770.041	711	765	42.3523
10	No stim	0	H2B	cytoplasm	1	0.052	1890.36	2124	2004	98.2988	561.947	557	559	1328.41	1567	1445	69.0776
11	No stim	0	H2B	cytoplasm	1	0.063	1663.61	1931	1616	104.807	561.947	557	559	1101.66	1374	1057	69.4046
12	No stim	0	H2B	cytoplasm	1	0.059	1428.13	1743	1443	84.2597	561.947	557	559	866.184	1186	884	51.1049
13	No stim	0	H2B	cytoplasm	1	0.055	1709.73	1247	1711	94.035	561.947	557	559	1147.78	690	1152	63.128
14	No stim	0	H2B	cytoplasm	1	0.088	1464.92	815	1335	128.913	561.947	557	559	902.975	258	776	79.4618
15	No stim	0	H2B	cytoplasm	1	0.039	1946.75	1878	2003	75.9231	561.947	557	559	1384.8	1321	1444	54.0072
16	No stim	0	H2B	cytoplasm	1	0.06	1715.33	1554	1728	102.92	561.947	557	559	1153.38	997	1169	69.2027
17	No stim	0	H2B	cytoplasm	1	0.077	1469.08	1268	1519	113.119	561.947	557	559	907.134	711	960	69.8493
18	No stim	0	H2B	cytoplasm	1	0.062	1836.62	1750	1862	113.871	561.947	557	559	1274.67	1193	1303	79.0298
19	No stim	0	H2B	cytoplasm	1	0.052	1804.19	2094	1857	93.8181	561.947	557	559	1242.25	1537	1298	64.5969
20	No stim	0	H2B	cytoplasm	1	0.052	1694.27	2379	1710	88.1019	561.947	557	559	1132.32	1822	1151	58.8806
21	No stim	0	H2B	cytoplasm	1	0.06	1785.54	1608	1843	107.133	561.947	557	559	1223.6	1051	1284	73.4157
22	No stim	0	H2B	cytoplasm	1	0.074	1669.86	1281	1628	123.57	561.947	557	559	1107.92	724	1069	81.9858
23	No stim	0	H2B	cytoplasm	1	0.052	1824.6	1369	1792	94.8791	561.947	557	559	1262.65	812	1233	65.6579
24	No stim	0	H2B	cytoplasm	1	0.077	1712.9	1105	1762	131.894	561.947	557	559	1150.96	548	1203	88.6238
25	No stim	0	H2B	cytoplasm	1	0.061	1686.25	963	1660	102.861	561.947	557	559	1124.3	406	1101	68.5824
26	No stim	0	H2B	cytoplasm	1	0.067	1681.98	1070	1629	112.693	561.947	557	559	1120.04	513	1070	75.0425
27	No stim	0	H2B	cytoplasm	1	0.055	1780.38	1892	1779	97.9208	561.947	557	559	1218.43	1335	1220	67.0137
28	No stim	0	H2B	cytoplasm	1	0.063	1747.39	2081	1763	110.086	561.947	557	559	1185.45	1524	1204	74.6832
29	No stim	0	H2B	cytoplasm	1	0.093	1473.42	941	1360	137.028	561.947	557	559	911.476	384	801	84.7673
30	No stim	0	H2B	cytoplasm	1	0.053	1890.55	1910	1843	100.199	561.947	557	559	1328.6	1353	1284	70.4157
31	No stim	0	H2B	cytoplasm	1	0.034	1952.3	2262	1955	66.3783	561.947	557	559	1390.36	1705	1396	47.2721
32	No stim	0	H2B	cytoplasm	1	0.065	1651.62	1297	1582	107.355	561.947	557	559	1089.67	740	1023	70.8288
33	No stim	0	H2B	cytoplasm	1	0.097	1467.85	1656	1343	142.382	561.947	557	559	905.907	1099	784	87.873
34	No stim	0	H2B	cytoplasm	1	0.043	1879.96	1703	1875	80.8382	561.947	557	559	1318.01	1146	1316	56.6745
35	No stim	0	H2B	cytoplasm	1	0.058	1825.2	1486	1693	105.861	561.947	557	559	1263.25	929	1134	73.2685
36	No stim	0	H2B	cytoplasm	1	0.049	1919.04	1523	1867	94.0329	561.947	557	559	1357.09	966	1308	66.4975
37	No stim	0	H2B	cytoplasm	1	0.048	1924.05	1797	1959	92.3546	561.947	557	559	1362.11	1240	1400	65.3811
38	No stim	0	H2B	cytoplasm	1	0.057	1760.05	1130	1717	100.323	561.947	557	559	1198.11	573	1158	68.292
39	No stim	0	H2B	cytoplasm	1	0.093	1535.88	849	1518	142.837	561.947	557	559	973.935	292	959	90.576
40	No stim	0	H2B	cytoplasm	1	0.078	1721.42	1127	1755	134.271	561.947	557	559	1159.47	570	1196	90.4387
41	No stim	0	H2B	cytoplasm	1	0.07	1710.98	1053	1613	119.769	561.947	557	559	1149.04	496	1054	80.4325
42	No stim	0	H2B	cytoplasm	1	0.058	1757.58	1162	1776	101.94	561.947	557	559	1195.63	605	1217	69.3467
43	No stim	0	H2B	cytoplasm	1	0.038	1965.39	2160	2035	74.6849	561.947	557	559	1403.44	1603	1476	53.3309
44	No stim	0	H2B	cytoplasm	1	0.062	1687.32	1149	1631	104.614	561.947	557	559	1125.37	592	1072	69.7731
45	No stim	0	H2B	cytoplasm	1	0.069	1635.63	2317	1598	112.859	561.947	557	559	1073.68	1760	1039	74.0843
46	No stim	0	H2B	cytoplasm	1	0.049	1839.18	1676	1883	90.1198	561.947	557	559	1277.23	1119	1324	62.5844
47	No stim	0	H2B	cytoplasm	1	0.064	1757.63	1219	1757	112.488	561.947	557	559	1195.68	662	1198	76.5235
0	No stim	0	RelA	nucleus	1	0.081	3536.97	3245	3476	286.495	979.438	994	980	2557.53	2251	2496	207.16	9511
1	No stim	0	RelA	nucleus	1	0.025	3002.34	2955	2956	75.0585	979.438	994	980	2022.9	1961	1976	50.5725	9511
3	No stim	0	RelA	nucleus	1	0.057	2813.43	2713	2778	160.365	979.438	994	980	1833.99	1719	1798	104.537	9511
4	No stim	0	RelA	nucleus	1	0.081	2568.86	2444	2493	208.077	979.438	994	980	1589.42	1450	1513	128.743	9511
5	No stim	0	RelA	nucleus	1	0.075	3216.5	3279	3269	241.237	979.438	994	980	2237.06	2285	2289	167.78	9511
6	No stim	0	RelA	nucleus	1	0.047	3679.51	3714	3706	172.937	979.438	994	980	2700.08	2720	2726	126.904	9511
7	No stim	0	RelA	nucleus	1	0.07	2925.11	2717	2915	204.758	979.438	994	980	1945.67	1723	1935	136.197	9511
8	No stim	0	RelA	nucleus	1	0.078	4012.44	3938	3957	312.97	979.438	994	980	3033	2944	2977	236.574	9511
10	No stim	0	RelA	nucleus	1	0.039	2412.92	2421	2419	94.1038	979.438	994	980	1433.48	1427	1439	55.9058	9511
11	No stim	0	RelA	nucleus	1	0.044	2736.97	2686	2713	120.427	979.438	994	980	1757.54	1692	1733	77.3315	9511
12	No stim	0	RelA	nucleus	1	0.057	3113.77	3064	3102	177.485	979.438	994	980	2134.33	2070	2122	121.657	9511
13	No stim	0	RelA	nucleus	1	0.053	2546.56	2432	2529	134.968	979.438	994	980	1567.12	1438	1549	83.0574	9511
14	No stim	0	RelA	nucleus	1	0.047	2662.2	2665	2695	125.123	979.438	994	980	1682.76	1671	1715	79.0899	9511
15	No stim	0	RelA	nucleus	1	0.066	2771.19	2563	2728	182.899	979.438	994	980	1791.75	1569	1748	118.256	9511
16	No stim	0	RelA	nucleus	1	0.051	2964.26	2939	2941	151.178	979.438	994	980	1984.83	1945	1961	101.226	9511
17	No stim	0	RelA	nucleus	1	0.05	3029.39	2644	3021	151.469	979.438	994	980	2049.95	1650	2041	102.497	9511
18	No stim	0	RelA	nucleus	1	0.057	2944.79	3028	2947	167.853	979.438	994	980	1965.35	2034	1967	112.025	9511
19	No stim	0	RelA	nucleus	1	0.066	3101.78	3222	3100	204.717	979.438	994	980	2122.34	2228	2120	140.074	9511
20	No stim	0	RelA	nucleus	1	0.052	2717.16	2677	2716	141.292	979.438	994	980	1737.72	1683	1736	90.3613	9511
21	No stim	0	RelA	nucleus	1	0.054	3582.2	3411	3530	193.439	979.438	994	980	2602.76	2417	2550	140.549	9511
22	No stim	0	RelA	nucleus	1	0.051	3036.01	2819	2979	154.837	979.438	994	980	2056.57	1825	1999	104.885	9511
23	No stim	0	RelA	nucleus	1	0.054	2865.38	2507	2806	154.73	979.438	994	980	1885.94	1513	1826	101.841	9511
24	No stim	0	RelA	nucleus	1	0.046	2731.43	2280	2734	125.646	979.438	994	980	1751.99	1286	1754	80.5916	9511
25	No stim	0	RelA	nucleus	1	0.052	2962.67	2857	2919	154.059	979.438	994	980	1983.23	1863	1939	103.128	9511
26	No stim	0	RelA	nucleus	1	0.064	3358.11	3235	3362	214.919	979.438	994	980	2378.67	2241	2382	152.235	9511
27	No stim	0	RelA	nucleus	1	0.054	3144.16	3160	3137	169.785	979.438	994	980	2164.73	2166	2157	116.895	9511
28	No stim	0	RelA	nucleus	1	0.044	3041.62	2889	3044	133.831	979.438	994	980	2062.18	1895	2064	90.7359	9511
29	No stim	0	RelA	nucleus	1	0.047	3346.93	3182	3335	157.306	979.438	994	980	2367.49	2188	2355	111.272	9511
30	No stim	0	RelA	nucleus	1	0.101	3447.19	3319	3443	348.166	979.438	994	980	2467.76	2325	2463	249.243	9511
31	No stim	0	RelA	nucleus	1	0.062	2510.05	2261	2450	155.623	979.438	994	980	1530.61	1267	1470	94.8979	9511
32	No stim	0	RelA	nucleus	1	0.077	3508.82	3450	3466	270.179	979.438	994	980	2529.38	2456	2486	194.762	9511
33	No stim	0	RelA	nucleus	1	0.052	3923.41	3611	3874	204.017	979.438	994	980	2943.97	2617	2894	153.087	9511
34	No stim	0	RelA	nucleus	1	0.051	2771.59	2518	2687	141.351	979.438	994	980	1792.15	1524	1707	91.3997	9511
35	No stim	0	RelA	nucleus	1	0.106	2862.03	2615	2779	303.376	979.438	994	980	1882.6	1621	1799	199.555	9511
36	No stim	0	RelA	nucleus	1	0.103	2907.39	2764	2776	299.461	979.438	994	980	1927.95	1770	1796	198.579	9511
37	No stim	0	RelA	nucleus	1	0.047	2868.15	2829	2817	134.803	979.438	994	980	1888.71	1835	1837	88.7696	9511
38	No stim	0	RelA	nucleus	1	0.055	3126.05	2912	3104	171.933	979.438	994	980	2146.61	1918	2124	118.063	9511
39	No stim	0	RelA	nucleus	1	0.059	3525.7	3132	3511	208.017	979.438	994	980	2546.27	2138	2531	150.23	9511
40	No stim	0	RelA	nucleus	1	0.046	2894.46	2846	2896	133.145	979.438	994	980	1915.02	1852	1916	88.0909	9511
41	No stim	0	RelA	nucleus	1	0.093	3346.52	3210	3291	311.226	979.438	994	980	2367.08	2216	2311	220.139	9511
42	No stim	0	RelA	nucleus	1	0.064	3148.06	2841	3038	201.476	979.438	994	980	2168.62	1847	2058	138.792	9511
43	No stim	0	RelA	nucleus	1	0.057	3741.99	4145	3806	213.293	979.438	994	980	2762.55	3151	2826	157.465	9511
44	No stim	0	RelA	nucleus	1	0.058	3388.96	2964	3331	196.56	979.438	994	980	2409.52	1970	2351	139.752	9511
45	No stim	0	RelA	nucleus	1	0.039	2984.01	2949	2957	116.377	979.438	994	980	2004.58	1955	1977	78.1785	9511
46	No stim	0	RelA	nucleus	1	0.042	2584.05	2593	2561	108.53	979.438	994	980	1604.61	1599	1581	67.3937	9511
47	No stim	0	RelA	nucleus	1	0.049	2959.15	2668	2906	144.998	979.438	994	980	1979.71	1674	1926	97.0059	9511
0	No stim	0	RelA	whole cell	1	0.148	3712.06	3245	3647	549.384	979.438	994	980	2732.62	2251	2667	404.427	9511
1	No stim	0	RelA	whole cell	1	0.084	2926.97	3076	2933	245.865	979.438	994	980	1947.53	2082	1953	163.592	9511
3	No stim	0	RelA	whole cell	1	0.12	3260.03	2875	3049	391.204	979.438	994	980	2280.6	1881	2069	273.672	9511
4	No stim	0	RelA	whole cell	1	0.137	2771.02	2444	2651	379.63	979.438	994	980	1791.58	1450	1671	245.447	9511
5	No stim	0	RelA	whole cell	1	0.139	3380.72	3279	3343	469.92	979.438	994	980	2401.28	2285	2363	333.778	9511
6	No stim	0	RelA	whole cell	1	0.102	3741.9	3246	3701	381.674	979.438	994	980	2762.46	2252	2721	281.771	9511
7	No stim	0	RelA	whole cell	1	0.111	3144.76	3123	3041	349.069	979.438	994	980	2165.33	2129	2061	240.351	9511
8	No stim	0	RelA	whole cell	1	0.132	4261.71	3807	4085	562.545	979.438	994	980	3282.27	2813	3105	433.26	9511
10	No stim	0	RelA	whole cell	1	0.091	2530.3	2421	2455	230.257	979.438	994	980	1550.86	1427	1475	141.128	9511
11	No stim	0	RelA	whole cell	1	0.107	3313.94	3058	3071	354.592	979.438	994	980	2334.5	2064	2091	249.792	9511
12	No stim	0	RelA	whole cell	1	0.116	3341.37	3064	3219	387.599	979.438	994	980	2361.93	2070	2239	273.984	9511
13	No stim	0	RelA	whole cell	1	0.108	2920.23	2432	2697	315.384	979.438	994	980	1940.79	1438	1717	209.605	9511
14	No stim	0	RelA	whole cell	1	0.135	2283.83	1480	2319	308.317	979.438	994	980	1304.39	486	1339	176.092	9511
15	No stim	0	RelA	whole cell	1	0.105	2912.01	2847	2847	305.761	979.438	994	980	1932.57	1853	1867	202.92	9511
16	No stim	0	RelA	whole cell	1	0.111	3239.96	2939	3153	359.635	979.438	994	980	2260.52	1945	2173	250.917	9511
17	No stim	0	RelA	whole cell	1	0.127	3384.18	2899	3240	429.791	979.438	994	980	2404.75	1905	2260	305.403	9511
18	No stim	0	RelA	whole cell	1	0.119	3081.74	3028	3058	366.727	979.438	994	980	2102.3	2034	2078	250.174	9511
19	No stim	0	RelA	whole cell	1	0.118	3323.13	2604	3186	392.129	979.438	994	980	2343.69	1610	2206	276.555	9511
20	No stim	0	RelA	whole cell	1	0.104	2937.79	2924	2832	305.53	979.438	994	980	1958.35	1930	1852	203.669	9511
21	No stim	0	RelA	whole cell	1	0.114	3693.12	3411	3626	421.016	979.438	994	980	2713.68	2417	2646	309.36	9511
22	No stim	0	RelA	whole cell	1	0.124	3437.05	2819	3374	426.194	979.438	994	980	2457.61	1825	2394	304.744	9511
23	No stim	0	RelA	whole cell	1	0.106	3331.87	3413	3259	353.178	979.438	994	980	2352.43	2419	2279	249.357	9511
24	No stim	0	RelA	whole cell	1	0.123	3078.73	2865	2921	378.684	979.438	994	980	2099.3	1871	1941	258.213	9511
25	No stim	0	RelA	whole cell	1	0.113	3343.57	2857	3155	377.824	979.438	994	980	2364.13	1863	2175	267.147	9511
26	No stim	0	RelA	whole cell	1	0.13	3589.29	3377	3476	466.608	979.438	994	980	2609.85	2383	2496	339.281	9511
27	No stim	0	RelA	whole cell	1	0.109	3231.79	3059	3178	352.265	979.438	994	980	2252.35	2065	2198	245.506	9511
28	No stim	0	RelA	whole cell	1	0.108	3226.38	3167	3132	348.449	979.438	994	980	2246.94	2173	2152	242.67	9511
29	No stim	0	RelA	whole cell	1	0.14	3721.32	3201	3556	520.985	979.438	994	980	2741.88	2207	2576	383.863	9511
30	No stim	0	RelA	whole cell	1	0.153	3585.41	3360	3501	548.568	979.438	994	980	2605.97	2366	2521	398.714	9511
31	No stim	0	RelA	whole cell	1	0.096	2798.6	2261	2637	268.666	979.438	994	980	1819.16	1267	1657	174.64	9511
32	No stim	0	RelA	whole cell	1	0.143	3738.18	3450	3604	534.56	979.438	994	980	2758.74	2456	2624	394.5	9511
33	No stim	0	RelA	whole cell	1	0.15	4484.9	3961	4220	672.735	979.438	994	980	3505.46	2967	3240	525.819	9511
34	No stim	0	RelA	whole cell	1	0.094	3077.11	2518	2875	289.249	979.438	994	980	2097.67	1524	1895	197.181	9511
35	No stim	0	RelA	whole cell	1	0.164	3169.97	2615	3005	519.875	979.438	994	980	2190.53	1621	2025	359.248	9511
36	No stim	0	RelA	whole cell	1	0.152	3189.73	2764	2949	484.839	979.438	994	980	2210.29	1770	1969	335.964	9511
37	No stim	0	RelA	whole cell	1	0.095	2948.84	2786	2863	280.14	979.438	994	980	1969.41	1792	1883	187.094	9511
38	No stim	0	RelA	whole cell	1	0.111	3274.56	2978	3212	363.476	979.438	994	980	2295.12	1984	2232	254.758	9511
39	No stim	0	RelA	whole cell	1	0.151	3863.87	3725	3688	583.444	979.438	994	980	2884.43	2731	2708	435.549	9511
40	No stim	0	RelA	whole cell	1	0.123	3030.86	2921	2987	372.796	979.438	994	980	2051.42	1927	2007	252.325	9511
41	No stim	0	RelA	whole cell	1	0.163	3743.3	3210	3504	610.157	979.438	994	980	2763.86	2216	2524	450.509	9511
42	No stim	0	RelA	whole cell	1	0.122	3356.19	2999	3341	409.455	979.438	994	980	2376.75	2005	2361	289.964	9511
43	No stim	0	RelA	whole cell	1	0.095	3473.49	2857	3385	329.981	979.438	994	980	2494.05	1863	2405	236.935	9511
44	No stim	0	RelA	whole cell	1	0.12	3612.47	3658	3541	433.496	979.438	994	980	2633.03	2664	2561	315.963	9511
45	No stim	0	RelA	whole cell	1	0.108	3263.71	2949	3148	352.481	979.438	994	980	2284.27	1955	2168	246.701	9511
46	No stim	0	RelA	whole cell	1	0.09	2825.01	2497	2621	254.251	979.438	994	980	1845.57	1503	1641	166.101	9511
47	No stim	0	RelA	whole cell	1	0.113	3415.48	2668	3140	385.95	979.438	994	980	2436.05	1674	2160	275.273	9511
0	No stim	0	RelA	cytoplasm	1	0.067	3922.44	3547	3886	262.803	979.438	994	980	2943	2553	2906	197.181	9511
1	No stim	0	RelA	cytoplasm	1	0.059	2895.22	3076	2917	170.818	979.438	994	980	1915.78	2082	1937	113.031	9511
3	No stim	0	RelA	cytoplasm	1	0.063	3661.98	3874	3624	230.705	979.438	994	980	2682.55	2880	2644	169	9511
4	No stim	0	RelA	cytoplasm	1	0.056	3063.91	2688	2946	171.579	979.438	994	980	2084.47	1694	1966	116.73	9511
5	No stim	0	RelA	cytoplasm	1	0.064	3575.21	2919	3528	228.813	979.438	994	980	2595.77	1925	2548	166.129	9511
6	No stim	0	RelA	cytoplasm	1	0.055	3794.94	3840	3695	208.722	979.438	994	980	2815.5	2846	2715	154.852	9511
7	No stim	0	RelA	cytoplasm	1	0.04	3525.77	3149	3511	141.031	979.438	994	980	2546.33	2155	2531	101.853	9511
8	No stim	0	RelA	cytoplasm	1	0.055	4615.33	4516	4552	253.843	979.438	994	980	3635.89	3522	3572	199.974	9511
10	No stim	0	RelA	cytoplasm	1	0.052	2617.54	2618	2516	136.112	979.438	994	980	1638.1	1624	1536	85.1811	9511
11	No stim	0	RelA	cytoplasm	1	0.063	3710.79	3058	3640	233.78	979.438	994	980	2731.36	2064	2660	172.075	9511
12	No stim	0	RelA	cytoplasm	1	0.059	3561.85	3576	3535	210.149	979.438	994	980	2582.41	2582	2555	152.362	9511
13	No stim	0	RelA	cytoplasm	1	0.055	3276.34	2956	3117	180.199	979.438	994	980	2296.91	1962	2137	126.33	9511
14	No stim	0	RelA	cytoplasm	1	0.088	2080.37	1480	2073	183.073	979.438	994	980	1100.93	486	1093	96.8822	9511
15	No stim	0	RelA	cytoplasm	1	0.039	3152.91	3398	3083	122.963	979.438	994	980	2173.47	2404	2103	84.7653	9511
16	No stim	0	RelA	cytoplasm	1	0.06	3476.48	3592	3563	208.589	979.438	994	980	2497.04	2598	2583	149.822	9511
17	No stim	0	RelA	cytoplasm	1	0.077	3611.85	3689	3475	278.113	979.438	994	980	2632.41	2695	2495	202.696	9511
18	No stim	0	RelA	cytoplasm	1	0.062	3207.18	3221	3190	198.845	979.438	994	980	2227.74	2227	2210	138.12	9511
19	No stim	0	RelA	cytoplasm	1	0.052	3604.68	2604	3348	187.443	979.438	994	980	2625.24	1610	2368	136.513	9511
20	No stim	0	RelA	cytoplasm	1	0.052	3162.14	3078	3112	164.431	979.438	994	980	2182.7	2084	2132	113.501	9511
21	No stim	0	RelA	cytoplasm	1	0.06	3792.03	3434	3765	227.522	979.438	994	980	2812.59	2440	2785	168.755	9511
22	No stim	0	RelA	cytoplasm	1	0.074	3712.29	2877	3659	274.709	979.438	994	980	2732.85	1883	2679	202.231	9511
23	No stim	0	RelA	cytoplasm	1	0.052	3813.87	3413	3744	198.321	979.438	994	980	2834.43	2419	2764	147.391	9511
24	No stim	0	RelA	cytoplasm	1	0.077	3287.7	2662	3185	253.153	979.438	994	980	2308.27	1668	2205	177.737	9511
25	No stim	0	RelA	cytoplasm	1	0.061	3669.09	3073	3587	223.815	979.438	994	980	2689.66	2079	2607	164.069	9511
26	No stim	0	RelA	cytoplasm	1	0.067	3809.95	3377	3785	255.267	979.438	994	980	2830.51	2383	2805	189.644	9511
27	No stim	0	RelA	cytoplasm	1	0.055	3318.37	2935	3251	182.51	979.438	994	980	2338.93	1941	2271	128.641	9511
28	No stim	0	RelA	cytoplasm	1	0.063	3355.24	3062	3253	211.38	979.438	994	980	2375.8	2068	2273	149.675	9511
29	No stim	0	RelA	cytoplasm	1	0.093	3912.24	3474	3871	363.839	979.438	994	980	2932.81	2480	2891	272.751	9511
30	No stim	0	RelA	cytoplasm	1	0.053	3848.5	4151	3785	203.971	979.438	994	980	2869.06	3157	2805	152.06	9511
31	No stim	0	RelA	cytoplasm	1	0.034	3324.41	3067	3248	113.03	979.438	994	980	2344.97	2073	2268	79.7289	9511
32	No stim	0	RelA	cytoplasm	1	0.065	4009.83	3382	3915	260.639	979.438	994	980	3030.39	2388	2935	196.975	9511
33	No stim	0	RelA	cytoplasm	1	0.097	4786.95	3961	4691	464.334	979.438	994	980	3807.51	2967	3711	369.329	9511
34	No stim	0	RelA	cytoplasm	1	0.043	3443.12	3030	3307	148.054	979.438	994	980	2463.68	2036	2327	105.938	9511
35	No stim	0	RelA	cytoplasm	1	0.058	3727.93	3368	3678	216.22	979.438	994	980	2748.49	2374	2698	159.412	9511
36	No stim	0	RelA	cytoplasm	1	0.049	3785.16	3426	3688	185.473	979.438	994	980	2805.72	2432	2708	137.48	9511
37	No stim	0	RelA	cytoplasm	1	0.048	3027.17	2575	2938	145.304	979.438	994	980	2047.73	1581	1958	98.291	9511
38	No stim	0	RelA	cytoplasm	1	0.057	3417.39	3428	3402	194.791	979.438	994	980	2437.95	2434	2422	138.963	9511
39	No stim	0	RelA	cytoplasm	1	0.093	4078.74	2845	3892	379.322	979.438	994	980	3099.3	1851	2912	288.235	9511
40	No stim	0	RelA	cytoplasm	1	0.078	3111.37	3208	3102	242.687	979.438	994	980	2131.93	2214	2122	166.291	9511
41	No stim	0	RelA	cytoplasm	1	0.07	4269.87	3970	4296	298.891	979.438	994	980	3290.43	2976	3316	230.33	9511
42	No stim	0	RelA	cytoplasm	1	0.058	3586.23	2946	3553	208.002	979.438	994	980	2606.8	1952	2573	151.194	9511
43	No stim	0	RelA	cytoplasm	1	0.038	3066.87	3103	3102	116.541	979.438	994	980	2087.44	2109	2122	79.3226	9511
44	No stim	0	RelA	cytoplasm	1	0.062	3818.87	2955	3761	236.77	979.438	994	980	2839.43	1961	2781	176.045	9511
45	No stim	0	RelA	cytoplasm	1	0.069	3419.1	3056	3329	235.918	979.438	994	980	2439.66	2062	2349	168.336	9511
46	No stim	0	RelA	cytoplasm	1	0.049	3033.62	2405	2806	148.647	979.438	994	980	2054.18	1411	1826	100.655	9511
47	No stim	0	RelA	cytoplasm	1	0.064	3759.66	2885	3508	240.618	979.438	994	980	2780.22	1891	2528	177.934	9511
0	No stim	0	cRel	nucleus	2	0.066	1665.32	1740	1667	109.911	951.276	951	952	714.039	789	715	47.1266	2716
1	No stim	0	cRel	nucleus	2	0.027	1608.11	1595	1603	43.4189	951.276	951	952	656.832	644	651	17.7345	2716
2	No stim	0	cRel	nucleus	2	0.071	1309.9	1323	1308	93.0033	951.276	951	952	358.629	372	356	25.4627	2716
3	No stim	0	cRel	nucleus	2	0.045	1463.52	1514	1464	65.8584	951.276	951	952	512.245	563	512	23.051	2716
4	No stim	0	cRel	nucleus	2	0.091	1410.06	1305	1401	128.315	951.276	951	952	458.779	354	449	41.7489	2716
5	No stim	0	cRel	nucleus	2	0.021	1906.6	1900	1900	40.0386	951.276	951	952	955.324	949	948	20.0618	2716
6	No stim	0	cRel	nucleus	2	0.025	1642.18	1580	1635	41.0545	951.276	951	952	690.904	629	683	17.2726	2716
7	No stim	0	cRel	nucleus	2	0.036	1323.95	1303	1327	47.6621	951.276	951	952	372.67	352	375	13.4161	2716
9	No stim	0	cRel	nucleus	2	0.042	1622.05	1603	1624	68.1263	951.276	951	952	670.778	652	672	28.1727	2716
10	No stim	0	cRel	nucleus	2	0.039	1630.95	1641	1633	63.6069	951.276	951	952	679.671	690	681	26.5072	2716
11	No stim	0	cRel	nucleus	2	0.031	1495.59	1517	1498	46.3633	951.276	951	952	544.315	566	546	16.8738	2716
12	No stim	0	cRel	nucleus	2	0.027	1910.16	1831	1897	51.5743	951.276	951	952	958.883	880	945	25.8898	2716
13	No stim	0	cRel	nucleus	2	0.017	1692.94	1682	1691	28.78	951.276	951	952	741.668	731	739	12.6084	2716
14	No stim	0	cRel	nucleus	2	0.04	1459.04	1399	1447	58.3614	951.276	951	952	507.759	448	495	20.3104	2716
15	No stim	0	cRel	nucleus	2	0.062	1787.89	1777	1786	110.849	951.276	951	952	836.615	826	834	51.8701	2716
16	No stim	0	cRel	nucleus	2	0.028	1855.6	1844	1848	51.9569	951.276	951	952	904.327	893	896	25.3212	2716
17	No stim	0	cRel	nucleus	2	0.034	1382.02	1340	1378	46.9886	951.276	951	952	430.743	389	426	14.6453	2716
18	No stim	0	cRel	nucleus	2	0.029	1876.25	2110	1857	54.4113	951.276	951	952	924.975	1159	905	26.8243	2716
19	No stim	0	cRel	nucleus	2	0.043	1387.59	1377	1386	59.6662	951.276	951	952	436.309	426	434	18.7613	2716
20	No stim	0	cRel	nucleus	2	0.02	1567.59	1543	1562	31.3518	951.276	951	952	616.314	592	610	12.3263	2716
21	No stim	0	cRel	nucleus	2	0.091	1563.49	1495	1551	142.277	951.276	951	952	612.213	544	599	55.7114	2716
22	No stim	0	cRel	nucleus	2	0.03	1417.8	1384	1419	42.534	951.276	951	952	466.523	433	467	13.9957	2716
24	No stim	0	cRel	nucleus	2	0.044	1263.1	1302	1263	55.5766	951.276	951	952	311.828	351	311	13.7204	2716
25	No stim	0	cRel	nucleus	2	0.033	1417.18	1441	1422	46.7671	951.276	951	952	465.909	490	470	15.375	2716
26	No stim	0	cRel	nucleus	2	0.057	1583.24	1518	1583	90.2447	951.276	951	952	631.964	567	631	36.0219	2716
27	No stim	0	cRel	nucleus	2	0.06	1521.41	1521	1522	91.2844	951.276	951	952	570.13	570	570	34.2078	2716
28	No stim	0	cRel	nucleus	2	0.015	1473.71	1461	1470	22.1057	951.276	951	952	522.434	510	518	7.83651	2716
29	No stim	0	cRel	nucleus	2	0.046	1319.08	1312	1313	60.6778	951.276	951	952	367.807	361	361	16.9191	2716
30	No stim	0	cRel	nucleus	2	0.031	1362.95	1342	1357	42.2514	951.276	951	952	411.671	391	405	12.7618	2716
31	No stim	0	cRel	nucleus	2	0.062	1728.31	1759	1720	107.155	951.276	951	952	777.031	808	768	48.1759	2716
32	No stim	0	cRel	nucleus	2	0.048	1706.5	1689	1706	81.912	951.276	951	952	755.223	738	754	36.2507	2716
33	No stim	0	cRel	nucleus	2	0.061	1457.33	1416	1449	88.8971	951.276	951	952	506.054	465	497	30.8693	2716
34	No stim	0	cRel	nucleus	2	0.046	1729.69	1721	1725	79.5656	951.276	951	952	778.411	770	773	35.8069	2716
35	No stim	0	cRel	nucleus	2	0.07	1277.83	1249	1275	89.4477	951.276	951	952	326.549	298	323	22.8584	2716
36	No stim	0	cRel	nucleus	2	0.033	1554.24	1540	1548	51.2901	951.276	951	952	602.968	589	596	19.8979	2716
37	No stim	0	cRel	nucleus	2	0.02	1435.06	1419	1434	28.7012	951.276	951	952	483.783	468	482	9.67566	2716
38	No stim	0	cRel	nucleus	2	0.038	1219.01	1162	1219	46.3223	951.276	951	952	267.733	211	267	10.1739	2716
39	No stim	0	cRel	nucleus	2	0.036	1363.33	1281	1354	49.0797	951.276	951	952	412.05	330	402	14.8338	2716
40	No stim	0	cRel	nucleus	2	0.031	1393.22	1417	1392	43.1899	951.276	951	952	441.946	466	440	13.7003	2716
41	No stim	0	cRel	nucleus	2	0.08	1313.87	1309	1308	105.11	951.276	951	952	362.598	358	356	29.0078	2716
42	No stim	0	cRel	nucleus	2	0.027	1670.53	1654	1685	45.1043	951.276	951	952	719.252	703	733	19.4198	2716
43	No stim	0	cRel	nucleus	2	0.024	1654.73	1757	1651	39.7134	951.276	951	952	703.45	806	699	16.8828	2716
0	No stim	0	cRel	whole cell	2	0.182	1644.98	1646	1655	299.387	951.276	951	952	693.707	695	703	126.255	2716
1	No stim	0	cRel	whole cell	2	0.101	1779.38	1555	1705	179.717	951.276	951	952	828.101	604	753	83.6382	2716
2	No stim	0	cRel	whole cell	2	0.126	1338.98	1323	1326	168.711	951.276	951	952	387.702	372	374	48.8505	2716
3	No stim	0	cRel	whole cell	2	0.127	1513.61	1570	1499	192.229	951.276	951	952	562.335	619	547	71.4165	2716
4	No stim	0	cRel	whole cell	2	0.264	1452.15	1414	1436	383.367	951.276	951	952	500.872	463	484	132.23	2716
5	No stim	0	cRel	whole cell	2	0.137	1863.24	1800	1856	255.264	951.276	951	952	911.963	849	904	124.939	2716
6	No stim	0	cRel	whole cell	2	0.136	1735.38	1591	1701	236.011	951.276	951	952	784.1	640	749	106.638	2716
7	No stim	0	cRel	whole cell	2	0.106	1354.68	1345	1347	143.596	951.276	951	952	403.401	394	395	42.7605	2716
9	No stim	0	cRel	whole cell	2	0.137	1661.36	1632	1651	227.606	951.276	951	952	710.083	681	699	97.2814	2716
10	No stim	0	cRel	whole cell	2	0.089	1659.07	1641	1634	147.658	951.276	951	952	707.798	690	682	62.994	2716
11	No stim	0	cRel	whole cell	2	0.102	1532.61	1472	1526	156.326	951.276	951	952	581.334	521	574	59.2961	2716
12	No stim	0	cRel	whole cell	2	0.106	1829.52	1944	1830	193.929	951.276	951	952	878.246	993	878	93.0941	2716
13	No stim	0	cRel	whole cell	2	0.109	1756.25	1549	1723	191.431	951.276	951	952	804.97	598	771	87.7417	2716
14	No stim	0	cRel	whole cell	2	0.109	1558.16	1399	1495	169.84	951.276	951	952	606.885	448	543	66.1505	2716
15	No stim	0	cRel	whole cell	2	0.145	1829.48	1863	1817	265.275	951.276	951	952	878.204	912	865	127.34	2716
16	No stim	0	cRel	whole cell	2	0.156	1770.68	1808	1792	276.227	951.276	951	952	819.408	857	840	127.828	2716
17	No stim	0	cRel	whole cell	2	0.092	1470.87	1340	1428	135.32	951.276	951	952	519.589	389	476	47.8022	2716
18	No stim	0	cRel	whole cell	2	0.111	2069.7	2110	1979	229.737	951.276	951	952	1118.42	1159	1027	124.145	2716
19	No stim	0	cRel	whole cell	2	0.072	1394.78	1377	1394	100.424	951.276	951	952	443.508	426	442	31.9326	2716
20	No stim	0	cRel	whole cell	2	0.125	1620	1655	1617	202.5	951.276	951	952	668.721	704	665	83.5901	2716
21	No stim	0	cRel	whole cell	2	0.167	1615.92	1505	1586	269.858	951.276	951	952	664.641	554	634	110.995	2716
22	No stim	0	cRel	whole cell	2	0.097	1594.94	1512	1544	154.709	951.276	951	952	643.665	561	592	62.4355	2716
24	No stim	0	cRel	whole cell	2	0.106	1327.54	1290	1294	140.72	951.276	951	952	376.268	339	342	39.8844	2716
25	No stim	0	cRel	whole cell	2	0.098	1449.6	1419	1446	142.061	951.276	951	952	498.321	468	494	48.8355	2716
26	No stim	0	cRel	whole cell	2	0.11	1613.38	1601	1610	177.472	951.276	951	952	662.107	650	658	72.8318	2716
27	No stim	0	cRel	whole cell	2	0.137	1515.04	1491	1517	207.561	951.276	951	952	563.767	540	565	77.2361	2716
28	No stim	0	cRel	whole cell	2	0.094	1505.82	1532	1488	141.547	951.276	951	952	554.544	581	536	52.1271	2716
29	No stim	0	cRel	whole cell	2	0.089	1401.03	1375	1371	124.691	951.276	951	952	449.752	424	419	40.0279	2716
30	No stim	0	cRel	whole cell	2	0.095	1455.09	1342	1422	138.234	951.276	951	952	503.814	391	470	47.8623	2716
31	No stim	0	cRel	whole cell	2	0.156	1848.71	1636	1794	288.399	951.276	951	952	897.437	685	842	140	2716
32	No stim	0	cRel	whole cell	2	0.13	1734.35	1700	1724	225.465	951.276	951	952	783.069	749	772	101.799	2716
33	No stim	0	cRel	whole cell	2	0.127	1542.17	1401	1498	195.856	951.276	951	952	590.895	450	546	75.0437	2716
34	No stim	0	cRel	whole cell	2	0.141	1777.8	1686	1767	250.669	951.276	951	952	826.519	735	815	116.539	2716
35	No stim	0	cRel	whole cell	2	0.122	1333.22	1289	1309	162.653	951.276	951	952	381.943	338	357	46.597	2716
36	No stim	0	cRel	whole cell	2	0.1	1614.7	1547	1593	161.47	951.276	951	952	663.427	596	641	66.3427	2716
37	No stim	0	cRel	whole cell	2	0.072	1495.75	1432	1483	107.694	951.276	951	952	544.474	481	531	39.2021	2716
38	No stim	0	cRel	whole cell	2	0.099	1296.44	1262	1269	128.348	951.276	951	952	345.164	311	317	34.1712	2716
39	No stim	0	cRel	whole cell	2	0.076	1422.91	1494	1414	108.141	951.276	951	952	471.63	543	462	35.8439	2716
40	No stim	0	cRel	whole cell	2	0.087	1462.16	1402	1425	127.208	951.276	951	952	510.888	451	473	44.4473	2716
41	No stim	0	cRel	whole cell	2	0.126	1371.75	1309	1339	172.84	951.276	951	952	420.474	358	387	52.9797	2716
42	No stim	0	cRel	whole cell	2	0.067	1582.29	1616	1594	106.013	951.276	951	952	631.012	665	642	42.2778	2716
43	No stim	0	cRel	whole cell	2	0.089	1694.52	1698	1683	150.812	951.276	951	952	743.244	747	731	66.1487	2716
0	No stim	0	cRel	cytoplasm	2	0.116	1633.36	1690	1646	189.47	951.276	951	952	682.083	739	694	79.1216	2716
1	No stim	0	cRel	cytoplasm	2	0.074	1841.63	1743	1775	136.281	951.276	951	952	890.358	792	823	65.8865	2716
2	No stim	0	cRel	cytoplasm	2	0.055	1376.44	1427	1366	75.7043	951.276	951	952	425.165	476	414	23.3841	2716
3	No stim	0	cRel	cytoplasm	2	0.082	1541.09	1499	1532	126.369	951.276	951	952	589.809	548	580	48.3643	2716
4	No stim	0	cRel	cytoplasm	2	0.173	1474.38	1611	1485	255.069	951.276	951	952	523.109	660	533	90.4979	2716
5	No stim	0	cRel	cytoplasm	2	0.116	1855.55	1755	1843	215.244	951.276	951	952	904.277	804	891	104.896	2716
6	No stim	0	cRel	cytoplasm	2	0.111	1756.09	1641	1725	194.926	951.276	951	952	804.81	690	773	89.3339	2716
7	No stim	0	cRel	cytoplasm	2	0.069	1370.74	1345	1363	94.5811	951.276	951	952	419.464	394	411	28.943	2716
9	No stim	0	cRel	cytoplasm	2	0.095	1678.82	1700	1673	159.488	951.276	951	952	727.547	749	721	69.117	2716
10	No stim	0	cRel	cytoplasm	2	0.05	1681.2	1569	1634	84.0598	951.276	951	952	729.92	618	682	36.496	2716
11	No stim	0	cRel	cytoplasm	2	0.071	1548.75	1576	1545	109.961	951.276	951	952	597.474	625	593	42.4207	2716
12	No stim	0	cRel	cytoplasm	2	0.079	1802.49	1771	1801	142.397	951.276	951	952	851.219	820	849	67.2463	2716
13	No stim	0	cRel	cytoplasm	2	0.092	1768.18	1549	1736	162.672	951.276	951	952	816.9	598	784	75.1548	2716
14	No stim	0	cRel	cytoplasm	2	0.069	1615.79	1379	1547	111.489	951.276	951	952	664.512	428	595	45.8513	2716
15	No stim	0	cRel	cytoplasm	2	0.083	1860.68	1863	1863	154.437	951.276	951	952	909.409	912	911	75.4809	2716
16	No stim	0	cRel	cytoplasm	2	0.128	1752.16	1721	1773	224.276	951.276	951	952	800.881	770	821	102.513	2716
17	No stim	0	cRel	cytoplasm	2	0.059	1521.7	1490	1483	89.7805	951.276	951	952	570.428	539	531	33.6553	2716
18	No stim	0	cRel	cytoplasm	2	0.082	2139.14	2040	2113	175.409	951.276	951	952	1187.86	1089	1161	97.4045	2716
19	No stim	0	cRel	cytoplasm	2	0.029	1405.26	1339	1405	40.7526	951.276	951	952	453.987	388	453	13.1656	2716
20	No stim	0	cRel	cytoplasm	2	0.105	1629.91	1655	1628	171.141	951.276	951	952	678.639	704	676	71.2571	2716
21	No stim	0	cRel	cytoplasm	2	0.076	1678.76	1465	1657	127.585	951.276	951	952	727.48	514	705	55.2885	2716
22	No stim	0	cRel	cytoplasm	2	0.067	1675.43	1512	1648	112.254	951.276	951	952	724.157	561	696	48.5185	2716
24	No stim	0	cRel	cytoplasm	2	0.062	1372.67	1243	1341	85.1058	951.276	951	952	421.398	292	389	26.1267	2716
25	No stim	0	cRel	cytoplasm	2	0.064	1466.46	1456	1463	93.8534	951.276	951	952	515.183	505	511	32.9717	2716
26	No stim	0	cRel	cytoplasm	2	0.054	1645.05	1555	1649	88.8325	951.276	951	952	693.77	604	697	37.4636	2716
27	No stim	0	cRel	cytoplasm	2	0.077	1510.03	1519	1511	116.272	951.276	951	952	558.755	568	559	43.0241	2716
28	No stim	0	cRel	cytoplasm	2	0.079	1511.91	1532	1492	119.441	951.276	951	952	560.639	581	540	44.2905	2716
29	No stim	0	cRel	cytoplasm	2	0.043	1488.11	1399	1471	63.9886	951.276	951	952	536.832	448	519	23.0838	2716
30	No stim	0	cRel	cytoplasm	2	0.064	1499.67	1433	1477	95.9789	951.276	951	952	548.394	482	525	35.0972	2716
31	No stim	0	cRel	cytoplasm	2	0.094	1928.61	2169	1928	181.29	951.276	951	952	977.337	1218	976	91.8697	2716
32	No stim	0	cRel	cytoplasm	2	0.082	1750.8	1700	1743	143.566	951.276	951	952	799.525	749	791	65.561	2716
33	No stim	0	cRel	cytoplasm	2	0.066	1620.44	1335	1623	106.949	951.276	951	952	669.166	384	671	44.165	2716
34	No stim	0	cRel	cytoplasm	2	0.096	1800.81	1747	1797	172.878	951.276	951	952	849.537	796	845	81.5556	2716
35	No stim	0	cRel	cytoplasm	2	0.051	1408.71	1383	1407	71.8444	951.276	951	952	457.437	432	455	23.3293	2716
36	No stim	0	cRel	cytoplasm	2	0.066	1645.13	1543	1631	108.579	951.276	951	952	693.855	592	679	45.7944	2716
37	No stim	0	cRel	cytoplasm	2	0.052	1519.52	1465	1501	79.0151	951.276	951	952	568.245	514	549	29.5487	2716
38	No stim	0	cRel	cytoplasm	2	0.061	1344.05	1290	1325	81.9869	951.276	951	952	392.772	339	373	23.9591	2716
39	No stim	0	cRel	cytoplasm	2	0.04	1476.35	1494	1484	59.054	951.276	951	952	525.074	543	532	21.003	2716
40	No stim	0	cRel	cytoplasm	2	0.056	1499.89	1382	1461	83.9938	951.276	951	952	548.614	431	509	30.7224	2716
41	No stim	0	cRel	cytoplasm	2	0.046	1471.98	1352	1463	67.711	951.276	951	952	520.703	401	511	23.9523	2716
42	No stim	0	cRel	cytoplasm	2	0.04	1522.66	1442	1520	60.9064	951.276	951	952	571.383	491	568	22.8553	2716
43	No stim	0	cRel	cytoplasm	2	0.064	1709.48	1406	1693	109.407	951.276	951	952	758.208	455	741	48.5253	2716
0	No stim	0	H2B	nucleus	2	0.066	2972.82	2690	2976	196.206	554.23	554	554	2418.59	2136	2422	159.627
1	No stim	0	H2B	nucleus	2	0.027	2842.33	2642	2838	76.743	554.23	554	554	2288.1	2088	2284	61.7788
2	No stim	0	H2B	nucleus	2	0.071	3486.63	3358	3524	247.551	554.23	554	554	2932.4	2804	2970	208.201
3	No stim	0	H2B	nucleus	2	0.045	2998.01	2858	2995	134.91	554.23	554	554	2443.78	2304	2441	109.97
4	No stim	0	H2B	nucleus	2	0.091	4032.2	4256	4106	366.93	554.23	554	554	3477.97	3702	3552	316.495
5	No stim	0	H2B	nucleus	2	0.021	2693.27	2714	2706	56.5588	554.23	554	554	2139.04	2160	2152	44.9199
6	No stim	0	H2B	nucleus	2	0.025	2844.33	2670	2837	71.1083	554.23	554	554	2290.1	2116	2283	57.2526
7	No stim	0	H2B	nucleus	2	0.036	2929	3069	2940	105.444	554.23	554	554	2374.77	2515	2386	85.4916
9	No stim	0	H2B	nucleus	2	0.042	2911.01	2807	2900	122.262	554.23	554	554	2356.78	2253	2346	98.9845
10	No stim	0	H2B	nucleus	2	0.039	3248.86	2875	3286	126.706	554.23	554	554	2694.63	2321	2732	105.091
11	No stim	0	H2B	nucleus	2	0.031	2984.55	2889	2962	92.5209	554.23	554	554	2430.32	2335	2408	75.3398
12	No stim	0	H2B	nucleus	2	0.027	2814.96	2848	2803	76.0039	554.23	554	554	2260.73	2294	2249	61.0397
13	No stim	0	H2B	nucleus	2	0.017	2763.98	2722	2757	46.9877	554.23	554	554	2209.75	2168	2203	37.5658
14	No stim	0	H2B	nucleus	2	0.04	3211.95	3095	3206	128.478	554.23	554	554	2657.72	2541	2652	106.309
15	No stim	0	H2B	nucleus	2	0.062	3251.44	3337	3249	201.589	554.23	554	554	2697.21	2783	2695	167.227
16	No stim	0	H2B	nucleus	2	0.028	2785.12	2666	2785	77.9835	554.23	554	554	2230.89	2112	2231	62.4651
17	No stim	0	H2B	nucleus	2	0.034	2978.61	2919	2969	101.273	554.23	554	554	2424.38	2365	2415	82.429
18	No stim	0	H2B	nucleus	2	0.029	2974.57	2909	2960	86.2626	554.23	554	554	2420.34	2355	2406	70.1899
19	No stim	0	H2B	nucleus	2	0.043	3195.88	2873	3174	137.423	554.23	554	554	2641.65	2319	2620	113.591
20	No stim	0	H2B	nucleus	2	0.02	2691.75	2649	2671	53.835	554.23	554	554	2137.52	2095	2117	42.7504
21	No stim	0	H2B	nucleus	2	0.091	3686.65	3514	3737	335.485	554.23	554	554	3132.42	2960	3183	285.05
22	No stim	0	H2B	nucleus	2	0.03	3135.32	2893	3144	94.0597	554.23	554	554	2581.09	2339	2590	77.4328
24	No stim	0	H2B	nucleus	2	0.044	2336.68	2561	2385	102.814	554.23	554	554	1782.45	2007	1831	78.428
25	No stim	0	H2B	nucleus	2	0.033	2903.7	2746	2905	95.8221	554.23	554	554	2349.47	2192	2351	77.5325
26	No stim	0	H2B	background	2	0.057	2453.24	2363	2467	139.834	554.23	554	554	1899.01	1809	1913	108.243
27	No stim	0	H2B	nucleus	2	0.06	2972.25	2950	2950	178.335	554.23	554	554	2418.02	2396	2396	145.081
28	No stim	0	H2B	nucleus	2	0.015	2706.66	2773	2713	40.5999	554.23	554	554	2152.43	2219	2159	32.2864
29	No stim	0	H2B	nucleus	2	0.046	2744.97	2797	2788	126.269	554.23	554	554	2190.74	2243	2234	100.774
30	No stim	0	H2B	nucleus	2	0.031	3011.16	2871	3025	93.3461	554.23	554	554	2456.93	2317	2471	76.165
31	No stim	0	H2B	nucleus	2	0.062	2504.34	2418	2499	155.269	554.23	554	554	1950.11	1864	1945	120.907
32	No stim	0	H2B	nucleus	2	0.048	3087.04	3008	3071	148.178	554.23	554	554	2532.81	2454	2517	121.575
33	No stim	0	H2B	nucleus	2	0.061	3194.11	3044	3186	194.841	554.23	554	554	2639.88	2490	2632	161.033
34	No stim	0	H2B	nucleus	2	0.046	3035.46	2863	3058	139.631	554.23	554	554	2481.23	2309	2504	114.136
35	No stim	0	H2B	nucleus	2	0.07	3625.44	3738	3649	253.781	554.23	554	554	3071.21	3184	3095	214.985
36	No stim	0	H2B	nucleus	2	0.033	2857.44	2826	2843	94.2956	554.23	554	554	2303.21	2272	2289	76.006
37	No stim	0	H2B	nucleus	2	0.02	2799.06	2611	2805	55.9812	554.23	554	554	2244.83	2057	2251	44.8966
38	No stim	0	H2B	nucleus	2	0.038	3181.61	3130	3190	120.901	554.23	554	554	2627.39	2576	2636	99.8406
39	No stim	0	H2B	nucleus	2	0.036	3100.96	3081	3081	111.635	554.23	554	554	2546.73	2527	2527	91.6823
40	No stim	0	H2B	nucleus	2	0.031	3017.65	3080	3016	93.5471	554.23	554	554	2463.42	2526	2462	76.366
41	No stim	0	H2B	nucleus	2	0.08	3878.73	3850	3899	310.298	554.23	554	554	3324.5	3296	3345	265.96
42	No stim	0	H2B	nucleus	2	0.027	2774.15	2700	2772	74.902	554.23	554	554	2219.92	2146	2218	59.9378
43	No stim	0	H2B	nucleus	2	0.024	2797.7	2832	2823	67.1449	554.23	554	554	2243.47	2278	2269	53.8434
0	No stim	0	H2B	whole cell	2	0.182	2132.46	716	2344	388.108	554.23	554	554	1578.23	162	1790	287.238
1	No stim	0	H2B	whole cell	2	0.101	2191.91	1545	2268	221.383	554.23	554	554	1637.68	991	1714	165.406
2	No stim	0	H2B	whole cell	2	0.126	2847.94	3358	3084	358.84	554.23	554	554	2293.71	2804	2530	289.007
3	No stim	0	H2B	whole cell	2	0.127	2234.59	1121	2388	283.792	554.23	554	554	1680.36	567	1834	213.405
4	No stim	0	H2B	whole cell	2	0.264	2314.23	869	1787	610.958	554.23	554	554	1760	315	1233	464.641
5	No stim	0	H2B	whole cell	2	0.137	1848.88	894	1971	253.296	554.23	554	554	1294.65	340	1417	177.367
6	No stim	0	H2B	whole cell	2	0.136	2021.55	2670	2167	274.93	554.23	554	554	1467.32	2116	1613	199.555
7	No stim	0	H2B	whole cell	2	0.106	2274.47	2158	2384	241.094	554.23	554	554	1720.24	1604	1830	182.345
9	No stim	0	H2B	whole cell	2	0.137	2139.35	1067	2267	293.091	554.23	554	554	1585.12	513	1713	217.161
10	No stim	0	H2B	whole cell	2	0.089	2568.05	2308	2668	228.557	554.23	554	554	2013.82	1754	2114	179.23
11	No stim	0	H2B	whole cell	2	0.102	2261.39	1218	2343	230.662	554.23	554	554	1707.16	664	1789	174.131
12	No stim	0	H2B	whole cell	2	0.106	2124.21	2586	2214	225.166	554.23	554	554	1569.98	2032	1660	166.418
13	No stim	0	H2B	whole cell	2	0.109	1952.33	2722	2038	212.804	554.23	554	554	1398.1	2168	1484	152.393
14	No stim	0	H2B	whole cell	2	0.109	2340.99	3095	2392	255.168	554.23	554	554	1786.76	2541	1838	194.757
15	No stim	0	H2B	whole cell	2	0.145	2431.24	3337	2585	352.53	554.23	554	554	1877.01	2783	2031	272.167
16	No stim	0	H2B	whole cell	2	0.156	1828.5	869	1904	285.246	554.23	554	554	1274.27	315	1350	198.786
17	No stim	0	H2B	whole cell	2	0.092	2356.07	2919	2453	216.759	554.23	554	554	1801.85	2365	1899	165.77
18	No stim	0	H2B	whole cell	2	0.111	2082.73	2189	2132	231.183	554.23	554	554	1528.5	1635	1578	169.663
19	No stim	0	H2B	whole cell	2	0.072	2847.71	2873	2915	205.035	554.23	554	554	2293.48	2319	2361	165.13
20	No stim	0	H2B	whole cell	2	0.125	1932.31	1219	2009	241.539	554.23	554	554	1378.08	665	1455	172.26
21	No stim	0	H2B	whole cell	2	0.167	2834.78	3514	3102	473.408	554.23	554	554	2280.55	2960	2548	380.852
22	No stim	0	H2B	whole cell	2	0.097	2257.31	1323	2285	218.959	554.23	554	554	1703.08	769	1731	165.198
24	No stim	0	H2B	whole cell	2	0.106	1767.89	2071	1773	187.397	554.23	554	554	1213.66	1517	1219	128.648
25	No stim	0	H2B	whole cell	2	0.098	2321.36	1732	2406	227.493	554.23	554	554	1767.13	1178	1852	173.178
26	No stim	0	H2B	whole cell	2	0.11	1964.11	1851	2044	216.052	554.23	554	554	1409.88	1297	1490	155.087
27	No stim	0	H2B	whole cell	2	0.137	2396.41	2950	2571	328.309	554.23	554	554	1842.18	2396	2017	252.379
28	No stim	0	H2B	whole cell	2	0.094	2053.98	1411	2135	193.074	554.23	554	554	1499.75	857	1581	140.977
29	No stim	0	H2B	whole cell	2	0.089	2209	2797	2305	196.601	554.23	554	554	1654.77	2243	1751	147.274
30	No stim	0	H2B	whole cell	2	0.095	2263.5	1256	2385	215.033	554.23	554	554	1709.27	702	1831	162.381
31	No stim	0	H2B	whole cell	2	0.156	1817.84	2418	1938	283.583	554.23	554	554	1263.61	1864	1384	197.123
32	No stim	0	H2B	whole cell	2	0.13	2296.58	1360	2398	298.555	554.23	554	554	1742.35	806	1844	226.505
33	No stim	0	H2B	whole cell	2	0.127	2514.89	1728	2705	319.391	554.23	554	554	1960.66	1174	2151	249.004
34	No stim	0	H2B	whole cell	2	0.141	2197.06	2296	2312	309.786	554.23	554	554	1642.83	1742	1758	231.639
35	No stim	0	H2B	whole cell	2	0.122	2982.5	3738	3187	363.865	554.23	554	554	2428.27	3184	2633	296.249
36	No stim	0	H2B	whole cell	2	0.1	2294.72	2826	2409	229.471	554.23	554	554	1740.48	2272	1855	174.048
37	No stim	0	H2B	whole cell	2	0.072	2303.36	2282	2365	165.842	554.23	554	554	1749.13	1728	1811	125.937
38	No stim	0	H2B	whole cell	2	0.099	2388.85	1940	2477	236.496	554.23	554	554	1834.62	1386	1923	181.627
39	No stim	0	H2B	whole cell	2	0.076	2668.89	3081	2699	202.836	554.23	554	554	2114.66	2527	2145	160.714
40	No stim	0	H2B	whole cell	2	0.087	2342.44	3080	2436	203.792	554.23	554	554	1788.21	2526	1882	155.574
41	No stim	0	H2B	whole cell	2	0.126	3239.03	3850	3494	408.118	554.23	554	554	2684.8	3296	2940	338.285
42	No stim	0	H2B	whole cell	2	0.067	2502.36	2638	2548	167.658	554.23	554	554	1948.13	2084	1994	130.525
43	No stim	0	H2B	whole cell	2	0.089	2248.83	2319	2366	200.146	554.23	554	554	1694.6	1765	1812	150.82
0	No stim	0	H2B	cytoplasm	2	0.116	1652.04	716	1613	191.636	554.23	554	554	1097.81	162	1059	127.345
1	No stim	0	H2B	cytoplasm	2	0.074	1955.48	1545	2035	144.705	554.23	554	554	1401.25	991	1481	103.692
2	No stim	0	H2B	cytoplasm	2	0.055	2024.96	1356	2004	111.373	554.23	554	554	1470.73	802	1450	80.89
3	No stim	0	H2B	cytoplasm	2	0.082	1815.87	1121	1775	148.901	554.23	554	554	1261.64	567	1221	103.454
4	No stim	0	H2B	cytoplasm	2	0.173	1406.69	869	1200	243.358	554.23	554	554	852.462	315	646	147.476
5	No stim	0	H2B	cytoplasm	2	0.116	1699.22	894	1752	197.109	554.23	554	554	1144.99	340	1198	132.818
6	No stim	0	H2B	cytoplasm	2	0.111	1838.7	1065	1935	204.096	554.23	554	554	1284.47	511	1381	142.577
7	No stim	0	H2B	cytoplasm	2	0.069	1932.35	2158	1986	133.332	554.23	554	554	1378.12	1604	1432	95.0903
9	No stim	0	H2B	cytoplasm	2	0.095	1796.49	1067	1809	170.666	554.23	554	554	1242.26	513	1255	118.014
10	No stim	0	H2B	cytoplasm	2	0.05	2032.6	2308	2047	101.63	554.23	554	554	1478.37	1754	1493	73.9185
11	No stim	0	H2B	cytoplasm	2	0.071	1946.12	1218	1985	138.174	554.23	554	554	1391.89	664	1431	98.824
12	No stim	0	H2B	cytoplasm	2	0.079	1892.7	2586	1970	149.523	554.23	554	554	1338.47	2032	1416	105.739
13	No stim	0	H2B	cytoplasm	2	0.092	1799.37	855	1859	165.542	554.23	554	554	1245.14	301	1305	114.553
14	No stim	0	H2B	cytoplasm	2	0.069	1834.64	1192	1849	126.591	554.23	554	554	1280.41	638	1295	88.3486
15	No stim	0	H2B	cytoplasm	2	0.083	1815.83	2562	1910	150.714	554.23	554	554	1261.6	2008	1356	104.713
16	No stim	0	H2B	cytoplasm	2	0.128	1619.79	869	1598	207.334	554.23	554	554	1065.56	315	1044	136.392
17	No stim	0	H2B	cytoplasm	2	0.059	1999.85	1057	2094	117.991	554.23	554	554	1445.62	503	1540	85.2913
18	No stim	0	H2B	cytoplasm	2	0.082	1762.61	2189	1771	144.534	554.23	554	554	1208.38	1635	1217	99.087
19	No stim	0	H2B	cytoplasm	2	0.029	2340.91	2220	2400	67.8865	554.23	554	554	1786.68	1666	1846	51.8139
20	No stim	0	H2B	cytoplasm	2	0.105	1788.59	1219	1785	187.802	554.23	554	554	1234.36	665	1231	129.608
21	No stim	0	H2B	cytoplasm	2	0.076	1813.76	990	1744	137.845	554.23	554	554	1259.53	436	1190	95.724
22	No stim	0	H2B	cytoplasm	2	0.067	1858.34	1323	1831	124.509	554.23	554	554	1304.11	769	1277	87.3752
24	No stim	0	H2B	cytoplasm	2	0.062	1369.54	977	1308	84.9117	554.23	554	554	815.314	423	754	50.5495
25	No stim	0	H2B	cytoplasm	2	0.064	2018.38	1732	2088	129.176	554.23	554	554	1464.15	1178	1534	93.7056
26	No stim	0	H2B	cytoplasm	2	0.054	1450.34	1851	1421	78.3182	554.23	554	554	896.107	1297	867	48.3898
27	No stim	0	H2B	cytoplasm	2	0.077	1942.92	2499	2010	149.605	554.23	554	554	1388.69	1945	1456	106.929
28	No stim	0	H2B	cytoplasm	2	0.079	1930.09	1411	1983	152.477	554.23	554	554	1375.86	857	1429	108.693
29	No stim	0	H2B	cytoplasm	2	0.043	1639.44	1583	1658	70.496	554.23	554	554	1085.21	1029	1104	46.6641
30	No stim	0	H2B	cytoplasm	2	0.064	1901.77	1256	1923	121.713	554.23	554	554	1347.54	702	1369	86.2427
31	No stim	0	H2B	cytoplasm	2	0.094	1362.3	750	1259	128.056	554.23	554	554	808.066	196	705	75.9582
32	No stim	0	H2B	cytoplasm	2	0.082	1829.44	1360	1788	150.014	554.23	554	554	1275.21	806	1234	104.568
33	No stim	0	H2B	cytoplasm	2	0.066	1888.26	1728	1870	124.625	554.23	554	554	1334.03	1174	1316	88.0461
34	No stim	0	H2B	cytoplasm	2	0.096	1795.92	2296	1849	172.409	554.23	554	554	1241.69	1742	1295	119.203
35	No stim	0	H2B	cytoplasm	2	0.051	2106.25	1521	2098	107.419	554.23	554	554	1552.02	967	1544	79.1532
36	No stim	0	H2B	cytoplasm	2	0.066	2011.51	1849	2108	132.76	554.23	554	554	1457.28	1295	1554	96.1807
37	No stim	0	H2B	cytoplasm	2	0.052	2109.21	2282	2177	109.679	554.23	554	554	1554.98	1728	1623	80.8589
38	No stim	0	H2B	cytoplasm	2	0.061	1901.43	1940	1923	115.987	554.23	554	554	1347.2	1386	1369	82.179
39	No stim	0	H2B	cytoplasm	2	0.04	2281.32	2331	2331	91.2528	554.23	554	554	1727.09	1777	1777	69.0836
40	No stim	0	H2B	cytoplasm	2	0.056	1972.96	1370	2002	110.486	554.23	554	554	1418.73	816	1448	79.4488
41	No stim	0	H2B	cytoplasm	2	0.046	2131.23	1488	2072	98.0364	554.23	554	554	1577	934	1518	72.5418
42	No stim	0	H2B	cytoplasm	2	0.04	2318.71	2133	2356	92.7482	554.23	554	554	1764.48	1579	1802	70.579
43	No stim	0	H2B	cytoplasm	2	0.064	2042.43	2319	2170	130.715	554.23	554	554	1488.2	1765	1616	95.2446
0	No stim	0	RelA	nucleus	2	0.066	3238.28	3052	3230	213.726	969.41	972	970	2268.86	2080	2260	149.745	9511
1	No stim	0	RelA	nucleus	2	0.027	2229.89	2166	2170	60.2071	969.41	972	970	1260.48	1194	1200	34.033	9511
2	No stim	0	RelA	nucleus	2	0.071	2294.53	2193	2258	162.912	969.41	972	970	1325.12	1221	1288	94.0837	9511
3	No stim	0	RelA	nucleus	2	0.045	2676.8	2822	2672	120.456	969.41	972	970	1707.39	1850	1702	76.8325	9511
4	No stim	0	RelA	nucleus	2	0.091	3418.28	3161	3350	311.064	969.41	972	970	2448.87	2189	2380	222.848	9511
5	No stim	0	RelA	nucleus	2	0.021	3056.97	3060	3060	64.1963	969.41	972	970	2087.56	2088	2090	43.8387	9511
6	No stim	0	RelA	nucleus	2	0.025	2390.24	2229	2383	59.756	969.41	972	970	1420.83	1257	1413	35.5208	9511
7	No stim	0	RelA	nucleus	2	0.036	2373.62	2340	2372	85.4502	969.41	972	970	1404.21	1368	1402	50.5515	9511
9	No stim	0	RelA	nucleus	2	0.042	2739.75	2713	2738	115.069	969.41	972	970	1770.34	1741	1768	74.3542	9511
10	No stim	0	RelA	nucleus	2	0.039	2311.17	2218	2287	90.1356	969.41	972	970	1341.76	1246	1317	52.3286	9511
11	No stim	0	RelA	nucleus	2	0.031	2450.29	2404	2434	75.9589	969.41	972	970	1480.88	1432	1464	45.9072	9511
12	No stim	0	RelA	nucleus	2	0.027	3299.33	3229	3261	89.0819	969.41	972	970	2329.92	2257	2291	62.9079	9511
13	No stim	0	RelA	nucleus	2	0.017	2522.4	2528	2500	42.8808	969.41	972	970	1552.99	1556	1530	26.4008	9511
14	No stim	0	RelA	nucleus	2	0.04	2335.94	2169	2290	93.4377	969.41	972	970	1366.53	1197	1320	54.6613	9511
15	No stim	0	RelA	nucleus	2	0.062	2384.81	2272	2348	147.858	969.41	972	970	1415.4	1300	1378	87.7546	9511
16	No stim	0	RelA	nucleus	2	0.028	3225.22	3182	3213	90.3062	969.41	972	970	2255.81	2210	2243	63.1627	9511
17	No stim	0	RelA	nucleus	2	0.034	2011.72	1891	1989	68.3984	969.41	972	970	1042.31	919	1019	35.4385	9511
18	No stim	0	RelA	nucleus	2	0.029	2511.48	2409	2468	72.8328	969.41	972	970	1542.07	1437	1498	44.7199	9511
19	No stim	0	RelA	nucleus	2	0.043	2036.63	2027	2046	87.5749	969.41	972	970	1067.22	1055	1076	45.8903	9511
20	No stim	0	RelA	nucleus	2	0.02	2588.39	2489	2582	51.7678	969.41	972	970	1618.98	1517	1612	32.3796	9511
21	No stim	0	RelA	nucleus	2	0.091	2852.95	2628	2773	259.618	969.41	972	970	1883.54	1656	1803	171.402	9511
22	No stim	0	RelA	nucleus	2	0.03	2053.86	1968	2037	61.6158	969.41	972	970	1084.45	996	1067	32.5335	9511
24	No stim	0	RelA	nucleus	2	0.044	1469.02	1390	1453	64.6367	969.41	972	970	499.605	418	483	21.9826	9511
25	No stim	0	RelA	nucleus	2	0.033	2235.93	2158	2246	73.7858	969.41	972	970	1266.52	1186	1276	41.7952	9511
26	No stim	0	RelA	nucleus	2	0.057	2534.09	2451	2524	144.443	969.41	972	970	1564.68	1479	1554	89.1865	9511
27	No stim	0	RelA	nucleus	2	0.06	2618.95	2502	2602	157.137	969.41	972	970	1649.54	1530	1632	98.9723	9511
28	No stim	0	RelA	nucleus	2	0.015	2340.44	2287	2332	35.1066	969.41	972	970	1371.03	1315	1362	20.5655	9511
29	No stim	0	RelA	nucleus	2	0.046	2140.21	2086	2114	98.4497	969.41	972	970	1170.8	1114	1144	53.8568	9511
30	No stim	0	RelA	nucleus	2	0.031	2101.5	2090	2079	65.1466	969.41	972	970	1132.09	1118	1109	35.0949	9511
31	No stim	0	RelA	nucleus	2	0.062	2811.86	2562	2805	174.335	969.41	972	970	1842.45	1590	1835	114.232	9511
32	No stim	0	RelA	nucleus	2	0.048	2676.53	2692	2675	128.473	969.41	972	970	1707.12	1720	1705	81.9418	9511
33	No stim	0	RelA	nucleus	2	0.061	2459.69	2157	2395	150.041	969.41	972	970	1490.28	1185	1425	90.907	9511
34	No stim	0	RelA	nucleus	2	0.046	2732.68	2652	2710	125.704	969.41	972	970	1763.28	1680	1740	81.1107	9511
35	No stim	0	RelA	nucleus	2	0.07	2187.1	2145	2160	153.097	969.41	972	970	1217.69	1173	1190	85.2384	9511
36	No stim	0	RelA	nucleus	2	0.033	2289.02	2125	2275	75.5375	969.41	972	970	1319.61	1153	1305	43.547	9511
37	No stim	0	RelA	nucleus	2	0.02	2067.65	2086	2072	41.3531	969.41	972	970	1098.24	1114	1102	21.9649	9511
38	No stim	0	RelA	nucleus	2	0.038	2184.94	2065	2134	83.0276	969.41	972	970	1215.53	1093	1164	46.19	9511
39	No stim	0	RelA	nucleus	2	0.036	1945.76	1809	1903	70.0475	969.41	972	970	976.354	837	933	35.1487	9511
40	No stim	0	RelA	nucleus	2	0.031	2098.93	2024	2102	65.0667	969.41	972	970	1129.52	1052	1132	35.015	9511
41	No stim	0	RelA	nucleus	2	0.08	2194.17	2164	2163	175.534	969.41	972	970	1224.76	1192	1193	97.981	9511
42	No stim	0	RelA	nucleus	2	0.027	3284.15	3022	3279	88.672	969.41	972	970	2314.74	2050	2309	62.498	9511
43	No stim	0	RelA	nucleus	2	0.024	2312.73	1983	2275	55.5054	969.41	972	970	1343.32	1011	1305	32.2396	9511
0	No stim	0	RelA	whole cell	2	0.182	3317	3052	3264	603.694	969.41	972	970	2347.59	2080	2294	427.262	9511
1	No stim	0	RelA	whole cell	2	0.101	2649.79	2117	2516	267.629	969.41	972	970	1680.38	1145	1546	169.719	9511
2	No stim	0	RelA	whole cell	2	0.126	2479.43	2193	2390	312.408	969.41	972	970	1510.02	1221	1420	190.262	9511
3	No stim	0	RelA	whole cell	2	0.127	2806.86	2631	2771	356.472	969.41	972	970	1837.45	1659	1801	233.357	9511
4	No stim	0	RelA	whole cell	2	0.264	3803.9	3349	3598	1004.23	969.41	972	970	2834.49	2377	2628	748.306	9511
5	No stim	0	RelA	whole cell	2	0.137	3030.56	2582	3001	415.187	969.41	972	970	2061.15	1610	2031	282.378	9511
6	No stim	0	RelA	whole cell	2	0.136	2632.34	2283	2510	357.999	969.41	972	970	1662.93	1311	1540	226.159	9511
7	No stim	0	RelA	whole cell	2	0.106	2548.43	2340	2479	270.134	969.41	972	970	1579.02	1368	1509	167.376	9511
9	No stim	0	RelA	whole cell	2	0.137	2907.49	2661	2836	398.325	969.41	972	970	1938.08	1689	1866	265.516	9511
10	No stim	0	RelA	whole cell	2	0.089	2529.93	2287	2379	225.164	969.41	972	970	1560.52	1315	1409	138.886	9511
11	No stim	0	RelA	whole cell	2	0.102	2693.67	2287	2642	274.754	969.41	972	970	1724.26	1315	1672	175.875	9511
12	No stim	0	RelA	whole cell	2	0.106	3201.34	3074	3177	339.342	969.41	972	970	2231.93	2102	2207	236.585	9511
13	No stim	0	RelA	whole cell	2	0.109	2891.43	2460	2717	315.165	969.41	972	970	1922.02	1488	1747	209.5	9511
14	No stim	0	RelA	whole cell	2	0.109	2799.66	2255	2594	305.163	969.41	972	970	1830.25	1283	1624	199.498	9511
15	No stim	0	RelA	whole cell	2	0.145	2727.44	2272	2524	395.478	969.41	972	970	1758.03	1300	1554	254.914	9511
16	No stim	0	RelA	whole cell	2	0.156	3332.88	3153	3263	519.929	969.41	972	970	2363.47	2181	2293	368.701	9511
17	No stim	0	RelA	whole cell	2	0.092	2299.77	1891	2176	211.579	969.41	972	970	1330.36	919	1206	122.393	9511
18	No stim	0	RelA	whole cell	2	0.111	3116.5	2457	2944	345.931	969.41	972	970	2147.09	1485	1974	238.327	9511
19	No stim	0	RelA	whole cell	2	0.072	2065	2027	2055	148.68	969.41	972	970	1095.59	1055	1085	78.8826	9511
20	No stim	0	RelA	whole cell	2	0.125	2903.95	2621	2821	362.993	969.41	972	970	1934.54	1649	1851	241.817	9511
21	No stim	0	RelA	whole cell	2	0.167	3102.35	2628	2926	518.093	969.41	972	970	2132.94	1656	1956	356.201	9511
22	No stim	0	RelA	whole cell	2	0.097	2544.65	2079	2413	246.831	969.41	972	970	1575.24	1107	1443	152.798	9511
24	No stim	0	RelA	whole cell	2	0.106	1662.01	1619	1557	176.173	969.41	972	970	692.596	647	587	73.4152	9511
25	No stim	0	RelA	whole cell	2	0.098	2368.5	2309	2319	232.113	969.41	972	970	1399.09	1337	1349	137.111	9511
26	No stim	0	RelA	whole cell	2	0.11	2736.83	2451	2677	301.051	969.41	972	970	1767.42	1479	1707	194.416	9511
27	No stim	0	RelA	whole cell	2	0.137	2641.66	2609	2616	361.908	969.41	972	970	1672.26	1637	1646	229.099	9511
28	No stim	0	RelA	whole cell	2	0.094	2464.12	2309	2389	231.627	969.41	972	970	1494.71	1337	1419	140.503	9511
29	No stim	0	RelA	whole cell	2	0.089	2415.62	2005	2277	214.99	969.41	972	970	1446.21	1033	1307	128.712	9511
30	No stim	0	RelA	whole cell	2	0.095	2467.7	2070	2310	234.431	969.41	972	970	1498.29	1098	1340	142.337	9511
31	No stim	0	RelA	whole cell	2	0.156	3168.39	2562	3009	494.268	969.41	972	970	2198.98	1590	2039	343.04	9511
32	No stim	0	RelA	whole cell	2	0.13	2891.14	2692	2789	375.848	969.41	972	970	1921.73	1720	1819	249.825	9511
33	No stim	0	RelA	whole cell	2	0.127	2846.26	2157	2694	361.475	969.41	972	970	1876.85	1185	1724	238.36	9511
34	No stim	0	RelA	whole cell	2	0.141	2878.83	2637	2824	405.915	969.41	972	970	1909.42	1665	1854	269.228	9511
35	No stim	0	RelA	whole cell	2	0.122	2380.91	2145	2244	290.472	969.41	972	970	1411.51	1173	1274	172.204	9511
36	No stim	0	RelA	whole cell	2	0.1	2496.52	2321	2406	249.652	969.41	972	970	1527.11	1349	1436	152.711	9511
37	No stim	0	RelA	whole cell	2	0.072	2179.24	2193	2149	156.905	969.41	972	970	1209.83	1221	1179	87.1078	9511
38	No stim	0	RelA	whole cell	2	0.099	2645.99	2125	2476	261.953	969.41	972	970	1676.58	1153	1506	165.982	9511
39	No stim	0	RelA	whole cell	2	0.076	2103.38	1812	2077	159.857	969.41	972	970	1133.97	840	1107	86.1815	9511
40	No stim	0	RelA	whole cell	2	0.087	2352.38	2094	2192	204.657	969.41	972	970	1382.96	1122	1222	120.318	9511
41	No stim	0	RelA	whole cell	2	0.126	2396.4	2164	2228	301.947	969.41	972	970	1426.99	1192	1258	179.801	9511
42	No stim	0	RelA	whole cell	2	0.067	3000.82	2566	3029	201.055	969.41	972	970	2031.41	1594	2059	136.104	9511
43	No stim	0	RelA	whole cell	2	0.089	2466.32	1898	2399	219.503	969.41	972	970	1496.91	926	1429	133.225	9511
0	No stim	0	RelA	cytoplasm	2	0.116	3362.01	3036	3321	389.993	969.41	972	970	2392.6	2064	2351	277.542	9511
1	No stim	0	RelA	cytoplasm	2	0.074	2802.43	2248	2676	207.38	969.41	972	970	1833.02	1276	1706	135.644	9511
2	No stim	0	RelA	cytoplasm	2	0.055	2717.67	2721	2703	149.472	969.41	972	970	1748.26	1749	1733	96.1541	9511
3	No stim	0	RelA	cytoplasm	2	0.082	2878.2	2912	2855	236.012	969.41	972	970	1908.79	1940	1885	156.521	9511
4	No stim	0	RelA	cytoplasm	2	0.173	4007.61	4721	4148	693.317	969.41	972	970	3038.2	3749	3178	525.609	9511
5	No stim	0	RelA	cytoplasm	2	0.116	3025.88	2582	2986	351.002	969.41	972	970	2056.47	1610	2016	238.551	9511
6	No stim	0	RelA	cytoplasm	2	0.111	2686.14	2552	2580	298.162	969.41	972	970	1716.73	1580	1610	190.557	9511
7	No stim	0	RelA	cytoplasm	2	0.069	2639.8	2477	2569	182.146	969.41	972	970	1670.39	1505	1599	115.257	9511
9	No stim	0	RelA	cytoplasm	2	0.095	2982.01	2827	2919	283.291	969.41	972	970	2012.6	1855	1949	191.197	9511
10	No stim	0	RelA	cytoplasm	2	0.05	2701.98	2427	2568	135.099	969.41	972	970	1732.57	1455	1598	86.6284	9511
11	No stim	0	RelA	cytoplasm	2	0.071	2799.78	3082	2791	198.784	969.41	972	970	1830.37	2110	1821	129.956	9511
12	No stim	0	RelA	cytoplasm	2	0.079	3168.5	3045	3150	250.312	969.41	972	970	2199.09	2073	2180	173.728	9511
13	No stim	0	RelA	cytoplasm	2	0.092	2960.97	2293	2801	272.409	969.41	972	970	1991.56	1321	1831	183.224	9511
14	No stim	0	RelA	cytoplasm	2	0.069	3069.25	2809	2897	211.778	969.41	972	970	2099.84	1837	1927	144.889	9511
15	No stim	0	RelA	cytoplasm	2	0.083	2984.52	2404	2918	247.715	969.41	972	970	2015.11	1432	1948	167.254	9511
16	No stim	0	RelA	cytoplasm	2	0.128	3356.36	3153	3277	429.615	969.41	972	970	2386.95	2181	2307	305.53	9511
17	No stim	0	RelA	cytoplasm	2	0.059	2464.61	2194	2362	145.412	969.41	972	970	1495.2	1222	1392	88.2166	9511
18	No stim	0	RelA	cytoplasm	2	0.082	3333.66	3736	3288	273.361	969.41	972	970	2364.26	2764	2318	193.869	9511
19	No stim	0	RelA	cytoplasm	2	0.029	2106.3	2002	2077	61.0828	969.41	972	970	1136.89	1030	1107	32.9699	9511
20	No stim	0	RelA	cytoplasm	2	0.105	2963.66	2679	2900	311.185	969.41	972	970	1994.25	1707	1930	209.397	9511
21	No stim	0	RelA	cytoplasm	2	0.076	3401.28	2747	3270	258.497	969.41	972	970	2431.87	1775	2300	184.822	9511
22	No stim	0	RelA	cytoplasm	2	0.067	2767.66	2281	2695	185.433	969.41	972	970	1798.25	1309	1725	120.483	9511
24	No stim	0	RelA	cytoplasm	2	0.062	1797.17	1527	1704	111.424	969.41	972	970	827.757	555	734	51.3209	9511
25	No stim	0	RelA	cytoplasm	2	0.064	2437.47	2309	2385	155.998	969.41	972	970	1468.06	1337	1415	93.9556	9511
26	No stim	0	RelA	cytoplasm	2	0.054	2949.78	2744	2920	159.288	969.41	972	970	1980.37	1772	1950	106.94	9511
27	No stim	0	RelA	cytoplasm	2	0.077	2659.55	2474	2629	204.786	969.41	972	970	1690.14	1502	1659	130.141	9511
28	No stim	0	RelA	cytoplasm	2	0.079	2487.6	2389	2405	196.52	969.41	972	970	1518.19	1417	1435	119.937	9511
29	No stim	0	RelA	cytoplasm	2	0.043	2708.28	2111	2669	116.456	969.41	972	970	1738.87	1139	1699	74.7713	9511
30	No stim	0	RelA	cytoplasm	2	0.064	2644.87	2070	2519	169.272	969.41	972	970	1675.46	1098	1549	107.23	9511
31	No stim	0	RelA	cytoplasm	2	0.094	3404.97	2808	3409	320.067	969.41	972	970	2435.56	1836	2439	228.943	9511
32	No stim	0	RelA	cytoplasm	2	0.082	3017.97	3353	2963	247.473	969.41	972	970	2048.55	2381	1993	167.982	9511
33	No stim	0	RelA	cytoplasm	2	0.066	3202.9	2490	3189	211.391	969.41	972	970	2233.49	1518	2219	147.41	9511
34	No stim	0	RelA	cytoplasm	2	0.096	2948.76	2953	2899	283.08	969.41	972	970	1979.35	1981	1929	190.017	9511
35	No stim	0	RelA	cytoplasm	2	0.051	2645.06	2165	2637	134.898	969.41	972	970	1675.65	1193	1667	85.4581	9511
36	No stim	0	RelA	cytoplasm	2	0.066	2600.95	2462	2527	171.663	969.41	972	970	1631.54	1490	1557	107.682	9511
37	No stim	0	RelA	cytoplasm	2	0.052	2222.94	2080	2178	115.593	969.41	972	970	1253.53	1108	1208	65.1838	9511
38	No stim	0	RelA	cytoplasm	2	0.061	2929.47	2230	2826	178.697	969.41	972	970	1960.06	1258	1856	119.563	9511
39	No stim	0	RelA	cytoplasm	2	0.04	2244.76	1957	2245	89.7904	969.41	972	970	1275.35	985	1275	51.014	9511
40	No stim	0	RelA	cytoplasm	2	0.056	2491.06	2203	2359	139.5	969.41	972	970	1521.65	1231	1389	85.2126	9511
41	No stim	0	RelA	cytoplasm	2	0.046	2746.62	2422	2700	126.345	969.41	972	970	1777.21	1450	1730	81.7517	9511
42	No stim	0	RelA	cytoplasm	2	0.04	2809.36	2566	2864	112.374	969.41	972	970	1839.95	1594	1894	73.598	9511
43	No stim	0	RelA	cytoplasm	2	0.064	2524.09	1898	2455	161.542	969.41	972	970	1554.68	926	1485	99.4993	9511
0	No stim	0	cRel	nucleus	3	0.058	1492.1	1430	1490	86.5416	957.225	961	958	534.872	469	532	31.0226	2716
1	No stim	0	cRel	nucleus	3	0.048	1365.12	1245	1323	65.5259	957.225	961	958	407.898	284	365	19.5791	2716
2	No stim	0	cRel	nucleus	3	0.06	1517.39	1483	1510	91.0437	957.225	961	958	560.17	522	552	33.6102	2716
3	No stim	0	cRel	nucleus	3	0.059	1846.01	1721	1815	108.915	957.225	961	958	888.784	760	857	52.4383	2716
4	No stim	0	cRel	nucleus	3	0.066	1443.36	1374	1431	95.2618	957.225	961	958	486.136	413	473	32.085	2716
5	No stim	0	cRel	nucleus	3	0.129	1723.61	1663	1723	222.345	957.225	961	958	766.383	702	765	98.8634	2716
6	No stim	0	cRel	nucleus	3	0.07	1620.47	1647	1619	113.433	957.225	961	958	663.247	686	661	46.4273	2716
7	No stim	0	cRel	nucleus	3	0.065	1427.67	1392	1426	92.7988	957.225	961	958	470.449	431	468	30.5792	2716
8	No stim	0	cRel	nucleus	3	0.063	1505.59	1484	1497	94.852	957.225	961	958	548.363	523	539	34.5469	2716
9	No stim	0	cRel	nucleus	3	0.065	1266.21	1229	1260	82.3036	957.225	961	958	308.984	268	302	20.084	2716
10	No stim	0	cRel	nucleus	3	0.076	1386.79	1423	1384	105.396	957.225	961	958	429.564	462	426	32.6469	2716
11	No stim	0	cRel	nucleus	3	0.061	1718.15	1653	1715	104.807	957.225	961	958	760.927	692	757	46.4165	2716
12	No stim	0	cRel	nucleus	3	0.066	1588.08	1567	1563	104.813	957.225	961	958	630.857	606	605	41.6366	2716
13	No stim	0	cRel	nucleus	3	0.056	1756.42	1670	1759	98.3597	957.225	961	958	799.199	709	801	44.7551	2716
14	No stim	0	cRel	nucleus	3	0.094	1369.25	1396	1366	128.709	957.225	961	958	412.022	435	408	38.7301	2716
15	No stim	0	cRel	nucleus	3	0.045	1588.57	1591	1591	71.4857	957.225	961	958	631.345	630	633	28.4105	2716
16	No stim	0	cRel	nucleus	3	0.059	1695.6	1671	1698	100.04	957.225	961	958	738.373	710	740	43.564	2716
18	No stim	0	cRel	nucleus	3	0.077	1597.99	1556	1586	123.045	957.225	961	958	640.764	595	628	49.3388	2716
19	No stim	0	cRel	nucleus	3	0.068	1570.09	1574	1574	106.766	957.225	961	958	612.861	613	616	41.6745	2716
20	No stim	0	cRel	nucleus	3	0.057	1372.39	1361	1369	78.2264	957.225	961	958	415.168	400	411	23.6646	2716
21	No stim	0	cRel	nucleus	3	0.062	1457.87	1446	1456	90.3879	957.225	961	958	500.645	485	498	31.04	2716
22	No stim	0	cRel	nucleus	3	0.085	1799.86	1749	1811	152.988	957.225	961	958	842.635	788	853	71.624	2716
23	No stim	0	cRel	nucleus	3	0.106	1509.85	1540	1512	160.044	957.225	961	958	552.627	579	554	58.5785	2716
24	No stim	0	cRel	nucleus	3	0.095	1498.91	1454	1498	142.396	957.225	961	958	541.685	493	540	51.4601	2716
25	No stim	0	cRel	nucleus	3	0.098	1464.31	1357	1449	143.502	957.225	961	958	507.081	396	491	49.6939	2716
26	No stim	0	cRel	nucleus	3	0.06	1663.77	1531	1632	99.8264	957.225	961	958	706.548	570	674	42.3929	2716
27	No stim	0	cRel	nucleus	3	0.067	1423.41	1422	1423	95.3682	957.225	961	958	466.181	461	465	31.2341	2716
28	No stim	0	cRel	nucleus	3	0.065	1520.81	1509	1520	98.8528	957.225	961	958	563.587	548	562	36.6332	2716
29	No stim	0	cRel	nucleus	3	0.069	1460.93	1438	1455	100.804	957.225	961	958	503.705	477	497	34.7556	2716
30	No stim	0	cRel	nucleus	3	0.073	1589.38	1574	1590	116.025	957.225	961	958	632.152	613	632	46.1471	2716
31	No stim	0	cRel	nucleus	3	0.063	2306.25	2143	2285	145.294	957.225	961	958	1349.03	1182	1327	84.9887	2716
32	No stim	0	cRel	nucleus	3	0.067	1453.35	1305	1452	97.3744	957.225	961	958	496.124	344	494	33.2403	2716
33	No stim	0	cRel	nucleus	3	0.075	1636.21	1649	1634	122.716	957.225	961	958	678.989	688	676	50.9242	2716
34	No stim	0	cRel	nucleus	3	0.065	1270.95	1296	1271	82.6121	957.225	961	958	313.73	335	313	20.3925	2716
35	No stim	0	cRel	nucleus	3	0.096	1383.21	1376	1376	132.788	957.225	961	958	425.985	415	418	40.8946	2716
36	No stim	0	cRel	nucleus	3	0.076	1810.03	1978	1808	137.563	957.225	961	958	852.809	1017	850	64.8135	2716
37	No stim	0	cRel	nucleus	3	0.071	1719.48	1753	1715	122.083	957.225	961	958	762.259	792	757	54.1204	2716
38	No stim	0	cRel	nucleus	3	0.074	1370.23	1362	1360	101.397	957.225	961	958	413.001	401	402	30.5621	2716
39	No stim	0	cRel	nucleus	3	0.091	1478.49	1469	1461	134.542	957.225	961	958	521.262	508	503	47.4348	2716
40	No stim	0	cRel	nucleus	3	0.072	1613.93	1618	1623	116.203	957.225	961	958	656.707	657	665	47.2829	2716
41	No stim	0	cRel	nucleus	3	0.06	1609.05	1551	1616	96.5432	957.225	961	958	651.829	590	658	39.1097	2716
42	No stim	0	cRel	nucleus	3	0.063	1414.06	1391	1414	89.0855	957.225	961	958	456.83	430	456	28.7803	2716
43	No stim	0	cRel	nucleus	3	0.05	1319.5	1273	1313	65.9752	957.225	961	958	362.279	312	355	18.1139	2716
44	No stim	0	cRel	nucleus	3	0.11	1715.27	1705	1715	188.679	957.225	961	958	758.04	744	757	83.3844	2716
45	No stim	0	cRel	nucleus	3	0.053	1378.41	1300	1351	73.0557	957.225	961	958	421.184	339	393	22.3228	2716
46	No stim	0	cRel	nucleus	3	0.058	1333.2	1321	1322	77.3255	957.225	961	958	375.973	360	364	21.8064	2716
47	No stim	0	cRel	nucleus	3	0.091	1490.67	1513	1481	135.651	957.225	961	958	533.449	552	523	48.5439	2716
48	No stim	0	cRel	nucleus	3	0.046	1308.27	1292	1290	60.1804	957.225	961	958	351.045	331	332	16.1481	2716
49	No stim	0	cRel	nucleus	3	0.055	1718.01	1670	1718	94.4904	957.225	961	958	760.783	709	760	41.8431	2716
50	No stim	0	cRel	nucleus	3	0.103	1237.44	1223	1231	127.457	957.225	961	958	280.22	262	273	28.8627	2716
0	No stim	0	cRel	whole cell	3	0.119	1576.51	1485	1531	187.604	957.225	961	958	619.28	524	573	73.6943	2716
1	No stim	0	cRel	whole cell	3	0.106	1417.19	1294	1357	150.222	957.225	961	958	459.963	333	399	48.7561	2716
2	No stim	0	cRel	whole cell	3	0.122	1530.1	1498	1522	186.672	957.225	961	958	572.877	537	564	69.891	2716
3	No stim	0	cRel	whole cell	3	0.122	1904.76	1771	1859	232.38	957.225	961	958	947.531	810	901	115.599	2716
4	No stim	0	cRel	whole cell	3	0.129	1553.98	1374	1488	200.463	957.225	961	958	596.751	413	530	76.9809	2716
5	No stim	0	cRel	whole cell	3	0.21	1715.41	1692	1734	360.236	957.225	961	958	758.185	731	776	159.219	2716
6	No stim	0	cRel	whole cell	3	0.128	1684.76	1622	1660	215.649	957.225	961	958	727.534	661	702	93.1244	2716
7	No stim	0	cRel	whole cell	3	0.141	1439.03	1363	1439	202.903	957.225	961	958	481.804	402	481	67.9344	2716
8	No stim	0	cRel	whole cell	3	0.101	1544.48	1491	1521	155.993	957.225	961	958	587.26	530	563	59.3133	2716
9	No stim	0	cRel	whole cell	3	0.1	1281.73	1250	1273	128.173	957.225	961	958	324.509	289	315	32.4509	2716
10	No stim	0	cRel	whole cell	3	0.12	1401.45	1423	1396	168.174	957.225	961	958	444.224	462	438	53.3069	2716
11	No stim	0	cRel	whole cell	3	0.128	1715.3	1673	1715	219.558	957.225	961	958	758.075	712	757	97.0336	2716
12	No stim	0	cRel	whole cell	3	0.113	1641.45	1538	1603	185.483	957.225	961	958	684.221	577	645	77.317	2716
13	No stim	0	cRel	whole cell	3	0.143	1690.96	1702	1702	241.807	957.225	961	958	733.733	741	744	104.924	2716
14	No stim	0	cRel	whole cell	3	0.202	1413.89	1396	1401	285.605	957.225	961	958	456.661	435	443	92.2455	2716
15	No stim	0	cRel	whole cell	3	0.09	1539.88	1527	1539	138.589	957.225	961	958	582.657	566	581	52.4391	2716
16	No stim	0	cRel	whole cell	3	0.111	1724.61	1702	1721	191.432	957.225	961	958	767.389	741	763	85.1802	2716
18	No stim	0	cRel	whole cell	3	0.101	1643.01	1556	1600	165.944	957.225	961	958	685.784	595	642	69.2642	2716
19	No stim	0	cRel	whole cell	3	0.102	1558.41	1574	1564	158.957	957.225	961	958	601.181	613	606	61.3205	2716
20	No stim	0	cRel	whole cell	3	0.109	1420.36	1361	1401	154.82	957.225	961	958	463.139	400	443	50.4822	2716
21	No stim	0	cRel	whole cell	3	0.14	1471.13	1446	1464	205.959	957.225	961	958	513.91	485	506	71.9474	2716
22	No stim	0	cRel	whole cell	3	0.131	1810.11	1787	1815	237.124	957.225	961	958	852.88	826	857	111.727	2716
23	No stim	0	cRel	whole cell	3	0.185	1488.62	1540	1500	275.395	957.225	961	958	531.396	579	542	98.3083	2716
24	No stim	0	cRel	whole cell	3	0.146	1542.33	1552	1518	225.18	957.225	961	958	585.103	591	560	85.425	2716
25	No stim	0	cRel	whole cell	3	0.155	1474.89	1357	1463	228.609	957.225	961	958	517.669	396	505	80.2387	2716
26	No stim	0	cRel	whole cell	3	0.109	1687.52	1528	1623	183.939	957.225	961	958	730.292	567	665	79.6018	2716
27	No stim	0	cRel	whole cell	3	0.118	1463.18	1429	1453	172.655	957.225	961	958	505.957	468	495	59.7029	2716
28	No stim	0	cRel	whole cell	3	0.107	1541	1509	1534	164.887	957.225	961	958	583.775	548	576	62.4639	2716
29	No stim	0	cRel	whole cell	3	0.12	1489.27	1461	1475	178.713	957.225	961	958	532.048	500	517	63.8458	2716
30	No stim	0	cRel	whole cell	3	0.117	1557.73	1564	1574	182.254	957.225	961	958	600.503	603	616	70.2589	2716
31	No stim	0	cRel	whole cell	3	0.145	2092	2143	2147	303.34	957.225	961	958	1134.77	1182	1189	164.542	2716
32	No stim	0	cRel	whole cell	3	0.121	1482.69	1541	1488	179.405	957.225	961	958	525.464	580	530	63.5811	2716
33	No stim	0	cRel	whole cell	3	0.13	1690.89	1713	1669	219.816	957.225	961	958	733.664	752	711	95.3763	2716
34	No stim	0	cRel	whole cell	3	0.089	1282.37	1265	1279	114.131	957.225	961	958	325.145	304	321	28.9379	2716
35	No stim	0	cRel	whole cell	3	0.162	1411.76	1374	1400	228.705	957.225	961	958	454.536	413	442	73.6348	2716
36	No stim	0	cRel	whole cell	3	0.157	1830.88	1870	1832	287.449	957.225	961	958	873.659	909	874	137.164	2716
37	No stim	0	cRel	whole cell	3	0.101	1747.12	1713	1728	176.46	957.225	961	958	789.899	752	770	79.7798	2716
38	No stim	0	cRel	whole cell	3	0.106	1419.98	1362	1387	150.518	957.225	961	958	462.757	401	429	49.0522	2716
39	No stim	0	cRel	whole cell	3	0.156	1584.53	1469	1545	247.186	957.225	961	958	627.3	508	587	97.8588	2716
40	No stim	0	cRel	whole cell	3	0.134	1632.5	1593	1634	218.756	957.225	961	958	675.279	632	676	90.4874	2716
41	No stim	0	cRel	whole cell	3	0.107	1616.52	1634	1619	172.968	957.225	961	958	659.294	673	661	70.5445	2716
42	No stim	0	cRel	whole cell	3	0.11	1457.42	1464	1448	160.316	957.225	961	958	500.196	503	490	55.0216	2716
43	No stim	0	cRel	whole cell	3	0.101	1418.91	1273	1362	143.31	957.225	961	958	461.686	312	404	46.6303	2716
44	No stim	0	cRel	whole cell	3	0.172	1714.62	1655	1714	294.915	957.225	961	958	757.395	694	756	130.272	2716
45	No stim	0	cRel	whole cell	3	0.083	1428.59	1300	1387	118.573	957.225	961	958	471.365	339	429	39.1233	2716
46	No stim	0	cRel	whole cell	3	0.101	1384.82	1321	1348	139.867	957.225	961	958	427.597	360	390	43.1873	2716
47	No stim	0	cRel	whole cell	3	0.174	1517.59	1476	1503	264.06	957.225	961	958	560.362	515	545	97.503	2716
48	No stim	0	cRel	whole cell	3	0.098	1402.18	1302	1343	137.413	957.225	961	958	444.951	341	385	43.6052	2716
49	No stim	0	cRel	whole cell	3	0.129	1659.36	1688	1675	214.057	957.225	961	958	702.131	727	717	90.5749	2716
50	No stim	0	cRel	whole cell	3	0.141	1275.2	1223	1256	179.803	957.225	961	958	317.975	262	298	44.8345	2716
0	No stim	0	cRel	cytoplasm	3	0.061	1656.42	1485	1623	101.042	957.225	961	958	699.199	524	665	42.6511	2716
1	No stim	0	cRel	cytoplasm	3	0.058	1460.59	1261	1402	84.7143	957.225	961	958	503.366	300	444	29.1952	2716
2	No stim	0	cRel	cytoplasm	3	0.061	1542.58	1411	1545	94.0976	957.225	961	958	585.359	450	587	35.7069	2716
3	No stim	0	cRel	cytoplasm	3	0.063	1959.85	1842	1905	123.471	957.225	961	958	1002.62	881	947	63.1654	2716
4	No stim	0	cRel	cytoplasm	3	0.063	1670.31	1513	1625	105.23	957.225	961	958	713.089	552	667	44.9246	2716
5	No stim	0	cRel	cytoplasm	3	0.081	1702.37	1307	1780	137.892	957.225	961	958	745.144	346	822	60.3567	2716
6	No stim	0	cRel	cytoplasm	3	0.058	1762.43	1692	1753	102.221	957.225	961	958	805.208	731	795	46.7021	2716
7	No stim	0	cRel	cytoplasm	3	0.076	1448.82	1363	1454	110.11	957.225	961	958	491.597	402	496	37.3614	2716
8	No stim	0	cRel	cytoplasm	3	0.037	1610.83	1718	1613	59.6005	957.225	961	958	653.6	757	655	24.1832	2716
9	No stim	0	cRel	cytoplasm	3	0.036	1309.99	1263	1298	47.1597	957.225	961	958	352.766	302	340	12.6996	2716
10	No stim	0	cRel	cytoplasm	3	0.044	1426.68	1396	1441	62.7739	957.225	961	958	469.454	435	483	20.656	2716
11	No stim	0	cRel	cytoplasm	3	0.067	1712.67	1673	1715	114.749	957.225	961	958	755.446	712	757	50.6149	2716
12	No stim	0	cRel	cytoplasm	3	0.047	1717.57	1531	1683	80.7259	957.225	961	958	760.348	570	725	35.7364	2716
13	No stim	0	cRel	cytoplasm	3	0.087	1648.43	1605	1656	143.414	957.225	961	958	691.208	644	698	60.1351	2716
14	No stim	0	cRel	cytoplasm	3	0.108	1452.73	1466	1447	156.895	957.225	961	958	495.506	505	489	53.5146	2716
15	No stim	0	cRel	cytoplasm	3	0.045	1490.61	1527	1492	67.0773	957.225	961	958	533.381	566	534	24.0021	2716
16	No stim	0	cRel	cytoplasm	3	0.052	1757.26	1702	1751	91.3773	957.225	961	958	800.031	741	793	41.6016	2716
18	No stim	0	cRel	cytoplasm	3	0.024	1789.37	1601	1779	42.945	957.225	961	958	832.149	640	821	19.9716	2716
19	No stim	0	cRel	cytoplasm	3	0.034	1534.56	1522	1534	52.1749	957.225	961	958	577.332	561	576	19.6293	2716
20	No stim	0	cRel	cytoplasm	3	0.051	1473.81	1421	1453	75.1644	957.225	961	958	516.587	460	495	26.3459	2716
21	No stim	0	cRel	cytoplasm	3	0.078	1481.61	1418	1471	115.566	957.225	961	958	524.386	457	513	40.9021	2716
22	No stim	0	cRel	cytoplasm	3	0.045	1829.41	1462	1837	82.3237	957.225	961	958	872.19	501	879	39.2486	2716
23	No stim	0	cRel	cytoplasm	3	0.079	1459.92	1320	1473	115.334	957.225	961	958	502.696	359	515	39.713	2716
24	No stim	0	cRel	cytoplasm	3	0.051	1622.99	1384	1594	82.7723	957.225	961	958	665.762	423	636	33.9539	2716
25	No stim	0	cRel	cytoplasm	3	0.057	1492.98	1358	1491	85.0997	957.225	961	958	535.752	397	533	30.5379	2716
26	No stim	0	cRel	cytoplasm	3	0.049	1716.74	1478	1611	84.1201	957.225	961	958	759.511	517	653	37.216	2716
27	No stim	0	cRel	cytoplasm	3	0.051	1515.04	1455	1518	77.2668	957.225	961	958	557.811	494	560	28.4484	2716
28	No stim	0	cRel	cytoplasm	3	0.043	1571.54	1648	1568	67.5761	957.225	961	958	614.313	687	610	26.4155	2716
29	No stim	0	cRel	cytoplasm	3	0.05	1528.45	1524	1517	76.4226	957.225	961	958	571.226	563	559	28.5613	2716
30	No stim	0	cRel	cytoplasm	3	0.044	1504.53	1588	1513	66.1995	957.225	961	958	547.309	627	555	24.0816	2716
31	No stim	0	cRel	cytoplasm	3	0.081	1924.94	1644	1942	155.92	957.225	961	958	967.716	683	984	78.385	2716
32	No stim	0	cRel	cytoplasm	3	0.053	1519.78	1541	1526	80.5483	957.225	961	958	562.555	580	568	29.8154	2716
33	No stim	0	cRel	cytoplasm	3	0.055	1764.82	1612	1758	97.0652	957.225	961	958	807.597	651	800	44.4178	2716
34	No stim	0	cRel	cytoplasm	3	0.024	1313.26	1315	1314	31.5182	957.225	961	958	356.033	354	356	8.54479	2716
35	No stim	0	cRel	cytoplasm	3	0.066	1453.18	1455	1447	95.91	957.225	961	958	495.957	494	489	32.7332	2716
36	No stim	0	cRel	cytoplasm	3	0.081	1850.61	1918	1878	149.899	957.225	961	958	893.386	957	920	72.3643	2716
37	No stim	0	cRel	cytoplasm	3	0.03	1811.36	1760	1765	54.3407	957.225	961	958	854.131	799	807	25.6239	2716
38	No stim	0	cRel	cytoplasm	3	0.033	1532.38	1420	1481	50.5687	957.225	961	958	575.16	459	523	18.9803	2716
39	No stim	0	cRel	cytoplasm	3	0.066	1731.22	1774	1724	114.261	957.225	961	958	774	813	766	51.084	2716
40	No stim	0	cRel	cytoplasm	3	0.062	1654.11	1495	1656	102.555	957.225	961	958	696.88	534	698	43.2066	2716
41	No stim	0	cRel	cytoplasm	3	0.047	1625.99	1597	1623	76.4213	957.225	961	958	668.761	636	665	31.4318	2716
42	No stim	0	cRel	cytoplasm	3	0.048	1514.65	1544	1517	72.7031	957.225	961	958	557.423	583	559	26.7563	2716
43	No stim	0	cRel	cytoplasm	3	0.051	1515.57	1372	1457	77.2942	957.225	961	958	558.348	411	499	28.4757	2716
44	No stim	0	cRel	cytoplasm	3	0.062	1713.47	1688	1712	106.235	957.225	961	958	756.247	727	754	46.8873	2716
45	No stim	0	cRel	cytoplasm	3	0.031	1515.07	1316	1507	46.9672	957.225	961	958	557.846	355	549	17.2932	2716
46	No stim	0	cRel	cytoplasm	3	0.043	1454.35	1297	1414	62.5369	957.225	961	958	497.122	336	456	21.3762	2716
47	No stim	0	cRel	cytoplasm	3	0.083	1547.26	1525	1544	128.422	957.225	961	958	590.031	564	586	48.9726	2716
48	No stim	0	cRel	cytoplasm	3	0.052	1485.28	1194	1459	77.2345	957.225	961	958	528.053	233	501	27.4588	2716
49	No stim	0	cRel	cytoplasm	3	0.074	1615.8	1664	1633	119.569	957.225	961	958	658.574	703	675	48.7345	2716
50	No stim	0	cRel	cytoplasm	3	0.038	1377.38	1317	1379	52.3406	957.225	961	958	420.16	356	421	15.9661	2716
0	No stim	0	H2B	nucleus	3	0.058	2488.01	2650	2546	144.305	562.706	559	562	1925.31	2091	1984	111.668
1	No stim	0	H2B	nucleus	3	0.048	2390.66	2770	2432	114.752	562.706	559	562	1827.96	2211	1870	87.742
2	No stim	0	H2B	nucleus	3	0.06	2719.88	2954	2729	163.193	562.706	559	562	2157.18	2395	2167	129.431
3	No stim	0	H2B	nucleus	3	0.059	2166.27	2109	2186	127.81	562.706	559	562	1603.57	1550	1624	94.6105
4	No stim	0	H2B	nucleus	3	0.066	1718.07	1554	1662	113.392	562.706	559	562	1155.36	995	1100	76.2538
5	No stim	0	H2B	nucleus	3	0.129	3170.7	3206	3251	409.02	562.706	559	562	2607.99	2647	2689	336.431
6	No stim	0	H2B	nucleus	3	0.07	2447.98	2506	2432	171.359	562.706	559	562	1885.28	1947	1870	131.969
7	No stim	0	H2B	nucleus	3	0.065	2432.36	1782	2315	158.104	562.706	559	562	1869.66	1223	1753	121.528
8	No stim	0	H2B	nucleus	3	0.063	2729.82	2755	2794	171.979	562.706	559	562	2167.11	2196	2232	136.528
9	No stim	0	H2B	nucleus	3	0.065	2787.75	2303	2782	181.204	562.706	559	562	2225.04	1744	2220	144.628
10	No stim	0	H2B	nucleus	3	0.076	2853.88	3275	2898	216.895	562.706	559	562	2291.17	2716	2336	174.129
11	No stim	0	H2B	nucleus	3	0.061	2348.25	2459	2387	143.243	562.706	559	562	1785.55	1900	1825	108.918
12	No stim	0	H2B	nucleus	3	0.066	2611.63	2147	2629	172.367	562.706	559	562	2048.92	1588	2067	135.229
13	No stim	0	H2B	nucleus	3	0.056	1686.51	1568	1695	94.4448	562.706	559	562	1123.81	1009	1133	62.9332
14	No stim	0	H2B	nucleus	3	0.094	2024.6	1855	1959	190.313	562.706	559	562	1461.9	1296	1397	137.418
15	No stim	0	H2B	nucleus	3	0.045	1776.78	1691	1777	79.9549	562.706	559	562	1214.07	1132	1215	54.6332
16	No stim	0	H2B	nucleus	3	0.059	2315.01	2125	2322	136.586	562.706	559	562	1752.31	1566	1760	103.386
18	No stim	0	H2B	nucleus	3	0.077	3113	2770	3158	239.701	562.706	559	562	2550.29	2211	2596	196.373
19	No stim	0	H2B	nucleus	3	0.068	2557.15	2739	2587	173.886	562.706	559	562	1994.44	2180	2025	135.622
20	No stim	0	H2B	nucleus	3	0.057	3455.59	2616	3495	196.969	562.706	559	562	2892.88	2057	2933	164.894
21	No stim	0	H2B	nucleus	3	0.062	2177.28	2279	2203	134.992	562.706	559	562	1614.58	1720	1641	100.104
22	No stim	0	H2B	nucleus	3	0.085	2941.09	3675	3019	249.993	562.706	559	562	2378.39	3116	2457	202.163
23	No stim	0	H2B	nucleus	3	0.106	2348.74	2232	2358	248.967	562.706	559	562	1786.04	1673	1796	189.32
24	No stim	0	H2B	nucleus	3	0.095	3050.73	2614	3124	289.819	562.706	559	562	2488.02	2055	2562	236.362
25	No stim	0	H2B	nucleus	3	0.098	2947.63	2795	3039	288.868	562.706	559	562	2384.93	2236	2477	233.723
26	No stim	0	H2B	nucleus	3	0.06	3591.52	2951	3567	215.491	562.706	559	562	3028.82	2392	3005	181.729
27	No stim	0	H2B	nucleus	3	0.067	2976.26	2989	2964	199.41	562.706	559	562	2413.56	2430	2402	161.708
28	No stim	0	H2B	nucleus	3	0.065	2748.26	2785	2807	178.637	562.706	559	562	2185.56	2226	2245	142.061
29	No stim	0	H2B	nucleus	3	0.069	2538.97	2528	2567	175.189	562.706	559	562	1976.26	1969	2005	136.362
30	No stim	0	H2B	nucleus	3	0.073	2862.78	2868	2925	208.983	562.706	559	562	2300.08	2309	2363	167.906
31	No stim	0	H2B	nucleus	3	0.063	1967.33	2025	1979	123.942	562.706	559	562	1404.63	1466	1417	88.4916
32	No stim	0	H2B	nucleus	3	0.067	2251.76	2388	2273	150.868	562.706	559	562	1689.05	1829	1711	113.166
33	No stim	0	H2B	nucleus	3	0.075	2465.79	2176	2489	184.934	562.706	559	562	1903.08	1617	1927	142.731
34	No stim	0	H2B	nucleus	3	0.065	2767.8	2720	2814	179.907	562.706	559	562	2205.09	2161	2252	143.331
35	No stim	0	H2B	nucleus	3	0.096	4488.59	4732	4614	430.905	562.706	559	562	3925.89	4173	4052	376.885
36	No stim	0	H2B	nucleus	3	0.076	2827.77	2827	2846	214.911	562.706	559	562	2265.07	2268	2284	172.145
37	No stim	0	H2B	nucleus	3	0.071	2593.05	2822	2663	184.106	562.706	559	562	2030.34	2263	2101	144.154
38	No stim	0	H2B	nucleus	3	0.074	3350.12	2938	3410	247.909	562.706	559	562	2787.41	2379	2848	206.269
39	No stim	0	H2B	nucleus	3	0.091	3495.59	3317	3549	318.099	562.706	559	562	2932.89	2758	2987	266.893
40	No stim	0	H2B	nucleus	3	0.072	2673.18	2907	2709	192.469	562.706	559	562	2110.48	2348	2147	151.954
41	No stim	0	H2B	nucleus	3	0.06	2199.71	1887	2177	131.983	562.706	559	562	1637.01	1328	1615	98.2203
42	No stim	0	H2B	nucleus	3	0.063	2722.4	2329	2769	171.511	562.706	559	562	2159.7	1770	2207	136.061
43	No stim	0	H2B	nucleus	3	0.05	2331	2419	2419	116.55	562.706	559	562	1768.3	1860	1857	88.4149
44	No stim	0	H2B	nucleus	3	0.11	2917.33	2732	2902	320.906	562.706	559	562	2354.62	2173	2340	259.009
45	No stim	0	H2B	nucleus	3	0.053	2042.29	1960	2064	108.241	562.706	559	562	1479.58	1401	1502	78.4177
46	No stim	0	H2B	nucleus	3	0.058	2975.65	3137	3048	172.588	562.706	559	562	2412.95	2578	2486	139.951
47	No stim	0	H2B	nucleus	3	0.091	3080.09	2992	3132	280.288	562.706	559	562	2517.38	2433	2570	229.082
48	No stim	0	H2B	nucleus	3	0.046	2197.85	2138	2213	101.101	562.706	559	562	1635.14	1579	1651	75.2164
49	No stim	0	H2B	nucleus	3	0.055	1868	1718	1863	102.74	562.706	559	562	1305.29	1159	1301	71.7912
50	No stim	0	H2B	nucleus	3	0.103	3144.69	3624	3279	323.903	562.706	559	562	2581.99	3065	2717	265.945
0	No stim	0	H2B	whole cell	3	0.119	1867.48	2650	1862	222.23	562.706	559	562	1304.78	2091	1300	155.268
1	No stim	0	H2B	whole cell	3	0.106	1786.58	2770	1679	189.378	562.706	559	562	1223.88	2211	1117	129.731
2	No stim	0	H2B	whole cell	3	0.122	2045.19	1018	2079	249.513	562.706	559	562	1482.49	459	1517	180.863
3	No stim	0	H2B	whole cell	3	0.122	1704.3	947	1756	207.924	562.706	559	562	1141.59	388	1194	139.274
4	No stim	0	H2B	whole cell	3	0.129	1457.87	1559	1515	188.066	562.706	559	562	895.168	1000	953	115.477
5	No stim	0	H2B	whole cell	3	0.21	2441.72	992	2483	512.762	562.706	559	562	1879.02	433	1921	394.594
6	No stim	0	H2B	whole cell	3	0.128	1973.38	2506	2098	252.592	562.706	559	562	1410.67	1947	1536	180.566
7	No stim	0	H2B	whole cell	3	0.141	1747.65	860	1555	246.419	562.706	559	562	1184.95	301	993	167.078
8	No stim	0	H2B	whole cell	3	0.101	2282.98	2755	2427	230.581	562.706	559	562	1720.28	2196	1865	173.748
9	No stim	0	H2B	whole cell	3	0.1	2356.61	1721	2438	235.661	562.706	559	562	1793.9	1162	1876	179.391
10	No stim	0	H2B	whole cell	3	0.12	2330.69	3275	2429	279.683	562.706	559	562	1767.99	2716	1867	212.158
11	No stim	0	H2B	whole cell	3	0.128	1798.19	1289	1863	230.168	562.706	559	562	1235.48	730	1301	158.141
12	No stim	0	H2B	whole cell	3	0.113	2118.26	1614	2168	239.363	562.706	559	562	1555.55	1055	1606	175.777
13	No stim	0	H2B	whole cell	3	0.143	1331.5	797	1392	190.405	562.706	559	562	768.796	238	830	109.938
14	No stim	0	H2B	whole cell	3	0.202	1559.44	1527	1548	315.008	562.706	559	562	996.738	968	986	201.341
15	No stim	0	H2B	whole cell	3	0.09	1544.18	1656	1581	138.976	562.706	559	562	981.475	1097	1019	88.3328
16	No stim	0	H2B	whole cell	3	0.111	1861.9	1502	1960	206.671	562.706	559	562	1299.19	943	1398	144.21
18	No stim	0	H2B	whole cell	3	0.101	2767.76	1476	2894	279.543	562.706	559	562	2205.05	917	2332	222.71
19	No stim	0	H2B	whole cell	3	0.102	2214.78	2739	2297	225.908	562.706	559	562	1652.08	2180	1735	168.512
20	No stim	0	H2B	whole cell	3	0.109	2701.26	2808	2767	294.438	562.706	559	562	2138.56	2249	2205	233.103
21	No stim	0	H2B	whole cell	3	0.14	1629.34	784	1722	228.108	562.706	559	562	1066.63	225	1160	149.329
22	No stim	0	H2B	whole cell	3	0.131	2416.76	2019	2497	316.596	562.706	559	562	1854.05	1460	1935	242.881
23	No stim	0	H2B	whole cell	3	0.185	1905.25	2232	1998	352.471	562.706	559	562	1342.54	1673	1436	248.37
24	No stim	0	H2B	whole cell	3	0.146	2487.93	2614	2692	363.238	562.706	559	562	1925.22	2055	2130	281.083
25	No stim	0	H2B	whole cell	3	0.155	2395.44	1400	2571	371.293	562.706	559	562	1832.73	841	2009	284.074
26	No stim	0	H2B	whole cell	3	0.109	2979.08	1998	3026	324.72	562.706	559	562	2416.38	1439	2464	263.385
27	No stim	0	H2B	whole cell	3	0.118	2326.76	1016	2462	274.558	562.706	559	562	1764.05	457	1900	208.158
28	No stim	0	H2B	whole cell	3	0.107	2258.4	2785	2394	241.649	562.706	559	562	1695.69	2226	1832	181.439
29	No stim	0	H2B	whole cell	3	0.12	2081.4	2528	2195	249.768	562.706	559	562	1518.7	1969	1633	182.244
30	No stim	0	H2B	whole cell	3	0.117	2296.11	2868	2407	268.644	562.706	559	562	1733.4	2309	1845	202.808
31	No stim	0	H2B	whole cell	3	0.145	1545.03	1092	1615	224.029	562.706	559	562	982.32	533	1053	142.436
32	No stim	0	H2B	whole cell	3	0.121	1856.54	2388	1892	224.641	562.706	559	562	1293.83	1829	1330	156.554
33	No stim	0	H2B	whole cell	3	0.13	2010.07	938	2132	261.309	562.706	559	562	1447.37	379	1570	188.158
34	No stim	0	H2B	whole cell	3	0.089	2474.32	2720	2547	220.215	562.706	559	562	1911.62	2161	1985	170.134
35	No stim	0	H2B	whole cell	3	0.162	3653.54	4732	4030	591.873	562.706	559	562	3090.83	4173	3468	500.715
36	No stim	0	H2B	whole cell	3	0.157	2044.39	888	2140	320.97	562.706	559	562	1481.69	329	1578	232.625
37	No stim	0	H2B	whole cell	3	0.101	2266.76	2822	2347	228.942	562.706	559	562	1704.05	2263	1785	172.109
38	No stim	0	H2B	whole cell	3	0.106	2857.11	1670	3012	302.854	562.706	559	562	2294.41	1111	2450	243.207
39	No stim	0	H2B	whole cell	3	0.156	2806.35	3317	3078	437.791	562.706	559	562	2243.64	2758	2516	350.008
40	No stim	0	H2B	whole cell	3	0.134	2097.62	1018	2190	281.081	562.706	559	562	1534.91	459	1628	205.678
41	No stim	0	H2B	whole cell	3	0.107	1865.7	1887	1936	199.63	562.706	559	562	1303	1328	1374	139.421
42	No stim	0	H2B	whole cell	3	0.11	2160.14	2329	2282	237.616	562.706	559	562	1597.44	1770	1720	175.718
43	No stim	0	H2B	whole cell	3	0.101	1824.35	2419	1894	184.259	562.706	559	562	1261.64	1860	1332	127.426
44	No stim	0	H2B	whole cell	3	0.172	2395.61	1141	2572	412.045	562.706	559	562	1832.9	582	2010	315.26
45	No stim	0	H2B	whole cell	3	0.083	1809.65	1376	1827	150.201	562.706	559	562	1246.94	817	1265	103.496
46	No stim	0	H2B	whole cell	3	0.101	2394.85	3137	2488	241.88	562.706	559	562	1832.14	2578	1926	185.046
47	No stim	0	H2B	whole cell	3	0.174	2261.53	969	2418	393.507	562.706	559	562	1698.83	410	1856	295.596
48	No stim	0	H2B	whole cell	3	0.098	1723.94	1504	1769	168.946	562.706	559	562	1161.23	945	1207	113.801
49	No stim	0	H2B	whole cell	3	0.129	1478.02	1718	1554	190.665	562.706	559	562	915.316	1159	992	118.076
50	No stim	0	H2B	whole cell	3	0.141	2702.6	3624	2972	381.067	562.706	559	562	2139.89	3065	2410	301.725
0	No stim	0	H2B	cytoplasm	3	0.061	1279.96	900	1257	78.0775	562.706	559	562	717.253	341	695	43.7524
1	No stim	0	H2B	cytoplasm	3	0.058	1282.99	990	1221	74.4135	562.706	559	562	720.285	431	659	41.7765
2	No stim	0	H2B	cytoplasm	3	0.061	1382.44	1018	1319	84.329	562.706	559	562	819.736	459	757	50.0039
3	No stim	0	H2B	cytoplasm	3	0.063	1271.04	947	1247	80.0757	562.706	559	562	708.337	388	685	44.6252
4	No stim	0	H2B	cytoplasm	3	0.063	1184.22	781	1272	74.6061	562.706	559	562	621.518	222	710	39.1556
5	No stim	0	H2B	cytoplasm	3	0.081	1282	992	1238	103.842	562.706	559	562	719.294	433	676	58.2628
6	No stim	0	H2B	cytoplasm	3	0.058	1399.93	979	1373	81.1958	562.706	559	562	837.221	420	811	48.5588
7	No stim	0	H2B	cytoplasm	3	0.076	1157.12	860	1125	87.9408	562.706	559	562	594.41	301	563	45.1752
8	No stim	0	H2B	cytoplasm	3	0.037	1520.88	1307	1495	56.2726	562.706	559	562	958.174	748	933	35.4524
9	No stim	0	H2B	cytoplasm	3	0.036	1571.89	1721	1553	56.588	562.706	559	562	1009.18	1162	991	36.3306
10	No stim	0	H2B	cytoplasm	3	0.044	1430.3	1029	1389	62.933	562.706	559	562	867.59	470	827	38.174
11	No stim	0	H2B	cytoplasm	3	0.067	1291.12	1289	1249	86.5051	562.706	559	562	728.415	730	687	48.8038
12	No stim	0	H2B	cytoplasm	3	0.047	1414.43	1614	1417	66.4782	562.706	559	562	851.723	1055	855	40.031
13	No stim	0	H2B	cytoplasm	3	0.087	1100.9	797	1087	95.7782	562.706	559	562	538.193	238	525	46.8228
14	No stim	0	H2B	cytoplasm	3	0.108	1154.65	1019	1095	124.703	562.706	559	562	591.948	460	533	63.9304
15	No stim	0	H2B	cytoplasm	3	0.045	1308.78	1486	1332	58.895	562.706	559	562	746.072	927	770	33.5732
16	No stim	0	H2B	cytoplasm	3	0.052	1352.14	1502	1333	70.3115	562.706	559	562	789.438	943	771	41.0508
18	No stim	0	H2B	cytoplasm	3	0.024	1645.32	1476	1647	39.4877	562.706	559	562	1082.61	917	1085	25.9827
19	No stim	0	H2B	cytoplasm	3	0.034	1515.65	1212	1537	51.532	562.706	559	562	952.941	653	975	32.4
20	No stim	0	H2B	cytoplasm	3	0.051	1860.82	1023	1866	94.9016	562.706	559	562	1298.11	464	1304	66.2036
21	No stim	0	H2B	cytoplasm	3	0.078	1196.59	784	1147	93.3343	562.706	559	562	633.887	225	585	49.4432
22	No stim	0	H2B	cytoplasm	3	0.045	1428.45	1103	1392	64.2803	562.706	559	562	865.745	544	830	38.9585
23	No stim	0	H2B	cytoplasm	3	0.079	1305.76	983	1243	103.155	562.706	559	562	743.051	424	681	58.701
24	No stim	0	H2B	cytoplasm	3	0.051	1442.39	1397	1457	73.5621	562.706	559	562	879.689	838	895	44.8641
25	No stim	0	H2B	cytoplasm	3	0.057	1452.41	1400	1374	82.7875	562.706	559	562	889.706	841	812	50.7132
26	No stim	0	H2B	cytoplasm	3	0.049	2225.41	1998	2210	109.045	562.706	559	562	1662.71	1439	1648	81.4727
27	No stim	0	H2B	cytoplasm	3	0.051	1480.06	1016	1405	75.4828	562.706	559	562	917.349	457	843	46.7848
28	No stim	0	H2B	cytoplasm	3	0.043	1517.39	1650	1483	65.2477	562.706	559	562	954.682	1091	921	41.0513
29	No stim	0	H2B	cytoplasm	3	0.05	1448.92	1063	1415	72.446	562.706	559	562	886.214	504	853	44.3107
30	No stim	0	H2B	cytoplasm	3	0.044	1343.63	876	1319	59.1199	562.706	559	562	780.927	317	757	34.3608
31	No stim	0	H2B	cytoplasm	3	0.081	1215.75	1092	1159	98.4757	562.706	559	562	653.043	533	597	52.8965
32	No stim	0	H2B	cytoplasm	3	0.053	1356.89	1032	1379	71.9152	562.706	559	562	794.184	473	817	42.0918
33	No stim	0	H2B	cytoplasm	3	0.055	1393.83	938	1349	76.6608	562.706	559	562	831.126	379	787	45.7119
34	No stim	0	H2B	cytoplasm	3	0.024	1680.23	1455	1690	40.3254	562.706	559	562	1117.52	896	1128	26.8205
35	No stim	0	H2B	cytoplasm	3	0.066	2442.02	1615	2276	161.174	562.706	559	562	1879.32	1056	1714	124.035
36	No stim	0	H2B	cytoplasm	3	0.081	1303.19	888	1194	105.558	562.706	559	562	740.484	329	632	59.9792
37	No stim	0	H2B	cytoplasm	3	0.03	1508.51	1316	1490	45.2554	562.706	559	562	945.806	757	928	28.3742
38	No stim	0	H2B	cytoplasm	3	0.033	1743.34	1670	1762	57.5301	562.706	559	562	1180.63	1111	1200	38.9608
39	No stim	0	H2B	cytoplasm	3	0.066	1852.8	1298	1737	122.285	562.706	559	562	1290.1	739	1175	85.1463
40	No stim	0	H2B	cytoplasm	3	0.062	1428.14	1018	1384	88.5447	562.706	559	562	865.434	459	822	53.6569
41	No stim	0	H2B	cytoplasm	3	0.047	1442.06	1144	1437	67.777	562.706	559	562	879.358	585	875	41.3298
42	No stim	0	H2B	cytoplasm	3	0.048	1418.17	994	1401	68.072	562.706	559	562	855.461	435	839	41.0621
43	No stim	0	H2B	cytoplasm	3	0.051	1331.68	951	1272	67.9156	562.706	559	562	768.973	392	710	39.2176
44	No stim	0	H2B	cytoplasm	3	0.062	1467.5	1141	1383	90.9851	562.706	559	562	904.796	582	821	56.0974
45	No stim	0	H2B	cytoplasm	3	0.031	1408.72	1376	1419	43.6702	562.706	559	562	846.01	817	857	26.2263
46	No stim	0	H2B	cytoplasm	3	0.043	1612.66	1340	1574	69.3443	562.706	559	562	1049.95	781	1012	45.1479
47	No stim	0	H2B	cytoplasm	3	0.083	1359.19	969	1237	112.813	562.706	559	562	796.483	410	675	66.1081
48	No stim	0	H2B	cytoplasm	3	0.052	1304.56	1504	1285	67.8373	562.706	559	562	741.857	945	723	38.5766
49	No stim	0	H2B	cytoplasm	3	0.074	1188.41	826	1171	87.942	562.706	559	562	625.7	267	609	46.3018
50	No stim	0	H2B	cytoplasm	3	0.038	1506.05	1135	1322	57.2298	562.706	559	562	943.342	576	760	35.847
0	No stim	0	RelA	nucleus	3	0.058	3047.84	2653	3007	176.775	982.758	986	984	2065.09	1667	2023	119.775	9511
1	No stim	0	RelA	nucleus	3	0.048	2676.86	2375	2475	128.489	982.758	986	984	1694.1	1389	1491	81.3169	9511
2	No stim	0	RelA	nucleus	3	0.06	3046.78	2864	3004	182.807	982.758	986	984	2064.02	1878	2020	123.841	9511
3	No stim	0	RelA	nucleus	3	0.059	2955.94	2774	2856	174.4	982.758	986	984	1973.18	1788	1872	116.418	9511
4	No stim	0	RelA	nucleus	3	0.066	2298.97	2230	2254	151.732	982.758	986	984	1316.21	1244	1270	86.8698	9511
5	No stim	0	RelA	nucleus	3	0.129	4065.27	3700	4011	524.42	982.758	986	984	3082.51	2714	3027	397.644	9511
6	No stim	0	RelA	nucleus	3	0.07	3358.63	3294	3342	235.104	982.758	986	984	2375.88	2308	2358	166.311	9511
7	No stim	0	RelA	nucleus	3	0.065	2902.43	2631	2870	188.658	982.758	986	984	1919.67	1645	1886	124.779	9511
8	No stim	0	RelA	nucleus	3	0.063	2902.03	2669	2834	182.828	982.758	986	984	1919.27	1683	1850	120.914	9511
9	No stim	0	RelA	nucleus	3	0.065	2446.67	2361	2400	159.034	982.758	986	984	1463.91	1375	1416	95.1545	9511
10	No stim	0	RelA	nucleus	3	0.076	3114.52	2917	3103	236.703	982.758	986	984	2131.76	1931	2119	162.014	9511
11	No stim	0	RelA	nucleus	3	0.061	2972.73	2767	2944	181.337	982.758	986	984	1989.97	1781	1960	121.388	9511
12	No stim	0	RelA	nucleus	3	0.066	3039.82	2630	2894	200.628	982.758	986	984	2057.06	1644	1910	135.766	9511
13	No stim	0	RelA	nucleus	3	0.056	3121.61	2956	3047	174.81	982.758	986	984	2138.86	1970	2063	119.776	9511
14	No stim	0	RelA	nucleus	3	0.094	2823.7	2606	2762	265.427	982.758	986	984	1840.94	1620	1778	173.048	9511
15	No stim	0	RelA	nucleus	3	0.045	3309.89	3459	3348	148.945	982.758	986	984	2327.14	2473	2364	104.721	9511
16	No stim	0	RelA	nucleus	3	0.059	3479.91	3255	3483	205.315	982.758	986	984	2497.16	2269	2499	147.332	9511
18	No stim	0	RelA	nucleus	3	0.077	2508	2424	2466	193.116	982.758	986	984	1525.24	1438	1482	117.443	9511
19	No stim	0	RelA	nucleus	3	0.068	2804.38	2695	2781	190.698	982.758	986	984	1821.62	1709	1797	123.87	9511
20	No stim	0	RelA	nucleus	3	0.057	2405.66	2311	2372	137.123	982.758	986	984	1422.9	1325	1388	81.1055	9511
21	No stim	0	RelA	nucleus	3	0.062	2682.51	2700	2681	166.316	982.758	986	984	1699.76	1714	1697	105.385	9511
22	No stim	0	RelA	nucleus	3	0.085	3733.14	3408	3771	317.317	982.758	986	984	2750.38	2422	2787	233.782	9511
23	No stim	0	RelA	nucleus	3	0.106	2926.54	2838	2873	310.213	982.758	986	984	1943.78	1852	1889	206.041	9511
24	No stim	0	RelA	nucleus	3	0.095	2503.58	2419	2471	237.84	982.758	986	984	1520.83	1433	1487	144.478	9511
25	No stim	0	RelA	nucleus	3	0.098	3275.34	2787	3151	320.984	982.758	986	984	2292.58	1801	2167	224.673	9511
26	No stim	0	RelA	nucleus	3	0.06	3003.88	2420	2904	180.233	982.758	986	984	2021.12	1434	1920	121.267	9511
27	No stim	0	RelA	nucleus	3	0.067	2954.46	2832	2943	197.949	982.758	986	984	1971.7	1846	1959	132.104	9511
28	No stim	0	RelA	nucleus	3	0.065	3424.76	3234	3403	222.61	982.758	986	984	2442.01	2248	2419	158.73	9511
29	No stim	0	RelA	nucleus	3	0.069	3374.68	3190	3300	232.853	982.758	986	984	2391.93	2204	2316	165.043	9511
30	No stim	0	RelA	nucleus	3	0.073	2912.2	2736	2886	212.591	982.758	986	984	1929.44	1750	1902	140.849	9511
31	No stim	0	RelA	nucleus	3	0.063	3265.09	3081	3235	205.701	982.758	986	984	2282.33	2095	2251	143.787	9511
32	No stim	0	RelA	nucleus	3	0.067	2722.98	2641	2751	182.439	982.758	986	984	1740.22	1655	1767	116.595	9511
33	No stim	0	RelA	nucleus	3	0.075	2669.08	2585	2639	200.181	982.758	986	984	1686.32	1599	1655	126.474	9511
34	No stim	0	RelA	nucleus	3	0.065	2208.45	2156	2206	143.549	982.758	986	984	1225.69	1170	1222	79.6697	9511
35	No stim	0	RelA	nucleus	3	0.096	2740.66	2639	2670	263.103	982.758	986	984	1757.9	1653	1686	168.758	9511
36	No stim	0	RelA	nucleus	3	0.076	3368.51	3479	3376	256.007	982.758	986	984	2385.75	2493	2392	181.317	9511
37	No stim	0	RelA	nucleus	3	0.071	3047.03	3026	3008	216.339	982.758	986	984	2064.27	2040	2024	146.563	9511
38	No stim	0	RelA	nucleus	3	0.074	2670.39	2386	2623	197.609	982.758	986	984	1687.63	1400	1639	124.885	9511
39	No stim	0	RelA	nucleus	3	0.091	2509.43	2328	2441	228.358	982.758	986	984	1526.67	1342	1457	138.927	9511
40	No stim	0	RelA	nucleus	3	0.072	3189.38	3332	3271	229.635	982.758	986	984	2206.62	2346	2287	158.877	9511
41	No stim	0	RelA	nucleus	3	0.06	2699.55	2651	2701	161.973	982.758	986	984	1716.8	1665	1717	103.008	9511
42	No stim	0	RelA	nucleus	3	0.063	2539.73	2343	2534	160.003	982.758	986	984	1556.97	1357	1550	98.0891	9511
43	No stim	0	RelA	nucleus	3	0.05	2551.27	2398	2483	127.563	982.758	986	984	1568.51	1412	1499	78.4256	9511
44	No stim	0	RelA	nucleus	3	0.11	3468.97	3363	3463	381.587	982.758	986	984	2486.21	2377	2479	273.483	9511
45	No stim	0	RelA	nucleus	3	0.053	2299	1829	2148	121.847	982.758	986	984	1316.24	843	1164	69.7609	9511
46	No stim	0	RelA	nucleus	3	0.058	2734.92	2450	2683	158.625	982.758	986	984	1752.16	1464	1699	101.625	9511
47	No stim	0	RelA	nucleus	3	0.091	3383.73	3002	3311	307.919	982.758	986	984	2400.97	2016	2327	218.488	9511
48	No stim	0	RelA	nucleus	3	0.046	2473.78	2258	2372	113.794	982.758	986	984	1491.03	1272	1388	68.5871	9511
49	No stim	0	RelA	nucleus	3	0.055	3153.51	3134	3165	173.443	982.758	986	984	2170.75	2148	2181	119.391	9511
50	No stim	0	RelA	nucleus	3	0.103	2594.75	2342	2511	267.259	982.758	986	984	1611.99	1356	1527	166.035	9511
0	No stim	0	RelA	whole cell	3	0.119	3467.02	3041	3236	412.575	982.758	986	984	2484.26	2055	2252	295.627	9511
1	No stim	0	RelA	whole cell	3	0.106	3086.16	2341	2799	327.133	982.758	986	984	2103.41	1355	1815	222.961	9511
2	No stim	0	RelA	whole cell	3	0.122	3122.93	2864	3066	380.997	982.758	986	984	2140.17	1878	2082	261.101	9511
3	No stim	0	RelA	whole cell	3	0.122	3214.34	2703	3049	392.149	982.758	986	984	2231.58	1717	2065	272.253	9511
4	No stim	0	RelA	whole cell	3	0.129	2603.95	2209	2395	335.91	982.758	986	984	1621.2	1223	1411	209.134	9511
5	No stim	0	RelA	whole cell	3	0.21	4051.41	3566	4031	850.796	982.758	986	984	3068.65	2580	3047	644.417	9511
6	No stim	0	RelA	whole cell	3	0.128	3658.11	3294	3488	468.237	982.758	986	984	2675.35	2308	2504	342.444	9511
7	No stim	0	RelA	whole cell	3	0.141	2974.02	3040	2949	419.337	982.758	986	984	1991.27	2054	1965	280.768	9511
8	No stim	0	RelA	whole cell	3	0.101	3172.71	2669	2984	320.443	982.758	986	984	2189.95	1683	2000	221.185	9511
9	No stim	0	RelA	whole cell	3	0.1	2591.89	2361	2492	259.189	982.758	986	984	1609.14	1375	1508	160.914	9511
10	No stim	0	RelA	whole cell	3	0.12	3144.61	3024	3122	377.353	982.758	986	984	2161.85	2038	2138	259.422	9511
11	No stim	0	RelA	whole cell	3	0.128	3161.82	2943	3062	404.713	982.758	986	984	2179.06	1957	2078	278.92	9511
12	No stim	0	RelA	whole cell	3	0.113	3363.89	2630	3216	380.119	982.758	986	984	2381.13	1644	2232	269.068	9511
13	No stim	0	RelA	whole cell	3	0.143	3230.54	2956	3128	461.967	982.758	986	984	2247.78	1970	2144	321.432	9511
14	No stim	0	RelA	whole cell	3	0.202	3133.55	2606	3039	632.977	982.758	986	984	2150.79	1620	2055	434.46	9511
15	No stim	0	RelA	whole cell	3	0.09	3075.68	3034	3046	276.811	982.758	986	984	2092.92	2048	2062	188.363	9511
16	No stim	0	RelA	whole cell	3	0.111	3761.13	3500	3687	417.485	982.758	986	984	2778.37	2514	2703	308.399	9511
18	No stim	0	RelA	whole cell	3	0.101	2662.33	2424	2536	268.895	982.758	986	984	1679.57	1438	1552	169.636	9511
19	No stim	0	RelA	whole cell	3	0.102	2933.46	2701	2847	299.213	982.758	986	984	1950.71	1715	1863	198.972	9511
20	No stim	0	RelA	whole cell	3	0.109	2646.91	2311	2529	288.514	982.758	986	984	1664.15	1325	1545	181.393	9511
21	No stim	0	RelA	whole cell	3	0.14	2766.37	2720	2716	387.291	982.758	986	984	1783.61	1734	1732	249.705	9511
22	No stim	0	RelA	whole cell	3	0.131	3782.85	3800	3775	495.554	982.758	986	984	2800.09	2814	2791	366.812	9511
23	No stim	0	RelA	whole cell	3	0.185	3079.76	2838	2988	569.757	982.758	986	984	2097.01	1852	2004	387.946	9511
24	No stim	0	RelA	whole cell	3	0.146	2779.61	2419	2568	405.823	982.758	986	984	1796.85	1433	1584	262.34	9511
25	No stim	0	RelA	whole cell	3	0.155	3381.57	3532	3307	524.143	982.758	986	984	2398.81	2546	2323	371.816	9511
26	No stim	0	RelA	whole cell	3	0.109	3191.52	2420	2981	347.876	982.758	986	984	2208.76	1434	1997	240.755	9511
27	No stim	0	RelA	whole cell	3	0.118	3126.01	2787	3038	368.869	982.758	986	984	2143.25	1801	2054	252.904	9511
28	No stim	0	RelA	whole cell	3	0.107	3662.77	3234	3535	391.917	982.758	986	984	2680.01	2248	2551	286.762	9511
29	No stim	0	RelA	whole cell	3	0.12	3589.19	3127	3452	430.703	982.758	986	984	2606.43	2141	2468	312.772	9511
30	No stim	0	RelA	whole cell	3	0.117	2912.35	2736	2886	340.745	982.758	986	984	1929.59	1750	1902	225.762	9511
31	No stim	0	RelA	whole cell	3	0.145	3206.47	2914	3175	464.938	982.758	986	984	2223.71	1928	2191	322.438	9511
32	No stim	0	RelA	whole cell	3	0.121	2819.59	2641	2865	341.17	982.758	986	984	1836.83	1655	1881	222.256	9511
33	No stim	0	RelA	whole cell	3	0.13	2865.4	2576	2766	372.502	982.758	986	984	1882.64	1590	1782	244.744	9511
34	No stim	0	RelA	whole cell	3	0.089	2289.8	2156	2251	203.792	982.758	986	984	1307.04	1170	1267	116.327	9511
35	No stim	0	RelA	whole cell	3	0.162	2939.05	2639	2821	476.126	982.758	986	984	1956.29	1653	1837	316.919	9511
36	No stim	0	RelA	whole cell	3	0.157	3482.18	3479	3446	546.703	982.758	986	984	2499.42	2493	2462	392.41	9511
37	No stim	0	RelA	whole cell	3	0.101	3186.16	2699	3089	321.802	982.758	986	984	2203.4	1713	2105	222.543	9511
38	No stim	0	RelA	whole cell	3	0.106	2901.3	2386	2773	307.538	982.758	986	984	1918.55	1400	1789	203.366	9511
39	No stim	0	RelA	whole cell	3	0.156	2839.41	2328	2715	442.949	982.758	986	984	1856.66	1342	1731	289.638	9511
40	No stim	0	RelA	whole cell	3	0.134	3303.4	3332	3313	442.655	982.758	986	984	2320.64	2346	2329	310.966	9511
41	No stim	0	RelA	whole cell	3	0.107	2834.75	2664	2765	303.318	982.758	986	984	1851.99	1678	1781	198.163	9511
42	No stim	0	RelA	whole cell	3	0.11	2784.83	2343	2728	306.332	982.758	986	984	1802.08	1357	1744	198.228	9511
43	No stim	0	RelA	whole cell	3	0.101	3006.27	2398	2777	303.633	982.758	986	984	2023.51	1412	1793	204.375	9511
44	No stim	0	RelA	whole cell	3	0.172	3562.76	3363	3518	612.794	982.758	986	984	2580	2377	2534	443.76	9511
45	No stim	0	RelA	whole cell	3	0.083	2495.95	1874	2395	207.164	982.758	986	984	1513.2	888	1411	125.595	9511
46	No stim	0	RelA	whole cell	3	0.101	2950.24	2650	2823	297.974	982.758	986	984	1967.48	1664	1839	198.716	9511
47	No stim	0	RelA	whole cell	3	0.174	3632.6	2972	3504	632.072	982.758	986	984	2649.84	1986	2520	461.072	9511
48	No stim	0	RelA	whole cell	3	0.098	2968.66	2258	2683	290.929	982.758	986	984	1985.9	1272	1699	194.618	9511
49	No stim	0	RelA	whole cell	3	0.129	3199.47	3134	3186	412.731	982.758	986	984	2216.71	2148	2202	285.956	9511
50	No stim	0	RelA	whole cell	3	0.141	2790.19	2342	2644	393.417	982.758	986	984	1807.44	1356	1660	254.848	9511
0	No stim	0	RelA	cytoplasm	3	0.061	3863.89	3380	3676	235.697	982.758	986	984	2881.13	2394	2692	175.749	9511
1	No stim	0	RelA	cytoplasm	3	0.058	3427.38	2469	3230	198.788	982.758	986	984	2444.62	1483	2246	141.788	9511
2	No stim	0	RelA	cytoplasm	3	0.061	3197.73	2609	3176	195.061	982.758	986	984	2214.97	1623	2192	135.113	9511
3	No stim	0	RelA	cytoplasm	3	0.063	3456.67	3036	3208	217.77	982.758	986	984	2473.92	2050	2224	155.857	9511
4	No stim	0	RelA	cytoplasm	3	0.063	2924.72	2209	2838	184.257	982.758	986	984	1941.96	1223	1854	122.344	9511
5	No stim	0	RelA	cytoplasm	3	0.081	4029.36	2660	4189	326.378	982.758	986	984	3046.6	1674	3205	246.775	9511
6	No stim	0	RelA	cytoplasm	3	0.058	4019.94	3884	3953	233.157	982.758	986	984	3037.19	2898	2969	176.157	9511
7	No stim	0	RelA	cytoplasm	3	0.076	3035.77	2860	3029	230.718	982.758	986	984	2053.01	1874	2045	156.029	9511
8	No stim	0	RelA	cytoplasm	3	0.037	3634.36	3741	3660	134.471	982.758	986	984	2651.6	2755	2676	98.1092	9511
9	No stim	0	RelA	cytoplasm	3	0.036	2856.21	2684	2767	102.824	982.758	986	984	1873.45	1698	1783	67.4444	9511
10	No stim	0	RelA	cytoplasm	3	0.044	3196.39	2683	3203	140.641	982.758	986	984	2213.63	1697	2219	97.3997	9511
11	No stim	0	RelA	cytoplasm	3	0.067	3336.13	3293	3293	223.521	982.758	986	984	2353.37	2307	2309	157.676	9511
12	No stim	0	RelA	cytoplasm	3	0.047	3826.2	3431	3680	179.831	982.758	986	984	2843.44	2445	2696	133.642	9511
13	No stim	0	RelA	cytoplasm	3	0.087	3301.29	2838	3204	287.212	982.758	986	984	2318.53	1852	2220	201.712	9511
14	No stim	0	RelA	cytoplasm	3	0.108	3403.2	3042	3323	367.545	982.758	986	984	2420.44	2056	2339	261.407	9511
15	No stim	0	RelA	cytoplasm	3	0.045	2838.64	3034	2824	127.739	982.758	986	984	1855.88	2048	1840	83.5147	9511
16	No stim	0	RelA	cytoplasm	3	0.052	4077.5	3989	4031	212.03	982.758	986	984	3094.74	3003	3047	160.926	9511
18	No stim	0	RelA	cytoplasm	3	0.024	3164.07	2595	3123	75.9378	982.758	986	984	2181.32	1609	2139	52.3516	9511
19	No stim	0	RelA	cytoplasm	3	0.034	3197.06	2940	3129	108.7	982.758	986	984	2214.3	1954	2145	75.2862	9511
20	No stim	0	RelA	cytoplasm	3	0.051	2915.71	2856	2810	148.701	982.758	986	984	1932.95	1870	1826	98.5803	9511
21	No stim	0	RelA	cytoplasm	3	0.078	2832.59	2674	2790	220.942	982.758	986	984	1849.83	1688	1806	144.287	9511
22	No stim	0	RelA	cytoplasm	3	0.045	3876.56	4730	3784	174.445	982.758	986	984	2893.8	3744	2800	130.221	9511
23	No stim	0	RelA	cytoplasm	3	0.079	3286.88	3380	3328	259.664	982.758	986	984	2304.12	2394	2344	182.026	9511
24	No stim	0	RelA	cytoplasm	3	0.051	3292.39	2589	3118	167.912	982.758	986	984	2309.64	1603	2134	117.791	9511
25	No stim	0	RelA	cytoplasm	3	0.057	3562.98	3145	3535	203.09	982.758	986	984	2580.22	2159	2551	147.072	9511
26	No stim	0	RelA	cytoplasm	3	0.049	3422.44	4510	3125	167.7	982.758	986	984	2439.68	3524	2141	119.544	9511
27	No stim	0	RelA	cytoplasm	3	0.051	3349.64	3072	3338	170.832	982.758	986	984	2366.88	2086	2354	120.711	9511
28	No stim	0	RelA	cytoplasm	3	0.043	4022.8	3859	4006	172.981	982.758	986	984	3040.05	2873	3022	130.722	9511
29	No stim	0	RelA	cytoplasm	3	0.05	3885.7	4216	3820	194.285	982.758	986	984	2902.95	3230	2836	145.147	9511
30	No stim	0	RelA	cytoplasm	3	0.044	2912.59	3053	2897	128.154	982.758	986	984	1929.84	2067	1913	84.9128	9511
31	No stim	0	RelA	cytoplasm	3	0.081	3160.76	2552	3113	256.021	982.758	986	984	2178	1566	2129	176.418	9511
32	No stim	0	RelA	cytoplasm	3	0.053	2941.72	3122	2988	155.911	982.758	986	984	1958.96	2136	2004	103.825	9511
33	No stim	0	RelA	cytoplasm	3	0.055	3130.88	2832	3080	172.198	982.758	986	984	2148.12	1846	2096	118.147	9511
34	No stim	0	RelA	cytoplasm	3	0.024	2509.93	2341	2493	60.2384	982.758	986	984	1527.17	1355	1509	36.6522	9511
35	No stim	0	RelA	cytoplasm	3	0.066	3226.88	2814	3194	212.974	982.758	986	984	2244.12	1828	2210	148.112	9511
36	No stim	0	RelA	cytoplasm	3	0.081	3589.74	3622	3594	290.769	982.758	986	984	2606.98	2636	2610	211.165	9511
37	No stim	0	RelA	cytoplasm	3	0.03	3509.46	3159	3393	105.284	982.758	986	984	2526.7	2173	2409	75.801	9511
38	No stim	0	RelA	cytoplasm	3	0.033	3422.97	3081	3209	112.958	982.758	986	984	2440.21	2095	2225	80.527	9511
39	No stim	0	RelA	cytoplasm	3	0.066	3295.94	3610	3311	217.532	982.758	986	984	2313.18	2624	2327	152.67	9511
40	No stim	0	RelA	cytoplasm	3	0.062	3436.03	3739	3456	213.034	982.758	986	984	2453.27	2753	2472	152.103	9511
41	No stim	0	RelA	cytoplasm	3	0.047	3006.22	2750	2990	141.292	982.758	986	984	2023.46	1764	2006	95.1028	9511
42	No stim	0	RelA	cytoplasm	3	0.048	3108.28	3277	3072	149.198	982.758	986	984	2125.53	2291	2088	102.025	9511
43	No stim	0	RelA	cytoplasm	3	0.051	3448.72	3076	3198	175.885	982.758	986	984	2465.96	2090	2214	125.764	9511
44	No stim	0	RelA	cytoplasm	3	0.062	3729.6	3451	3748	231.235	982.758	986	984	2746.84	2465	2764	170.304	9511
45	No stim	0	RelA	cytoplasm	3	0.031	2835.38	2371	2915	87.8969	982.758	986	984	1852.62	1385	1931	57.4314	9511
46	No stim	0	RelA	cytoplasm	3	0.043	3240.22	2979	3033	139.33	982.758	986	984	2257.46	1993	2049	97.0709	9511
47	No stim	0	RelA	cytoplasm	3	0.083	3906.94	2652	3877	324.276	982.758	986	984	2924.18	1666	2893	242.707	9511
48	No stim	0	RelA	cytoplasm	3	0.052	3406.6	2484	3252	177.143	982.758	986	984	2423.84	1498	2268	126.04	9511
49	No stim	0	RelA	cytoplasm	3	0.074	3233.6	3143	3212	239.286	982.758	986	984	2250.84	2157	2228	166.562	9511
50	No stim	0	RelA	cytoplasm	3	0.038	3319.18	3014	3305	126.129	982.758	986	984	2336.42	2028	2321	88.784	9511
0	No stim	0	cRel	nucleus	4	0.054	1502.09	1460	1500	81.1128	953.837	954	954	548.252	506	546	29.6056	2716
1	No stim	0	cRel	nucleus	4	0.044	1301.38	1285	1297	57.2607	953.837	954	954	347.543	331	343	15.2919	2716
2	No stim	0	cRel	nucleus	4	0.04	1443.01	1408	1435	57.7206	953.837	954	954	489.177	454	481	19.5671	2716
3	No stim	0	cRel	nucleus	4	0.068	1205.5	1174	1205	81.9741	953.837	954	954	251.665	220	251	17.1132	2716
4	No stim	0	cRel	nucleus	4	0.071	1369.85	1362	1368	97.259	953.837	954	954	416.008	408	414	29.5366	2716
5	No stim	0	cRel	nucleus	4	0.043	1252.72	1236	1253	53.8671	953.837	954	954	298.886	282	299	12.8521	2716
6	No stim	0	cRel	nucleus	4	0.053	1518.87	1571	1515	80.5001	953.837	954	954	565.033	617	561	29.9467	2716
7	No stim	0	cRel	nucleus	4	0.074	1452.75	1463	1450	107.503	953.837	954	954	498.91	509	496	36.9193	2716
8	No stim	0	cRel	nucleus	4	0.058	1495.44	1467	1489	86.7357	953.837	954	954	541.606	513	535	31.4131	2716
9	No stim	0	cRel	nucleus	4	0.058	1573.22	1487	1554	91.2467	953.837	954	954	619.382	533	600	35.9242	2716
10	No stim	0	cRel	nucleus	4	0.069	1276.46	1285	1275	88.0755	953.837	954	954	322.62	331	321	22.2608	2716
11	No stim	0	cRel	nucleus	4	0.07	1468.63	1464	1466	102.804	953.837	954	954	514.794	510	512	36.0356	2716
12	No stim	0	cRel	nucleus	4	0.028	1792.41	1716	1793	50.1874	953.837	954	954	838.571	762	839	23.48	2716
13	No stim	0	cRel	nucleus	4	0.067	1622.17	1563	1610	108.685	953.837	954	954	668.331	609	656	44.7782	2716
14	No stim	0	cRel	nucleus	4	0.069	1594.56	1578	1597	110.024	953.837	954	954	640.718	624	643	44.2095	2716
15	No stim	0	cRel	nucleus	4	0.057	1388.01	1341	1387	79.1166	953.837	954	954	434.174	387	433	24.7479	2716
16	No stim	0	cRel	nucleus	4	0.066	1256.75	1230	1255	82.9453	953.837	954	954	302.91	276	301	19.9921	2716
17	No stim	0	cRel	nucleus	4	0.051	1507.86	1544	1499	76.9009	953.837	954	954	554.023	590	545	28.2552	2716
18	No stim	0	cRel	nucleus	4	0.075	1430.63	1468	1432	107.297	953.837	954	954	476.794	514	478	35.7595	2716
19	No stim	0	cRel	nucleus	4	0.067	1716.1	1643	1714	114.978	953.837	954	954	762.26	689	760	51.0714	2716
20	No stim	0	cRel	nucleus	4	0.063	1378.6	1359	1377	86.852	953.837	954	954	424.766	405	423	26.7603	2716
21	No stim	0	cRel	nucleus	4	0.053	1627.99	1542	1624	86.2835	953.837	954	954	674.153	588	670	35.7301	2716
22	No stim	0	cRel	nucleus	4	0.044	1368.15	1341	1354	60.1988	953.837	954	954	414.317	387	400	18.2299	2716
23	No stim	0	cRel	nucleus	4	0.085	1865.84	1829	1852	158.596	953.837	954	954	911.998	875	898	77.5198	2716
24	No stim	0	cRel	nucleus	4	0.066	1375.7	1384	1369	90.7962	953.837	954	954	421.863	430	415	27.843	2716
25	No stim	0	cRel	nucleus	4	0.058	1720.88	1631	1712	99.8112	953.837	954	954	767.045	677	758	44.4886	2716
26	No stim	0	cRel	nucleus	4	0.089	1477.49	1427	1475	131.497	953.837	954	954	523.657	473	521	46.6055	2716
27	No stim	0	cRel	nucleus	4	0.073	1394.44	1330	1391	101.794	953.837	954	954	440.603	376	437	32.164	2716
28	No stim	0	cRel	nucleus	4	0.056	2010.25	2051	2015	112.574	953.837	954	954	1056.41	1097	1061	59.1592	2716
29	No stim	0	cRel	nucleus	4	0.077	1410.38	1358	1401	108.599	953.837	954	954	456.542	404	447	35.1537	2716
30	No stim	0	cRel	nucleus	4	0.042	1567.05	1557	1565	65.816	953.837	954	954	613.21	603	611	25.7548	2716
31	No stim	0	cRel	nucleus	4	0.061	1441.16	1422	1432	87.9107	953.837	954	954	487.322	468	478	29.7266	2716
32	No stim	0	cRel	nucleus	4	0.058	1406.98	1376	1406	81.6046	953.837	954	954	453.139	422	452	26.2821	2716
33	No stim	0	cRel	nucleus	4	0.055	1314.05	1330	1318	72.2725	953.837	954	954	360.208	376	364	19.8114	2716
34	No stim	0	cRel	nucleus	4	0.079	1422.1	1388	1424	112.346	953.837	954	954	468.258	434	470	36.9924	2716
35	No stim	0	cRel	nucleus	4	0.075	1214.15	1220	1215	91.0613	953.837	954	954	260.313	266	261	19.5235	2716
36	No stim	0	cRel	nucleus	4	0.041	1833.07	1843	1824	75.1558	953.837	954	954	879.231	889	870	36.0485	2716
37	No stim	0	cRel	nucleus	4	0.086	1381.28	1384	1384	118.79	953.837	954	954	427.447	430	430	36.7604	2716
38	No stim	0	cRel	nucleus	4	0.05	1772.89	1681	1777	88.6448	953.837	954	954	819.058	727	823	40.9529	2716
39	No stim	0	cRel	nucleus	4	0.033	1498.27	1434	1494	49.443	953.837	954	954	544.437	480	540	17.9664	2716
40	No stim	0	cRel	nucleus	4	0.046	1339.43	1334	1337	61.6139	953.837	954	954	385.596	380	383	17.7374	2716
41	No stim	0	cRel	nucleus	4	0.075	1419.82	1387	1399	106.487	953.837	954	954	465.986	433	445	34.949	2716
43	No stim	0	cRel	nucleus	4	0.044	1666.49	1674	1672	73.3256	953.837	954	954	712.654	720	718	31.3568	2716
0	No stim	0	cRel	whole cell	4	0.108	1535.52	1488	1517	165.837	953.837	954	954	581.687	534	563	62.8222	2716
1	No stim	0	cRel	whole cell	4	0.098	1336.26	1331	1329	130.954	953.837	954	954	382.427	377	375	37.4778	2716
2	No stim	0	cRel	whole cell	4	0.104	1593.49	1470	1534	165.723	953.837	954	954	639.654	516	580	66.524	2716
3	No stim	0	cRel	whole cell	4	0.108	1226.81	1208	1223	132.496	953.837	954	954	272.975	254	269	29.4813	2716
4	No stim	0	cRel	whole cell	4	0.128	1383.86	1362	1380	177.134	953.837	954	954	430.024	408	426	55.0431	2716
5	No stim	0	cRel	whole cell	4	0.105	1330.79	1236	1294	139.733	953.837	954	954	376.954	282	340	39.5802	2716
6	No stim	0	cRel	whole cell	4	0.137	1527.62	1571	1531	209.284	953.837	954	954	573.783	617	577	78.6083	2716
7	No stim	0	cRel	whole cell	4	0.147	1502.91	1409	1474	220.929	953.837	954	954	549.078	455	520	80.7145	2716
8	No stim	0	cRel	whole cell	4	0.12	1540.29	1467	1520	184.834	953.837	954	954	586.449	513	566	70.3739	2716
9	No stim	0	cRel	whole cell	4	0.131	1759.69	1590	1652	230.519	953.837	954	954	805.853	636	698	105.567	2716
10	No stim	0	cRel	whole cell	4	0.15	1288.53	1256	1281	193.279	953.837	954	954	334.69	302	327	50.2035	2716
11	No stim	0	cRel	whole cell	4	0.12	1504.06	1464	1488	180.487	953.837	954	954	550.218	510	534	66.0262	2716
12	No stim	0	cRel	whole cell	4	0.099	1765.45	1801	1777	174.779	953.837	954	954	811.612	847	823	80.3496	2716
13	No stim	0	cRel	whole cell	4	0.158	1717.88	1632	1665	271.425	953.837	954	954	764.04	678	711	120.718	2716
14	No stim	0	cRel	whole cell	4	0.115	1610.95	1646	1607	185.26	953.837	954	954	657.118	692	653	75.5686	2716
15	No stim	0	cRel	whole cell	4	0.113	1418.88	1414	1413	160.333	953.837	954	954	465.043	460	459	52.5499	2716
16	No stim	0	cRel	whole cell	4	0.128	1298.48	1242	1285	166.206	953.837	954	954	344.645	288	331	44.1146	2716
17	No stim	0	cRel	whole cell	4	0.1	1558.07	1491	1519	155.807	953.837	954	954	604.236	537	565	60.4236	2716
18	No stim	0	cRel	whole cell	4	0.173	1373.45	1390	1377	237.606	953.837	954	954	419.61	436	423	72.5925	2716
19	No stim	0	cRel	whole cell	4	0.128	1740.39	1771	1722	222.77	953.837	954	954	786.557	817	768	100.679	2716
20	No stim	0	cRel	whole cell	4	0.111	1399.12	1356	1392	155.303	953.837	954	954	445.288	402	438	49.427	2716
21	No stim	0	cRel	whole cell	4	0.108	1649.88	1477	1624	178.187	953.837	954	954	696.041	523	670	75.1724	2716
22	No stim	0	cRel	whole cell	4	0.126	1456.9	1341	1441	183.569	953.837	954	954	503.062	387	487	63.3858	2716
23	No stim	0	cRel	whole cell	4	0.169	1873.95	1808	1862	316.697	953.837	954	954	920.11	854	908	155.499	2716
24	No stim	0	cRel	whole cell	4	0.137	1463.52	1384	1415	200.502	953.837	954	954	509.682	430	461	69.8264	2716
25	No stim	0	cRel	whole cell	4	0.129	1790.63	1586	1750	230.991	953.837	954	954	836.794	632	796	107.946	2716
26	No stim	0	cRel	whole cell	4	0.175	1540.77	1427	1519	269.634	953.837	954	954	586.929	473	565	102.713	2716
27	No stim	0	cRel	whole cell	4	0.148	1465.97	1399	1438	216.964	953.837	954	954	512.137	445	484	75.7963	2716
28	No stim	0	cRel	whole cell	4	0.138	1893.33	1902	1923	261.279	953.837	954	954	939.489	948	969	129.649	2716
29	No stim	0	cRel	whole cell	4	0.131	1432.32	1378	1421	187.634	953.837	954	954	478.481	424	467	62.681	2716
30	No stim	0	cRel	whole cell	4	0.11	1595.88	1606	1589	175.547	953.837	954	954	642.044	652	635	70.6248	2716
31	No stim	0	cRel	whole cell	4	0.101	1493.82	1489	1475	150.876	953.837	954	954	539.982	535	521	54.5382	2716
32	No stim	0	cRel	whole cell	4	0.116	1444.38	1479	1434	167.548	953.837	954	954	490.538	525	480	56.9024	2716
33	No stim	0	cRel	whole cell	4	0.098	1344.26	1330	1338	131.737	953.837	954	954	390.42	376	384	38.2612	2716
34	No stim	0	cRel	whole cell	4	0.145	1452.26	1436	1443	210.578	953.837	954	954	498.423	482	489	72.2713	2716
35	No stim	0	cRel	whole cell	4	0.119	1232.26	1198	1225	146.639	953.837	954	954	278.422	244	271	33.1322	2716
36	No stim	0	cRel	whole cell	4	0.104	1930.51	1731	1860	200.773	953.837	954	954	976.671	777	906	101.574	2716
37	No stim	0	cRel	whole cell	4	0.116	1397.26	1384	1393	162.082	953.837	954	954	443.419	430	439	51.4366	2716
38	No stim	0	cRel	whole cell	4	0.107	1819.06	1632	1796	194.639	953.837	954	954	865.223	678	842	92.5789	2716
39	No stim	0	cRel	whole cell	4	0.099	1567.75	1434	1538	155.207	953.837	954	954	613.915	480	584	60.7776	2716
40	No stim	0	cRel	whole cell	4	0.094	1330.68	1321	1329	125.084	953.837	954	954	376.846	367	375	35.4235	2716
41	No stim	0	cRel	whole cell	4	0.143	1469.53	1354	1438	210.143	953.837	954	954	515.693	400	484	73.7441	2716
43	No stim	0	cRel	whole cell	4	0.137	1802.86	1662	1766	246.992	953.837	954	954	849.023	708	812	116.316	2716
0	No stim	0	cRel	cytoplasm	4	0.054	1568.76	1488	1545	84.7129	953.837	954	954	614.921	534	591	33.2057	2716
1	No stim	0	cRel	cytoplasm	4	0.053	1365.19	1331	1355	72.3552	953.837	954	954	411.356	377	401	21.8019	2716
2	No stim	0	cRel	cytoplasm	4	0.064	1687.44	1616	1642	107.996	953.837	954	954	733.606	662	688	46.9508	2716
3	No stim	0	cRel	cytoplasm	4	0.039	1263.85	1275	1262	49.2903	953.837	954	954	310.017	321	308	12.0907	2716
4	No stim	0	cRel	cytoplasm	4	0.057	1401.18	1388	1393	79.8673	953.837	954	954	447.344	434	439	25.4986	2716
5	No stim	0	cRel	cytoplasm	4	0.062	1384.88	1310	1351	85.8626	953.837	954	954	431.043	356	397	26.7247	2716
6	No stim	0	cRel	cytoplasm	4	0.083	1533.21	1488	1553	127.256	953.837	954	954	579.37	534	599	48.0877	2716
7	No stim	0	cRel	cytoplasm	4	0.074	1553.3	1445	1534	114.944	953.837	954	954	599.467	491	580	44.3606	2716
8	No stim	0	cRel	cytoplasm	4	0.062	1582.3	1495	1572	98.1027	953.837	954	954	628.464	541	618	38.9648	2716
9	No stim	0	cRel	cytoplasm	4	0.073	1907.49	1590	1822	139.246	953.837	954	954	953.649	636	868	69.6164	2716
10	No stim	0	cRel	cytoplasm	4	0.081	1298.76	1359	1283	105.199	953.837	954	954	344.918	405	329	27.9384	2716
11	No stim	0	cRel	cytoplasm	4	0.05	1553.56	1577	1555	77.6779	953.837	954	954	599.72	623	601	29.986	2716
12	No stim	0	cRel	cytoplasm	4	0.071	1754.97	1679	1760	124.603	953.837	954	954	801.133	725	806	56.8804	2716
13	No stim	0	cRel	cytoplasm	4	0.091	1787.47	1632	1756	162.66	953.837	954	954	833.636	678	802	75.8609	2716
14	No stim	0	cRel	cytoplasm	4	0.046	1635.89	1595	1643	75.2508	953.837	954	954	682.049	641	689	31.3743	2716
15	No stim	0	cRel	cytoplasm	4	0.057	1449.81	1414	1449	82.6391	953.837	954	954	495.971	460	495	28.2703	2716
16	No stim	0	cRel	cytoplasm	4	0.062	1342.39	1301	1332	83.2285	953.837	954	954	388.558	347	378	24.0906	2716
17	No stim	0	cRel	cytoplasm	4	0.048	1611.57	1457	1553	77.3551	953.837	954	954	657.728	503	599	31.5709	2716
18	No stim	0	cRel	cytoplasm	4	0.098	1329.83	1381	1335	130.324	953.837	954	954	375.996	427	381	36.8476	2716
19	No stim	0	cRel	cytoplasm	4	0.061	1767.43	1771	1745	107.814	953.837	954	954	813.598	817	791	49.6295	2716
20	No stim	0	cRel	cytoplasm	4	0.049	1425.56	1390	1424	69.8522	953.837	954	954	471.719	436	470	23.1142	2716
21	No stim	0	cRel	cytoplasm	4	0.055	1670.91	1492	1625	91.8998	953.837	954	954	717.069	538	671	39.4388	2716
22	No stim	0	cRel	cytoplasm	4	0.081	1505.18	1492	1511	121.919	953.837	954	954	551.339	538	557	44.6585	2716
23	No stim	0	cRel	cytoplasm	4	0.084	1882.19	1820	1886	158.104	953.837	954	954	928.358	866	932	77.9821	2716
24	No stim	0	cRel	cytoplasm	4	0.071	1545.17	1362	1533	109.707	953.837	954	954	591.334	408	579	41.9847	2716
25	No stim	0	cRel	cytoplasm	4	0.072	1847.04	2017	1841	132.987	953.837	954	954	893.207	1063	887	64.3109	2716
26	No stim	0	cRel	cytoplasm	4	0.087	1605.54	1648	1623	139.682	953.837	954	954	651.707	694	669	56.6985	2716
27	No stim	0	cRel	cytoplasm	4	0.074	1536.78	1392	1535	113.721	953.837	954	954	582.939	438	581	43.1375	2716
28	No stim	0	cRel	cytoplasm	4	0.082	1813.57	1919	1859	148.713	953.837	954	954	859.731	965	905	70.4979	2716
29	No stim	0	cRel	cytoplasm	4	0.054	1463.72	1382	1453	79.041	953.837	954	954	509.885	428	499	27.5338	2716
30	No stim	0	cRel	cytoplasm	4	0.068	1613.57	1606	1606	109.722	953.837	954	954	659.729	652	652	44.8616	2716
31	No stim	0	cRel	cytoplasm	4	0.04	1574.23	1491	1560	62.9693	953.837	954	954	620.395	537	606	24.8158	2716
32	No stim	0	cRel	cytoplasm	4	0.057	1482.41	1423	1479	84.4974	953.837	954	954	528.574	469	525	30.1287	2716
33	No stim	0	cRel	cytoplasm	4	0.043	1383.19	1407	1376	59.477	953.837	954	954	429.35	453	422	18.4621	2716
34	No stim	0	cRel	cytoplasm	4	0.066	1488.25	1439	1485	98.2246	953.837	954	954	534.415	485	531	35.2714	2716
35	No stim	0	cRel	cytoplasm	4	0.044	1262.65	1264	1253	55.5564	953.837	954	954	308.809	310	299	13.5876	2716
36	No stim	0	cRel	cytoplasm	4	0.063	1994.85	1729	1963	125.675	953.837	954	954	1041.01	775	1009	65.5838	2716
37	No stim	0	cRel	cytoplasm	4	0.03	1442.81	1386	1438	43.2843	953.837	954	954	488.972	432	484	14.6692	2716
38	No stim	0	cRel	cytoplasm	4	0.058	1858.72	1677	1824	107.806	953.837	954	954	904.879	723	870	52.483	2716
39	No stim	0	cRel	cytoplasm	4	0.066	1602.49	1498	1586	105.764	953.837	954	954	648.655	544	632	42.8112	2716
40	No stim	0	cRel	cytoplasm	4	0.048	1322.29	1264	1316	63.4699	953.837	954	954	368.453	310	362	17.6857	2716
41	No stim	0	cRel	cytoplasm	4	0.068	1524.47	1429	1500	103.664	953.837	954	954	570.632	475	546	38.803	2716
43	No stim	0	cRel	cytoplasm	4	0.093	1866.76	1767	1850	173.609	953.837	954	954	912.926	813	896	84.9021	2716
0	No stim	0	H2B	nucleus	4	0.054	2430.86	2514	2497	131.266	561.352	560	561	1869.51	1954	1936	100.953
1	No stim	0	H2B	nucleus	4	0.044	2879.13	2594	2855	126.682	561.352	560	561	2317.78	2034	2294	101.982
2	No stim	0	H2B	nucleus	4	0.04	2073.65	2244	2118	82.946	561.352	560	561	1512.3	1684	1557	60.4919
3	No stim	0	H2B	nucleus	4	0.068	4205.05	3879	4242	285.943	561.352	560	561	3643.7	3319	3681	247.772
4	No stim	0	H2B	nucleus	4	0.071	4142.55	4543	4166	294.121	561.352	560	561	3581.19	3983	3605	254.265
5	No stim	0	H2B	nucleus	4	0.043	3380	3022	3367	145.34	561.352	560	561	2818.65	2462	2806	121.202
6	No stim	0	H2B	nucleus	4	0.053	2935.59	2566	2986	155.586	561.352	560	561	2374.23	2006	2425	125.834
7	No stim	0	H2B	nucleus	4	0.074	3557.24	3852	3599	263.235	561.352	560	561	2995.88	3292	3038	221.695
8	No stim	0	H2B	nucleus	4	0.058	3027.02	2946	3042	175.567	561.352	560	561	2465.67	2386	2481	143.009
9	No stim	0	H2B	nucleus	4	0.058	3862.5	4002	3894	224.025	561.352	560	561	3301.15	3442	3333	191.467
10	No stim	0	H2B	nucleus	4	0.069	2741.63	2492	2727	189.173	561.352	560	561	2180.28	1932	2166	150.439
11	No stim	0	H2B	nucleus	4	0.07	3030.82	3067	3067	212.157	561.352	560	561	2469.47	2507	2506	172.863
12	No stim	0	H2B	nucleus	4	0.028	3145.56	2775	3118	88.0756	561.352	560	561	2584.2	2215	2557	72.3577
13	No stim	0	H2B	nucleus	4	0.067	4721.58	4273	4691	316.346	561.352	560	561	4160.23	3713	4130	278.735
14	No stim	0	H2B	nucleus	4	0.069	2748.64	2826	2752	189.656	561.352	560	561	2187.28	2266	2191	150.923
15	No stim	0	H2B	nucleus	4	0.057	2665.26	2767	2694	151.92	561.352	560	561	2103.91	2207	2133	119.923
16	No stim	0	H2B	nucleus	4	0.066	4187.58	3653	4143	276.38	561.352	560	561	3626.23	3093	3582	239.331
17	No stim	0	H2B	nucleus	4	0.051	3129.01	2665	3155	159.58	561.352	560	561	2567.66	2105	2594	130.951
18	No stim	0	H2B	nucleus	4	0.075	2629.5	2707	2689	197.212	561.352	560	561	2068.15	2147	2128	155.111
19	No stim	0	H2B	nucleus	4	0.067	2722.92	2198	2747	182.436	561.352	560	561	2161.57	1638	2186	144.825
20	No stim	0	H2B	nucleus	4	0.063	2273.71	2543	2297	143.244	561.352	560	561	1712.36	1983	1736	107.879
21	No stim	0	H2B	nucleus	4	0.053	3003.62	3043	3006	159.192	561.352	560	561	2442.27	2483	2445	129.44
22	No stim	0	H2B	nucleus	4	0.044	3144.85	2877	3217	138.374	561.352	560	561	2583.5	2317	2656	113.674
23	No stim	0	H2B	nucleus	4	0.085	2154.46	2225	2161	183.129	561.352	560	561	1593.11	1665	1600	135.414
24	No stim	0	H2B	nucleus	4	0.066	4045.09	3843	4046	266.976	561.352	560	561	3483.74	3283	3485	229.927
25	No stim	0	H2B	nucleus	4	0.058	2478.41	2778	2455	143.748	561.352	560	561	1917.06	2218	1894	111.189
26	No stim	0	H2B	nucleus	4	0.089	4228.34	4204	4285	376.322	561.352	560	561	3666.99	3644	3724	326.362
27	No stim	0	H2B	nucleus	4	0.073	4195.43	4313	4212	306.267	561.352	560	561	3634.08	3753	3651	265.288
28	No stim	0	H2B	nucleus	4	0.056	2480.12	2353	2504	138.887	561.352	560	561	1918.77	1793	1943	107.451
29	No stim	0	H2B	nucleus	4	0.077	3630.39	3268	3642	279.54	561.352	560	561	3069.04	2708	3081	236.316
30	No stim	0	H2B	nucleus	4	0.042	3083.81	2743	3029	129.52	561.352	560	561	2522.46	2183	2468	105.943
31	No stim	0	H2B	nucleus	4	0.061	3079.93	3355	3084	187.876	561.352	560	561	2518.58	2795	2523	153.634
32	No stim	0	H2B	nucleus	4	0.058	2904.46	2459	2911	168.459	561.352	560	561	2343.11	1899	2350	135.9
33	No stim	0	H2B	nucleus	4	0.055	2744.51	2730	2762	150.948	561.352	560	561	2183.16	2170	2201	120.074
34	No stim	0	H2B	nucleus	4	0.079	4206.72	3918	4197	332.331	561.352	560	561	3645.37	3358	3636	287.984
35	No stim	0	H2B	nucleus	4	0.075	4204.44	4119	4265	315.333	561.352	560	561	3643.08	3559	3704	273.231
36	No stim	0	H2B	nucleus	4	0.041	3377.9	3096	3383	138.494	561.352	560	561	2816.55	2536	2822	115.479
37	No stim	0	H2B	nucleus	4	0.086	4346.19	4682	4383	373.772	561.352	560	561	3784.83	4122	3822	325.496
38	No stim	0	H2B	nucleus	4	0.05	2662.44	2583	2649	133.122	561.352	560	561	2101.09	2023	2088	105.054
39	No stim	0	H2B	nucleus	4	0.033	3096.58	3175	3139	102.187	561.352	560	561	2535.23	2615	2578	83.6627
40	No stim	0	H2B	nucleus	4	0.046	2506.78	2362	2492	115.312	561.352	560	561	1945.43	1802	1931	89.4898
41	No stim	0	H2B	nucleus	4	0.075	4187.33	3969	4192	314.049	561.352	560	561	3625.97	3409	3631	271.948
43	No stim	0	H2B	nucleus	4	0.044	3090.18	3007	3073	135.968	561.352	560	561	2528.82	2447	2512	111.268
0	No stim	0	H2B	whole cell	4	0.108	1952.97	1844	2068	210.921	561.352	560	561	1391.62	1284	1507	150.295
1	No stim	0	H2B	whole cell	4	0.098	2387.65	2241	2512	233.99	561.352	560	561	1826.3	1681	1951	178.977
2	No stim	0	H2B	whole cell	4	0.104	1614.51	1307	1678	167.909	561.352	560	561	1053.16	747	1117	109.528
3	No stim	0	H2B	whole cell	4	0.108	3674.77	3879	3915	396.875	561.352	560	561	3113.41	3319	3354	336.249
4	No stim	0	H2B	whole cell	4	0.128	3398.92	3487	3511	435.062	561.352	560	561	2837.57	2927	2950	363.209
5	No stim	0	H2B	whole cell	4	0.105	2529.06	994	2669	265.551	561.352	560	561	1967.7	434	2108	206.609
6	No stim	0	H2B	whole cell	4	0.137	2004.8	1045	1901	274.657	561.352	560	561	1443.44	485	1340	197.752
7	No stim	0	H2B	whole cell	4	0.147	2672.78	3852	2904	392.899	561.352	560	561	2111.43	3292	2343	310.38
8	No stim	0	H2B	whole cell	4	0.12	2282.29	1415	2355	273.875	561.352	560	561	1720.94	855	1794	206.512
9	No stim	0	H2B	whole cell	4	0.131	2862.74	4002	3104	375.019	561.352	560	561	2301.39	3442	2543	301.482
10	No stim	0	H2B	whole cell	4	0.15	2264.39	2492	2392	339.659	561.352	560	561	1703.04	1932	1831	255.456
11	No stim	0	H2B	whole cell	4	0.12	2467.29	3067	2564	296.075	561.352	560	561	1905.94	2507	2003	228.713
12	No stim	0	H2B	whole cell	4	0.099	2489.98	2395	2566	246.508	561.352	560	561	1928.63	1835	2005	190.934
13	No stim	0	H2B	whole cell	4	0.158	3292.92	1498	3498	520.281	561.352	560	561	2731.57	938	2937	431.587
14	No stim	0	H2B	whole cell	4	0.115	2311.75	2826	2457	265.851	561.352	560	561	1750.4	2266	1896	201.296
15	No stim	0	H2B	whole cell	4	0.113	2124.02	2767	2277	240.014	561.352	560	561	1562.67	2207	1716	176.582
16	No stim	0	H2B	whole cell	4	0.128	3282.63	2244	3525	420.176	561.352	560	561	2721.28	1684	2964	348.323
17	No stim	0	H2B	whole cell	4	0.1	2433.25	1215	2502	243.325	561.352	560	561	1871.9	655	1941	187.19
18	No stim	0	H2B	whole cell	4	0.173	1816.08	842	1728	314.181	561.352	560	561	1254.72	282	1167	217.067
19	No stim	0	H2B	whole cell	4	0.128	2205.72	2198	2300	282.332	561.352	560	561	1644.37	1638	1739	210.479
20	No stim	0	H2B	whole cell	4	0.111	1829.53	2543	1892	203.078	561.352	560	561	1268.18	1983	1331	140.768
21	No stim	0	H2B	whole cell	4	0.108	2324.42	3043	2428	251.038	561.352	560	561	1763.07	2483	1867	190.412
22	No stim	0	H2B	whole cell	4	0.126	2271.72	1543	2272	286.237	561.352	560	561	1710.37	983	1711	215.506
23	No stim	0	H2B	whole cell	4	0.169	1605.88	829	1649	271.393	561.352	560	561	1044.52	269	1088	176.525
24	No stim	0	H2B	whole cell	4	0.137	3060.07	3843	3307	419.229	561.352	560	561	2498.71	3283	2746	342.324
25	No stim	0	H2B	whole cell	4	0.129	1884.82	2778	1912	243.142	561.352	560	561	1323.47	2218	1351	170.728
26	No stim	0	H2B	whole cell	4	0.175	3206.8	1439	3500	561.191	561.352	560	561	2645.45	879	2939	462.954
27	No stim	0	H2B	whole cell	4	0.148	3155.93	4313	3499	467.078	561.352	560	561	2594.58	3753	2938	383.998
28	No stim	0	H2B	whole cell	4	0.138	1846.46	1739	1902	254.812	561.352	560	561	1285.11	1179	1341	177.346
29	No stim	0	H2B	whole cell	4	0.131	3128.12	3216	3305	409.784	561.352	560	561	2566.77	2656	2744	336.247
30	No stim	0	H2B	whole cell	4	0.11	2312.01	2743	2402	254.322	561.352	560	561	1750.66	2183	1841	192.573
31	No stim	0	H2B	whole cell	4	0.101	2546.56	3355	2674	257.202	561.352	560	561	1985.21	2795	2113	200.506
32	No stim	0	H2B	whole cell	4	0.116	2274.7	1266	2346	263.866	561.352	560	561	1713.35	706	1785	198.749
33	No stim	0	H2B	whole cell	4	0.098	2284.61	1619	2388	223.892	561.352	560	561	1723.26	1059	1827	168.879
34	No stim	0	H2B	whole cell	4	0.145	3371.45	3918	3643	488.86	561.352	560	561	2810.1	3358	3082	407.464
35	No stim	0	H2B	whole cell	4	0.119	3608.66	3393	3842	429.431	561.352	560	561	3047.31	2833	3281	362.63
36	No stim	0	H2B	whole cell	4	0.104	2522.17	1459	2564	262.306	561.352	560	561	1960.82	899	2003	203.925
37	No stim	0	H2B	whole cell	4	0.116	3946.8	4682	4094	457.829	561.352	560	561	3385.45	4122	3533	392.712
38	No stim	0	H2B	whole cell	4	0.107	2127.78	2583	2239	227.672	561.352	560	561	1566.42	2023	1678	167.607
39	No stim	0	H2B	whole cell	4	0.099	2211.38	2377	2275	218.926	561.352	560	561	1650.03	1817	1714	163.353
40	No stim	0	H2B	whole cell	4	0.094	2112.72	2362	2195	198.596	561.352	560	561	1551.37	1802	1634	145.829
41	No stim	0	H2B	whole cell	4	0.143	3275.29	3617	3561	468.366	561.352	560	561	2713.94	3057	3000	388.093
43	No stim	0	H2B	whole cell	4	0.137	2086.71	697	2195	285.879	561.352	560	561	1525.35	137	1634	208.973
0	No stim	0	H2B	cytoplasm	4	0.054	1477.95	808	1450	79.8094	561.352	560	561	916.6	248	889	49.4964
1	No stim	0	H2B	cytoplasm	4	0.053	1980.08	2241	2082	104.944	561.352	560	561	1418.73	1681	1521	75.1925
2	No stim	0	H2B	cytoplasm	4	0.064	1327.84	1307	1305	84.9817	561.352	560	561	766.487	747	744	49.0552
3	No stim	0	H2B	cytoplasm	4	0.039	2752.98	2230	2788	107.366	561.352	560	561	2191.63	1670	2227	85.4734
4	No stim	0	H2B	cytoplasm	4	0.057	2480	2015	2502	141.36	561.352	560	561	1918.64	1455	1941	109.363
5	No stim	0	H2B	cytoplasm	4	0.062	1939.48	994	1924	120.248	561.352	560	561	1378.13	434	1363	85.4442
6	No stim	0	H2B	cytoplasm	4	0.083	1410.5	1045	1282	117.071	561.352	560	561	849.145	485	721	70.479
7	No stim	0	H2B	cytoplasm	4	0.074	1784.41	1295	1669	132.046	561.352	560	561	1223.06	735	1108	90.5063
8	No stim	0	H2B	cytoplasm	4	0.062	1584.51	1415	1505	98.2395	561.352	560	561	1023.16	855	944	63.4357
9	No stim	0	H2B	cytoplasm	4	0.073	2070.34	1094	1976	151.135	561.352	560	561	1508.99	534	1415	110.156
10	No stim	0	H2B	cytoplasm	4	0.081	1859.98	2060	1988	150.659	561.352	560	561	1298.63	1500	1427	105.189
11	No stim	0	H2B	cytoplasm	4	0.05	1679.82	1246	1649	83.9911	561.352	560	561	1118.47	686	1088	55.9235
12	No stim	0	H2B	cytoplasm	4	0.071	2235.15	2395	2282	158.696	561.352	560	561	1673.8	1835	1721	118.84
13	No stim	0	H2B	cytoplasm	4	0.091	2254.05	1498	2093	205.118	561.352	560	561	1692.69	938	1532	154.035
14	No stim	0	H2B	cytoplasm	4	0.046	1647.6	1247	1665	75.7897	561.352	560	561	1086.25	687	1104	49.9675
15	No stim	0	H2B	cytoplasm	4	0.057	1581.74	1018	1550	90.1595	561.352	560	561	1020.39	458	989	58.1624
16	No stim	0	H2B	cytoplasm	4	0.062	2330.46	2244	2260	144.489	561.352	560	561	1769.11	1684	1699	109.685
17	No stim	0	H2B	cytoplasm	4	0.048	1692.05	1215	1687	81.2184	561.352	560	561	1130.7	655	1126	54.2735
18	No stim	0	H2B	cytoplasm	4	0.098	1195.69	842	1084	117.177	561.352	560	561	634.335	282	523	62.1648
19	No stim	0	H2B	cytoplasm	4	0.061	1630.12	1142	1635	99.4371	561.352	560	561	1068.76	582	1074	65.1946
20	No stim	0	H2B	cytoplasm	4	0.049	1257.45	1142	1220	61.615	561.352	560	561	696.097	582	659	34.1088
21	No stim	0	H2B	cytoplasm	4	0.055	1671.91	962	1641	91.9553	561.352	560	561	1110.56	402	1080	61.0809
22	No stim	0	H2B	cytoplasm	4	0.081	1796.74	1543	1763	145.536	561.352	560	561	1235.38	983	1202	100.066
23	No stim	0	H2B	cytoplasm	4	0.084	1048.04	829	967	88.0356	561.352	560	561	486.691	269	406	40.882
24	No stim	0	H2B	cytoplasm	4	0.071	2144.22	1149	2048	152.239	561.352	560	561	1582.87	589	1487	112.383
25	No stim	0	H2B	cytoplasm	4	0.072	1404.73	919	1357	101.141	561.352	560	561	843.381	359	796	60.7234
26	No stim	0	H2B	cytoplasm	4	0.087	2160.95	1439	1981	188.002	561.352	560	561	1599.6	879	1420	139.165
27	No stim	0	H2B	cytoplasm	4	0.074	2127.07	1270	2021	157.403	561.352	560	561	1565.72	710	1460	115.863
28	No stim	0	H2B	cytoplasm	4	0.082	1414.23	1739	1349	115.967	561.352	560	561	852.881	1179	788	69.9362
29	No stim	0	H2B	cytoplasm	4	0.054	2409.15	1945	2397	130.094	561.352	560	561	1847.8	1385	1836	99.7811
30	No stim	0	H2B	cytoplasm	4	0.068	1838.66	1872	1891	125.029	561.352	560	561	1277.31	1312	1330	86.857
31	No stim	0	H2B	cytoplasm	4	0.04	1732.08	1369	1736	69.2832	561.352	560	561	1170.73	809	1175	46.8292
32	No stim	0	H2B	cytoplasm	4	0.057	1634.21	1266	1570	93.1499	561.352	560	561	1072.86	706	1009	61.1528
33	No stim	0	H2B	cytoplasm	4	0.043	1691.98	1619	1682	72.7552	561.352	560	561	1130.63	1059	1121	48.6171
34	No stim	0	H2B	cytoplasm	4	0.066	2374.87	1196	2356	156.741	561.352	560	561	1813.52	636	1795	119.692
35	No stim	0	H2B	cytoplasm	4	0.044	2608.93	3191	2705	114.793	561.352	560	561	2047.58	2631	2144	90.0935
36	No stim	0	H2B	cytoplasm	4	0.063	1957.12	1459	1942	123.299	561.352	560	561	1395.77	899	1381	87.9336
37	No stim	0	H2B	cytoplasm	4	0.03	2807.76	3287	2905	84.2327	561.352	560	561	2246.4	2727	2344	67.3921
38	No stim	0	H2B	cytoplasm	4	0.058	1668.49	1344	1652	96.7724	561.352	560	561	1107.14	784	1091	64.2139
39	No stim	0	H2B	cytoplasm	4	0.066	1768.78	857	1782	116.739	561.352	560	561	1207.42	297	1221	79.69
40	No stim	0	H2B	cytoplasm	4	0.048	1734.74	1270	1754	83.2677	561.352	560	561	1173.39	710	1193	56.3228
41	No stim	0	H2B	cytoplasm	4	0.068	2267.25	1723	2178	154.173	561.352	560	561	1705.9	1163	1617	116.001
43	No stim	0	H2B	cytoplasm	4	0.093	1616.48	697	1532	150.332	561.352	560	561	1055.12	137	971	98.1265
0	No stim	0	RelA	nucleus	4	0.054	3024.5	2814	2980	163.323	970.843	976	971	2053.66	1838	2009	110.897	9511
1	No stim	0	RelA	nucleus	4	0.044	2279.66	2134	2252	100.305	970.843	976	971	1308.82	1158	1281	57.5881	9511
2	No stim	0	RelA	nucleus	4	0.04	2515.42	2262	2423	100.617	970.843	976	971	1544.58	1286	1452	61.7831	9511
3	No stim	0	RelA	nucleus	4	0.068	2235.67	2259	2219	152.026	970.843	976	971	1264.83	1283	1248	86.0085	9511
4	No stim	0	RelA	nucleus	4	0.071	2650.41	2607	2651	188.179	970.843	976	971	1679.57	1631	1680	119.25	9511
5	No stim	0	RelA	nucleus	4	0.043	2290.9	2193	2264	98.5088	970.843	976	971	1320.06	1217	1293	56.7625	9511
6	No stim	0	RelA	nucleus	4	0.053	3688.95	3543	3697	195.514	970.843	976	971	2718.1	2567	2726	144.059	9511
7	No stim	0	RelA	nucleus	4	0.074	3865.4	3663	3792	286.04	970.843	976	971	2894.56	2687	2821	214.197	9511
8	No stim	0	RelA	nucleus	4	0.058	2955.06	2816	2918	171.394	970.843	976	971	1984.22	1840	1947	115.085	9511
9	No stim	0	RelA	nucleus	4	0.058	2585.46	2381	2527	149.957	970.843	976	971	1614.62	1405	1556	93.6479	9511
10	No stim	0	RelA	nucleus	4	0.069	2764.32	2717	2748	190.738	970.843	976	971	1793.48	1741	1777	123.75	9511
11	No stim	0	RelA	nucleus	4	0.07	3394.93	3622	3398	237.645	970.843	976	971	2424.08	2646	2427	169.686	9511
12	No stim	0	RelA	nucleus	4	0.028	3673.45	3476	3673	102.857	970.843	976	971	2702.6	2500	2702	75.6729	9511
13	No stim	0	RelA	nucleus	4	0.067	3435.72	3035	3315	230.193	970.843	976	971	2464.87	2059	2344	165.146	9511
14	No stim	0	RelA	nucleus	4	0.069	3520.04	3677	3534	242.883	970.843	976	971	2549.19	2701	2563	175.894	9511
15	No stim	0	RelA	nucleus	4	0.057	2780.8	2661	2748	158.505	970.843	976	971	1809.95	1685	1777	103.167	9511
16	No stim	0	RelA	nucleus	4	0.066	2481.18	2431	2462	163.758	970.843	976	971	1510.33	1455	1491	99.682	9511
17	No stim	0	RelA	nucleus	4	0.051	2599.01	2337	2520	132.549	970.843	976	971	1628.16	1361	1549	83.0363	9511
18	No stim	0	RelA	nucleus	4	0.075	2093.12	2112	2094	156.984	970.843	976	971	1122.28	1136	1123	84.1711	9511
19	No stim	0	RelA	nucleus	4	0.067	2757.4	2668	2729	184.746	970.843	976	971	1786.56	1692	1758	119.7	9511
20	No stim	0	RelA	nucleus	4	0.063	2850.9	2807	2836	179.607	970.843	976	971	1880.06	1831	1865	118.444	9511
21	No stim	0	RelA	nucleus	4	0.053	3030.98	2571	2959	160.642	970.843	976	971	2060.14	1595	1988	109.187	9511
22	No stim	0	RelA	nucleus	4	0.044	2908.06	2655	2798	127.954	970.843	976	971	1937.21	1679	1827	85.2374	9511
23	No stim	0	RelA	nucleus	4	0.085	3516.14	3437	3471	298.872	970.843	976	971	2545.3	2461	2500	216.35	9511
24	No stim	0	RelA	nucleus	4	0.066	2579.56	2339	2509	170.251	970.843	976	971	1608.72	1363	1538	106.176	9511
25	No stim	0	RelA	nucleus	4	0.058	2852.16	2587	2742	165.425	970.843	976	971	1881.31	1611	1771	109.116	9511
26	No stim	0	RelA	nucleus	4	0.089	3427.65	3169	3396	305.061	970.843	976	971	2456.81	2193	2425	218.656	9511
27	No stim	0	RelA	nucleus	4	0.073	2836.94	2509	2781	207.097	970.843	976	971	1866.1	1533	1810	136.225	9511
28	No stim	0	RelA	nucleus	4	0.056	3558.24	3452	3561	199.261	970.843	976	971	2587.4	2476	2590	144.894	9511
29	No stim	0	RelA	nucleus	4	0.077	2575.23	2398	2520	198.293	970.843	976	971	1604.39	1422	1549	123.538	9511
30	No stim	0	RelA	nucleus	4	0.042	2581.88	2513	2551	108.439	970.843	976	971	1611.04	1537	1580	67.6636	9511
31	No stim	0	RelA	nucleus	4	0.061	3263.18	2907	3233	199.054	970.843	976	971	2292.34	1931	2262	139.833	9511
32	No stim	0	RelA	nucleus	4	0.058	3115.45	2969	3065	180.696	970.843	976	971	2144.61	1993	2094	124.387	9511
33	No stim	0	RelA	nucleus	4	0.055	2602.01	2705	2606	143.111	970.843	976	971	1631.17	1729	1635	89.7143	9511
34	No stim	0	RelA	nucleus	4	0.079	3133.71	3073	3115	247.563	970.843	976	971	2162.86	2097	2144	170.866	9511
35	No stim	0	RelA	nucleus	4	0.075	2501.86	2456	2484	187.639	970.843	976	971	1531.01	1480	1513	114.826	9511
36	No stim	0	RelA	nucleus	4	0.041	2812.45	2574	2766	115.31	970.843	976	971	1841.61	1598	1795	75.5059	9511
37	No stim	0	RelA	nucleus	4	0.086	2088.5	2085	2087	179.611	970.843	976	971	1117.65	1109	1116	96.1182	9511
38	No stim	0	RelA	nucleus	4	0.05	3018.38	3276	2963	150.919	970.843	976	971	2047.54	2300	1992	102.377	9511
39	No stim	0	RelA	nucleus	4	0.033	2725.07	2831	2684	89.9272	970.843	976	971	1754.22	1855	1713	57.8894	9511
40	No stim	0	RelA	nucleus	4	0.046	2831.7	2847	2838	130.258	970.843	976	971	1860.86	1871	1867	85.5996	9511
41	No stim	0	RelA	nucleus	4	0.075	2751.01	2526	2688	206.325	970.843	976	971	1780.16	1550	1717	133.512	9511
43	No stim	0	RelA	nucleus	4	0.044	2852.4	2816	2854	125.505	970.843	976	971	1881.55	1840	1883	82.7884	9511
0	No stim	0	RelA	whole cell	4	0.108	3178.8	2814	3095	343.31	970.843	976	971	2207.95	1838	2124	238.459	9511
1	No stim	0	RelA	whole cell	4	0.098	2468.76	2143	2369	241.938	970.843	976	971	1497.92	1167	1398	146.796	9511
2	No stim	0	RelA	whole cell	4	0.104	2994.1	2324	2789	311.387	970.843	976	971	2023.26	1348	1818	210.419	9511
3	No stim	0	RelA	whole cell	4	0.108	2402.35	2259	2305	259.454	970.843	976	971	1431.51	1283	1334	154.603	9511
4	No stim	0	RelA	whole cell	4	0.128	2822.76	2607	2730	361.313	970.843	976	971	1851.92	1631	1759	237.045	9511
5	No stim	0	RelA	whole cell	4	0.105	2759.04	2247	2502	289.699	970.843	976	971	1788.2	1271	1531	187.761	9511
6	No stim	0	RelA	whole cell	4	0.137	3651.7	3543	3697	500.282	970.843	976	971	2680.85	2567	2726	367.277	9511
7	No stim	0	RelA	whole cell	4	0.147	4190.08	3663	3968	615.942	970.843	976	971	3219.24	2687	2997	473.228	9511
8	No stim	0	RelA	whole cell	4	0.12	3167.79	2816	3062	380.135	970.843	976	971	2196.95	1840	2091	263.634	9511
9	No stim	0	RelA	whole cell	4	0.131	3026.62	2402	2764	396.488	970.843	976	971	2055.78	1426	1793	269.307	9511
10	No stim	0	RelA	whole cell	4	0.15	2869.72	2564	2778	430.459	970.843	976	971	1898.88	1588	1807	284.832	9511
11	No stim	0	RelA	whole cell	4	0.12	3537.07	3333	3483	424.448	970.843	976	971	2566.22	2357	2512	307.947	9511
12	No stim	0	RelA	whole cell	4	0.099	3460.57	3391	3544	342.596	970.843	976	971	2489.72	2415	2573	246.483	9511
13	No stim	0	RelA	whole cell	4	0.158	3849.59	3087	3611	608.235	970.843	976	971	2878.75	2111	2640	454.842	9511
14	No stim	0	RelA	whole cell	4	0.115	3708.67	3614	3633	426.497	970.843	976	971	2737.82	2638	2662	314.85	9511
15	No stim	0	RelA	whole cell	4	0.113	3002.73	2783	2911	339.308	970.843	976	971	2031.89	1807	1940	229.603	9511
16	No stim	0	RelA	whole cell	4	0.128	2807.45	2431	2675	359.353	970.843	976	971	1836.61	1455	1704	235.085	9511
17	No stim	0	RelA	whole cell	4	0.1	2936.43	2886	2772	293.643	970.843	976	971	1965.59	1910	1801	196.559	9511
18	No stim	0	RelA	whole cell	4	0.173	2013.81	2051	2019	348.389	970.843	976	971	1042.97	1075	1048	180.433	9511
19	No stim	0	RelA	whole cell	4	0.128	2952.67	2819	2854	377.941	970.843	976	971	1981.82	1843	1883	253.673	9511
20	No stim	0	RelA	whole cell	4	0.111	2997.52	2712	2937	332.725	970.843	976	971	2026.68	1736	1966	224.961	9511
21	No stim	0	RelA	whole cell	4	0.108	3345.65	2571	3129	361.33	970.843	976	971	2374.8	1595	2158	256.479	9511
22	No stim	0	RelA	whole cell	4	0.126	3432.01	2774	3360	432.433	970.843	976	971	2461.16	1798	2389	310.107	9511
23	No stim	0	RelA	whole cell	4	0.169	3592.86	3357	3525	607.193	970.843	976	971	2622.01	2381	2554	443.121	9511
24	No stim	0	RelA	whole cell	4	0.137	2975.58	2339	2765	407.654	970.843	976	971	2004.73	1363	1794	274.649	9511
25	No stim	0	RelA	whole cell	4	0.129	3290.22	2587	3121	424.438	970.843	976	971	2319.37	1611	2150	299.199	9511
26	No stim	0	RelA	whole cell	4	0.175	3801.28	3169	3677	665.224	970.843	976	971	2830.44	2193	2706	495.327	9511
27	No stim	0	RelA	whole cell	4	0.148	3208.21	3048	3049	474.814	970.843	976	971	2237.36	2072	2078	331.13	9511
28	No stim	0	RelA	whole cell	4	0.138	3453.71	3554	3510	476.612	970.843	976	971	2482.87	2578	2539	342.636	9511
29	No stim	0	RelA	whole cell	4	0.131	2712.4	2361	2638	355.324	970.843	976	971	1741.56	1385	1667	228.144	9511
30	No stim	0	RelA	whole cell	4	0.11	2829.62	2594	2762	311.258	970.843	976	971	1858.78	1618	1791	204.466	9511
31	No stim	0	RelA	whole cell	4	0.101	3568.91	3358	3491	360.46	970.843	976	971	2598.07	2382	2520	262.405	9511
32	No stim	0	RelA	whole cell	4	0.116	3365.65	3292	3246	390.416	970.843	976	971	2394.81	2316	2275	277.798	9511
33	No stim	0	RelA	whole cell	4	0.098	2748.95	2642	2697	269.397	970.843	976	971	1778.11	1666	1726	174.254	9511
34	No stim	0	RelA	whole cell	4	0.145	3383.6	3073	3255	490.621	970.843	976	971	2412.75	2097	2284	349.849	9511
35	No stim	0	RelA	whole cell	4	0.119	2558.45	2456	2507	304.456	970.843	976	971	1587.61	1480	1536	188.925	9511
36	No stim	0	RelA	whole cell	4	0.104	3206.85	2597	2941	333.513	970.843	976	971	2236.01	1621	1970	232.545	9511
37	No stim	0	RelA	whole cell	4	0.116	2144.01	2085	2113	248.706	970.843	976	971	1173.17	1109	1142	136.088	9511
38	No stim	0	RelA	whole cell	4	0.107	3383.2	2560	3192	362.002	970.843	976	971	2412.36	1584	2221	258.122	9511
39	No stim	0	RelA	whole cell	4	0.099	3196.44	2831	3009	316.447	970.843	976	971	2225.59	1855	2038	220.334	9511
40	No stim	0	RelA	whole cell	4	0.094	2814.04	2755	2808	264.52	970.843	976	971	1843.2	1779	1837	173.261	9511
41	No stim	0	RelA	whole cell	4	0.143	3027.59	2526	2886	432.945	970.843	976	971	2056.75	1550	1915	294.115	9511
43	No stim	0	RelA	whole cell	4	0.137	3168.03	2846	3031	434.02	970.843	976	971	2197.19	1870	2060	301.014	9511
0	No stim	0	RelA	cytoplasm	4	0.054	3332.17	2877	3242	179.937	970.843	976	971	2361.32	1901	2271	127.512	9511
1	No stim	0	RelA	cytoplasm	4	0.053	2625.57	2249	2562	139.155	970.843	976	971	1654.73	1273	1591	87.7005	9511
2	No stim	0	RelA	cytoplasm	4	0.064	3292.97	2740	3135	210.75	970.843	976	971	2322.13	1764	2164	148.616	9511
3	No stim	0	RelA	cytoplasm	4	0.039	2692.09	2583	2647	104.992	970.843	976	971	1721.25	1607	1676	67.1287	9511
4	No stim	0	RelA	cytoplasm	4	0.057	3035.73	2746	3022	173.037	970.843	976	971	2064.89	1770	2051	117.699	9511
5	No stim	0	RelA	cytoplasm	4	0.062	3083.39	2365	2927	191.17	970.843	976	971	2112.54	1389	1956	130.978	9511
6	No stim	0	RelA	cytoplasm	4	0.083	3627.91	3491	3698	301.117	970.843	976	971	2657.07	2515	2727	220.537	9511
7	No stim	0	RelA	cytoplasm	4	0.074	4516.2	3899	4343	334.199	970.843	976	971	3545.36	2923	3372	262.357	9511
8	No stim	0	RelA	cytoplasm	4	0.062	3367.11	3470	3313	208.761	970.843	976	971	2396.26	2494	2342	148.568	9511
9	No stim	0	RelA	cytoplasm	4	0.073	3376.29	3366	3230	246.469	970.843	976	971	2405.44	2390	2259	175.597	9511
10	No stim	0	RelA	cytoplasm	4	0.081	2959.04	2665	2855	239.682	970.843	976	971	1988.2	1689	1884	161.044	9511
11	No stim	0	RelA	cytoplasm	4	0.05	3735.7	3774	3753	186.785	970.843	976	971	2764.86	2798	2782	138.243	9511
12	No stim	0	RelA	cytoplasm	4	0.071	3377.82	2528	3431	239.825	970.843	976	971	2406.97	1552	2460	170.895	9511
13	No stim	0	RelA	cytoplasm	4	0.091	4150.55	3358	3974	377.7	970.843	976	971	3179.7	2382	3003	289.353	9511
14	No stim	0	RelA	cytoplasm	4	0.046	3995.42	3226	3937	183.789	970.843	976	971	3024.58	2250	2966	139.131	9511
15	No stim	0	RelA	cytoplasm	4	0.057	3225.09	2783	3198	183.83	970.843	976	971	2254.24	1807	2227	128.492	9511
16	No stim	0	RelA	cytoplasm	4	0.062	3150.74	2967	3132	195.346	970.843	976	971	2179.9	1991	2161	135.154	9511
17	No stim	0	RelA	cytoplasm	4	0.048	3295.89	2600	3151	158.203	970.843	976	971	2325.05	1624	2180	111.602	9511
18	No stim	0	RelA	cytoplasm	4	0.098	1953.32	2035	1965	191.425	970.843	976	971	982.474	1059	994	96.2825	9511
19	No stim	0	RelA	cytoplasm	4	0.061	3169.97	3060	3096	193.368	970.843	976	971	2199.13	2084	2125	134.147	9511
20	No stim	0	RelA	cytoplasm	4	0.049	3186.37	2839	3167	156.132	970.843	976	971	2215.52	1863	2196	108.561	9511
21	No stim	0	RelA	cytoplasm	4	0.055	3647.95	3113	3392	200.637	970.843	976	971	2677.1	2137	2421	147.241	9511
22	No stim	0	RelA	cytoplasm	4	0.081	3717.04	3098	3750	301.08	970.843	976	971	2746.19	2122	2779	222.442	9511
23	No stim	0	RelA	cytoplasm	4	0.084	3670.87	3525	3735	308.353	970.843	976	971	2700.03	2549	2764	226.802	9511
24	No stim	0	RelA	cytoplasm	4	0.071	3343.78	2765	3309	237.408	970.843	976	971	2372.94	1789	2338	168.478	9511
25	No stim	0	RelA	cytoplasm	4	0.072	3644.52	3042	3588	262.405	970.843	976	971	2673.68	2066	2617	192.505	9511
26	No stim	0	RelA	cytoplasm	4	0.087	4183.81	4252	4252	363.991	970.843	976	971	3212.97	3276	3281	279.528	9511
27	No stim	0	RelA	cytoplasm	4	0.074	3575.67	2771	3516	264.6	970.843	976	971	2604.83	1795	2545	192.757	9511
28	No stim	0	RelA	cytoplasm	4	0.082	3382.41	3417	3459	277.358	970.843	976	971	2411.57	2441	2488	197.749	9511
29	No stim	0	RelA	cytoplasm	4	0.054	2908.75	2724	2865	157.073	970.843	976	971	1937.91	1748	1894	104.647	9511
30	No stim	0	RelA	cytoplasm	4	0.068	2981.56	2505	2953	202.746	970.843	976	971	2010.72	1529	1982	136.729	9511
31	No stim	0	RelA	cytoplasm	4	0.04	4035.76	3358	4019	161.43	970.843	976	971	3064.92	2382	3048	122.597	9511
32	No stim	0	RelA	cytoplasm	4	0.057	3620.12	3292	3549	206.347	970.843	976	971	2649.28	2316	2578	151.009	9511
33	No stim	0	RelA	cytoplasm	4	0.043	2938.29	2642	2912	126.347	970.843	976	971	1967.45	1666	1941	84.6004	9511
34	No stim	0	RelA	cytoplasm	4	0.066	3681.74	3568	3628	242.995	970.843	976	971	2710.9	2592	2657	178.919	9511
35	No stim	0	RelA	cytoplasm	4	0.044	2653.42	2231	2609	116.75	970.843	976	971	1682.57	1255	1638	74.0333	9511
36	No stim	0	RelA	cytoplasm	4	0.063	3467.28	2659	3377	218.439	970.843	976	971	2496.44	1683	2406	157.276	9511
37	No stim	0	RelA	cytoplasm	4	0.03	2302.35	2061	2287	69.0705	970.843	976	971	1331.51	1085	1316	39.9452	9511
38	No stim	0	RelA	cytoplasm	4	0.058	3696.59	3469	3593	214.402	970.843	976	971	2725.74	2493	2622	158.093	9511
39	No stim	0	RelA	cytoplasm	4	0.066	3432.12	3021	3411	226.52	970.843	976	971	2461.28	2045	2440	162.444	9511
40	No stim	0	RelA	cytoplasm	4	0.048	2797.1	2612	2755	134.261	970.843	976	971	1826.26	1636	1784	87.6605	9511
41	No stim	0	RelA	cytoplasm	4	0.068	3333.29	3137	3285	226.664	970.843	976	971	2362.45	2161	2314	160.646	9511
43	No stim	0	RelA	cytoplasm	4	0.093	3315.94	3031	3237	308.382	970.843	976	971	2345.09	2055	2266	218.094	9511
0	CD40 Low	7	cRel	nucleus	1	0.079	1972.78	1959	1977	155.85	904.711	910	905	1068.07	1049	1072	84.3777	3213
1	CD40 Low	7	cRel	nucleus	1	0.072	1655.64	1680	1663	119.206	904.711	910	905	750.931	770	758	54.067	3213
2	CD40 Low	7	cRel	nucleus	1	0.051	1708.56	1605	1693	87.1365	904.711	910	905	803.848	695	788	40.9962	3213
3	CD40 Low	7	cRel	nucleus	1	0.142	1267.55	1228	1238	179.992	904.711	910	905	362.84	318	333	51.5233	3213
4	CD40 Low	7	cRel	nucleus	1	0.145	1185.67	1112	1181	171.923	904.711	910	905	280.964	202	276	40.7398	3213
5	CD40 Low	7	cRel	nucleus	1	0.078	1365.74	1324	1358	106.527	904.711	910	905	461.025	414	453	35.9599	3213
6	CD40 Low	7	cRel	nucleus	1	0.078	1406.59	1352	1397	109.714	904.711	910	905	501.875	442	492	39.1463	3213
7	CD40 Low	7	cRel	nucleus	1	0.153	1221.75	1187	1217	186.928	904.711	910	905	317.04	277	312	48.5071	3213
8	CD40 Low	7	cRel	nucleus	1	0.091	1459.13	1504	1464	132.78	904.711	910	905	554.415	594	559	50.4518	3213
9	CD40 Low	7	cRel	nucleus	1	0.081	1491.65	1452	1496	120.823	904.711	910	905	586.937	542	591	47.5419	3213
10	CD40 Low	7	cRel	nucleus	1	0.07	1626.65	1671	1631	113.865	904.711	910	905	721.939	761	726	50.5357	3213
11	CD40 Low	7	cRel	nucleus	1	0.223	1275.97	1217	1263	284.542	904.711	910	905	371.263	307	358	82.7916	3213
12	CD40 Low	7	cRel	nucleus	1	0.083	1915.08	1913	1921	158.951	904.711	910	905	1010.37	1003	1016	83.8604	3213
13	CD40 Low	7	cRel	nucleus	1	0.032	1677.95	1727	1679	53.6944	904.711	910	905	773.238	817	774	24.7436	3213
14	CD40 Low	7	cRel	nucleus	1	0.057	1751.87	1836	1754	99.8565	904.711	910	905	847.158	926	849	48.288	3213
15	CD40 Low	7	cRel	nucleus	1	0.103	1433.55	1323	1425	147.656	904.711	910	905	528.838	413	520	54.4703	3213
16	CD40 Low	7	cRel	nucleus	1	0.09	1456.07	1386	1455	131.046	904.711	910	905	551.359	476	550	49.6223	3213
17	CD40 Low	7	cRel	nucleus	1	0.067	1585.32	1526	1582	106.217	904.711	910	905	680.612	616	677	45.601	3213
18	CD40 Low	7	cRel	nucleus	1	0.128	1568.53	1581	1563	200.772	904.711	910	905	663.821	671	658	84.9691	3213
19	CD40 Low	7	cRel	nucleus	1	0.073	1460.34	1425	1459	106.605	904.711	910	905	555.633	515	554	40.5612	3213
20	CD40 Low	7	cRel	nucleus	1	0.075	1493.88	1460	1495	112.041	904.711	910	905	589.173	550	590	44.188	3213
21	CD40 Low	7	cRel	nucleus	1	0.045	1963.06	2072	1995	88.3378	904.711	910	905	1058.35	1162	1090	47.6258	3213
22	CD40 Low	7	cRel	nucleus	1	0.037	1697.29	1744	1712	62.7999	904.711	910	905	792.583	834	807	29.3256	3213
23	CD40 Low	7	cRel	nucleus	1	0.069	1526.9	1517	1524	105.356	904.711	910	905	622.187	607	619	42.9309	3213
24	CD40 Low	7	cRel	nucleus	1	0.09	1612.38	1613	1613	145.114	904.711	910	905	707.668	703	708	63.6901	3213
25	CD40 Low	7	cRel	nucleus	1	0.055	1357.66	1369	1359	74.6711	904.711	910	905	452.945	459	454	24.912	3213
26	CD40 Low	7	cRel	nucleus	1	0.076	1648.15	1625	1655	125.26	904.711	910	905	743.441	715	750	56.5015	3213
27	CD40 Low	7	cRel	nucleus	1	0.04	2110.99	2200	2111	84.4396	904.711	910	905	1206.28	1290	1206	48.2511	3213
28	CD40 Low	7	cRel	nucleus	1	0.065	1494.75	1512	1493	97.1586	904.711	910	905	590.036	602	588	38.3523	3213
29	CD40 Low	7	cRel	nucleus	1	0.049	1373.43	1302	1374	67.2981	904.711	910	905	468.719	392	469	22.9672	3213
30	CD40 Low	7	cRel	nucleus	1	0.064	1424.13	1428	1427	91.1443	904.711	910	905	519.419	518	522	33.2428	3213
31	CD40 Low	7	cRel	nucleus	1	0.108	1627.08	1643	1636	175.725	904.711	910	905	722.369	733	731	78.0159	3213
32	CD40 Low	7	cRel	nucleus	1	0.111	1561.49	1508	1559	173.326	904.711	910	905	656.783	598	654	72.9029	3213
33	CD40 Low	7	cRel	nucleus	1	0.061	1637.27	1519	1626	99.8734	904.711	910	905	732.558	609	721	44.686	3213
34	CD40 Low	7	cRel	nucleus	1	0.072	1632.36	1634	1642	117.53	904.711	910	905	727.652	724	737	52.3909	3213
35	CD40 Low	7	cRel	nucleus	1	0.096	1349.84	1346	1348	129.584	904.711	910	905	445.127	436	443	42.7322	3213
36	CD40 Low	7	cRel	nucleus	1	0.055	1433.48	1411	1423	78.8414	904.711	910	905	528.769	501	518	29.0823	3213
37	CD40 Low	7	cRel	nucleus	1	0.068	1708.57	1681	1691	116.183	904.711	910	905	803.86	771	786	54.6625	3213
38	CD40 Low	7	cRel	nucleus	1	0.055	1471.27	1477	1472	80.9199	904.711	910	905	566.56	567	567	31.1608	3213
39	CD40 Low	7	cRel	nucleus	1	0.087	1425.63	1363	1421	124.03	904.711	910	905	520.923	453	516	45.3203	3213
40	CD40 Low	7	cRel	nucleus	1	0.07	1688.18	1577	1657	118.173	904.711	910	905	783.468	667	752	54.8428	3213
41	CD40 Low	7	cRel	nucleus	1	0.072	1469.74	1484	1474	105.821	904.711	910	905	565.026	574	569	40.6819	3213
42	CD40 Low	7	cRel	nucleus	1	0.057	1612.01	1595	1614	91.8843	904.711	910	905	707.295	685	709	40.3158	3213
43	CD40 Low	7	cRel	nucleus	1	0.064	1865.91	1830	1843	119.419	904.711	910	905	961.204	920	938	61.5171	3213
44	CD40 Low	7	cRel	nucleus	1	0.082	1493.25	1591	1507	122.446	904.711	910	905	588.538	681	602	48.2601	3213
45	CD40 Low	7	cRel	nucleus	1	0.045	2011.54	1960	2012	90.5194	904.711	910	905	1106.83	1050	1107	49.8074	3213
46	CD40 Low	7	cRel	nucleus	1	0.054	1886.05	1931	1886	101.847	904.711	910	905	981.341	1021	981	52.9924	3213
47	CD40 Low	7	cRel	nucleus	1	0.154	1302.97	1299	1291	200.658	904.711	910	905	398.262	389	386	61.3323	3213
0	CD40 Low	7	cRel	whole cell	1	0.121	1889.21	1959	1903	228.594	904.711	910	905	984.498	1049	998	119.124	3213
1	CD40 Low	7	cRel	whole cell	1	0.124	1639.77	1680	1652	203.332	904.711	910	905	735.063	770	747	91.1478	3213
2	CD40 Low	7	cRel	whole cell	1	0.065	1694.68	1605	1678	110.154	904.711	910	905	789.97	695	773	51.3481	3213
3	CD40 Low	7	cRel	whole cell	1	0.257	1392.35	1228	1353	357.833	904.711	910	905	487.636	318	448	125.322	3213
4	CD40 Low	7	cRel	whole cell	1	0.221	1250.78	1112	1225	276.423	904.711	910	905	346.073	202	320	76.4821	3213
5	CD40 Low	7	cRel	whole cell	1	0.122	1394.33	1324	1380	170.108	904.711	910	905	489.618	414	475	59.7334	3213
6	CD40 Low	7	cRel	whole cell	1	0.112	1439.39	1352	1415	161.212	904.711	910	905	534.678	442	510	59.8839	3213
7	CD40 Low	7	cRel	whole cell	1	0.25	1292.55	1187	1259	323.138	904.711	910	905	387.842	277	354	96.9605	3213
8	CD40 Low	7	cRel	whole cell	1	0.164	1462.94	1424	1466	239.922	904.711	910	905	558.225	514	561	91.5489	3213
9	CD40 Low	7	cRel	whole cell	1	0.14	1543.51	1452	1511	216.091	904.711	910	905	638.798	542	606	89.4317	3213
10	CD40 Low	7	cRel	whole cell	1	0.107	1615.27	1650	1624	172.833	904.711	910	905	710.554	740	719	76.0293	3213
11	CD40 Low	7	cRel	whole cell	1	0.388	1373.16	1278	1338	532.787	904.711	910	905	468.452	368	433	181.759	3213
12	CD40 Low	7	cRel	whole cell	1	0.132	1877.27	1801	1902	247.799	904.711	910	905	972.556	891	997	128.377	3213
13	CD40 Low	7	cRel	whole cell	1	0.06	1685.02	1660	1685	101.101	904.711	910	905	780.305	750	780	46.8183	3213
14	CD40 Low	7	cRel	whole cell	1	0.092	1696.37	1662	1703	156.066	904.711	910	905	791.654	752	798	72.8322	3213
15	CD40 Low	7	cRel	whole cell	1	0.146	1440.88	1389	1430	210.369	904.711	910	905	536.173	479	525	78.2813	3213
16	CD40 Low	7	cRel	whole cell	1	0.111	1443.2	1386	1439	160.195	904.711	910	905	538.491	476	534	59.7725	3213
17	CD40 Low	7	cRel	whole cell	1	0.104	1633.43	1526	1604	169.877	904.711	910	905	728.72	616	699	75.7869	3213
18	CD40 Low	7	cRel	whole cell	1	0.213	1660.16	1552	1611	353.614	904.711	910	905	755.449	642	706	160.911	3213
19	CD40 Low	7	cRel	whole cell	1	0.122	1493.77	1425	1491	182.24	904.711	910	905	589.056	515	586	71.8648	3213
20	CD40 Low	7	cRel	whole cell	1	0.109	1528.63	1460	1514	166.621	904.711	910	905	623.918	550	609	68.0071	3213
21	CD40 Low	7	cRel	whole cell	1	0.095	1928.11	2003	1965	183.171	904.711	910	905	1023.4	1093	1060	97.2232	3213
22	CD40 Low	7	cRel	whole cell	1	0.101	1666.94	1760	1692	168.361	904.711	910	905	762.228	850	787	76.985	3213
23	CD40 Low	7	cRel	whole cell	1	0.099	1548.6	1504	1539	153.311	904.711	910	905	643.888	594	634	63.7449	3213
24	CD40 Low	7	cRel	whole cell	1	0.1	1605.75	1613	1610	160.575	904.711	910	905	701.041	703	705	70.1041	3213
25	CD40 Low	7	cRel	whole cell	1	0.087	1404.43	1369	1387	122.185	904.711	910	905	499.715	459	482	43.4752	3213
26	CD40 Low	7	cRel	whole cell	1	0.116	1649.31	1625	1653	191.319	904.711	910	905	744.595	715	748	86.373	3213
27	CD40 Low	7	cRel	whole cell	1	0.116	1943.87	2102	2039	225.489	904.711	910	905	1039.16	1192	1134	120.543	3213
28	CD40 Low	7	cRel	whole cell	1	0.1	1541.13	1512	1516	154.113	904.711	910	905	636.423	602	611	63.6423	3213
29	CD40 Low	7	cRel	whole cell	1	0.123	1372.47	1302	1370	168.814	904.711	910	905	467.764	392	465	57.535	3213
30	CD40 Low	7	cRel	whole cell	1	0.111	1437.03	1448	1436	159.511	904.711	910	905	532.323	538	531	59.0879	3213
31	CD40 Low	7	cRel	whole cell	1	0.193	1618.93	1552	1631	312.453	904.711	910	905	714.216	642	726	137.844	3213
32	CD40 Low	7	cRel	whole cell	1	0.196	1576.23	1489	1559	308.941	904.711	910	905	671.518	579	654	131.618	3213
33	CD40 Low	7	cRel	whole cell	1	0.11	1704.61	1558	1671	187.507	904.711	910	905	799.899	648	766	87.9889	3213
34	CD40 Low	7	cRel	whole cell	1	0.114	1645.61	1634	1653	187.599	904.711	910	905	740.895	724	748	84.462	3213
35	CD40 Low	7	cRel	whole cell	1	0.164	1427.58	1390	1397	234.123	904.711	910	905	522.868	480	492	85.7504	3213
36	CD40 Low	7	cRel	whole cell	1	0.101	1490.85	1411	1477	150.576	904.711	910	905	586.138	501	572	59.1999	3213
37	CD40 Low	7	cRel	whole cell	1	0.11	1743.92	1681	1714	191.831	904.711	910	905	839.205	771	809	92.3126	3213
38	CD40 Low	7	cRel	whole cell	1	0.104	1525.99	1515	1502	158.703	904.711	910	905	621.278	605	597	64.6129	3213
39	CD40 Low	7	cRel	whole cell	1	0.142	1433.25	1363	1432	203.522	904.711	910	905	528.541	453	527	75.0528	3213
40	CD40 Low	7	cRel	whole cell	1	0.133	1717.31	1623	1663	228.402	904.711	910	905	812.597	713	758	108.075	3213
41	CD40 Low	7	cRel	whole cell	1	0.107	1519.1	1484	1510	162.544	904.711	910	905	614.39	574	605	65.7397	3213
42	CD40 Low	7	cRel	whole cell	1	0.098	1606.56	1671	1611	157.443	904.711	910	905	701.848	761	706	68.7811	3213
43	CD40 Low	7	cRel	whole cell	1	0.117	1868.92	1689	1850	218.664	904.711	910	905	964.211	779	945	112.813	3213
44	CD40 Low	7	cRel	whole cell	1	0.138	1522.67	1482	1520	210.129	904.711	910	905	617.964	572	615	85.279	3213
45	CD40 Low	7	cRel	whole cell	1	0.115	2042.68	1960	2029	234.909	904.711	910	905	1137.97	1050	1124	130.867	3213
46	CD40 Low	7	cRel	whole cell	1	0.116	1824.95	1839	1839	211.695	904.711	910	905	920.243	929	934	106.748	3213
47	CD40 Low	7	cRel	whole cell	1	0.289	1365.11	1299	1337	394.516	904.711	910	905	460.397	389	432	133.055	3213
0	CD40 Low	7	cRel	cytoplasm	1	0.043	1734.21	1717	1742	74.5712	904.711	910	905	829.503	807	837	35.6686	3213
1	CD40 Low	7	cRel	cytoplasm	1	0.052	1617.64	1582	1623	84.1175	904.711	910	905	712.934	672	718	37.0726	3213
2	CD40 Low	7	cRel	cytoplasm	1	0.014	1643.29	1567	1634	23.006	904.711	910	905	738.578	657	729	10.3401	3213
3	CD40 Low	7	cRel	cytoplasm	1	0.115	1546.25	1417	1550	177.819	904.711	910	905	641.539	507	645	73.777	3213
4	CD40 Low	7	cRel	cytoplasm	1	0.076	1374.07	1389	1367	104.429	904.711	910	905	469.356	479	462	35.6711	3213
5	CD40 Low	7	cRel	cytoplasm	1	0.043	1445.99	1373	1449	62.1778	904.711	910	905	541.284	463	544	23.2752	3213
6	CD40 Low	7	cRel	cytoplasm	1	0.034	1514.61	1304	1498	51.4966	904.711	910	905	609.894	394	593	20.7364	3213
7	CD40 Low	7	cRel	cytoplasm	1	0.097	1403.86	1305	1406	136.174	904.711	910	905	499.149	395	501	48.4175	3213
[truncated: 4,234 more rows]

## Sheet: CD40_high_BCR_high
Label	Condition	Time	Ch	Group	Iteration	Area	Mean	Mode	Median	TotIntensity	BG.Mean	BG.Mode	BG.Median	Adj.Mean	Adj.Mode	Adj.Median	Adj.TotIntensity	Batch correction
[truncated: 6,120 more rows]

[truncated: 3 more sheets: CD40_high, Batch_norm, Master Table]
