# Supplementary material for: Synergy and antagonism in the integration of BCR and CD40 signals that control B-cell population expansion
Source: Mol Syst Biol. 2025 Jun 5;21(8):1119–46. doi: 10.1038/s44320-025-00124-2 (PMC12322056; doi:10.1038/s44320-025-00124-2)
Supplement: Supplementary file 6 — Source data Fig. 3 [file 44320_2025_124_MOESM6_ESM.zip › Figure 3/3F/Flow Cytometry.xlsx]

## Sheet: Single stimulation stats
Condition	FCS File	Lymphocytes/Live cells | Count	Live cell Fold Change
No stimulation	24h 0.fcs	5449	0.283861
No stimulation	38h 0.fcs	3124	0.162742
No stimulation	50h 0.fcs	2131	0.111013
No stimulation	72h 0.fcs	755	0.0393311
No stimulation	98h 0.fcs	322	0.0167743
No stimulation	120h 0.fcs	89	0.00463638
CD40 Low	24h 1.fcs	16300	0.849135
CD40 Low	38h 1.fcs	12956	0.674932
CD40 Low	50h 1.fcs	11811	0.615284
CD40 Low	72h 1.fcs	8012	0.417379
CD40 Low	98h 1.fcs	7396	0.385289
CD40 Low	120h 1.fcs	3811	0.198531
CD40 Medium	24h 2.fcs	14839	0.773026
CD40 Medium	38h 2.fcs	15822	0.824234
CD40 Medium	50h 2.fcs	14614	0.761304
CD40 Medium	72h 2.fcs	15296	0.796833
CD40 Medium	98h 2.fcs	19719	1.02725
CD40 Medium	120h 2.fcs	20674	1.077
CD40 High	24h 3.fcs	15893	0.827933
CD40 High	38h 3.fcs	15510	0.807981
CD40 High	50h 3.fcs	15385	0.801469
CD40 High	72h 3.fcs	23027	1.19957
CD40 High	98h 3.fcs	50757	2.64414
CD40 High	120h 3.fcs	44981	2.34325
BCR Low	24h 4.fcs	4680	0.243801
BCR Low	38h 4.fcs	2179	0.113513
BCR Low	50h 4.fcs	1793	0.0934049
BCR Low	72h 4.fcs	701	0.036518
BCR Low	98h 4.fcs	304	0.0158366
BCR Low	120h 4.fcs	232	0.0120859
BCR Medium	24h 6.fcs	5926	0.30871
BCR Medium	38h 6.fcs	1005	0.0523547
BCR Medium	50h 6.fcs	2134	0.111169
BCR Medium	72h 6.fcs	819	0.0426651
BCR Medium	98h 6.fcs	422	0.0219837
BCR Medium	120h 6.fcs	280	0.0145864
BCR High	24h 7.fcs	5045	0.262815
BCR High	38h 7.fcs	3152	0.164201
BCR High	50h 7.fcs	2851	0.148521
BCR High	72h 7.fcs	1540	0.080225
BCR High	98h 7.fcs	933	0.0486039
BCR High	120h 7.fcs	429	0.0223484

## Sheet: Costimulation stats
Condition	FCS File	Lymphocytes/Live cells | Count	Live cell Fold Change
CD40 High BCR High	24h 9.fcs	15851	0.825745
CD40 High BCR High	38h 9.fcs	15965	0.831684
CD40 High BCR High	50h 9.fcs	17468	0.909981
CD40 High BCR High	72h 9.fcs	28460	1.4826
CD40 High BCR High	98h 9.fcs	33150	1.72692
CD40 High BCR High	120h 9.fcs	23859	1.24292
CD40 High BCR Low	24h 5.fcs	16633	0.866483
CD40 High BCR Low	38h 5.fcs	16349	0.851688
CD40 High BCR Low	50h 5.fcs	15199	0.79178
CD40 High BCR Low	72h 5.fcs	23984	1.24943
CD40 High BCR Low	98h 5.fcs	34648	1.80496
CD40 High BCR Low	120h 5.fcs	35244	1.83601
CD40 Low BCR High	24h 8.fcs	15323	0.798239
CD40 Low BCR High	38h 8.fcs	13974	0.727964
CD40 Low BCR High	50h 8.fcs	12456	0.648885
CD40 Low BCR High	72h 8.fcs	14233	0.741457
CD40 Low BCR High	98h 8.fcs	17180	0.894978
CD40 Low BCR High	120h 8.fcs	7046	0.367056

## Sheet: 3F and 3I
	a-CD40-hi only	a-CD40-med only	a-CD40-lo only	no stim	high costim	low costim	a-IgM-hi only
0	1	1	1	1	1	1	1
24	0.827933	0.773026	0.849135	0.283861	0.825745	0.798239	0.262815
38	0.807981	0.824234	0.674932	0.162742	0.831684	0.727964	0.164201
50	0.801469	0.761304	0.615284	0.111013	0.909981	0.648885	0.148521
72	1.19957	0.796833	0.417379	0.0393311	1.4826	0.741457	0.080225
98	2.64414	1.02725	0.385289	0.0167743	1.72692	0.894978	0.0486039
120	2.34325	1.077	0.198531	0.00463638	1.24292	0.367056	0.0223484
