# Supplementary material for: Synergy and antagonism in the integration of BCR and CD40 signals that control B-cell population expansion
Source: Mol Syst Biol. 2025 Jun 5;21(8):1119–46. doi: 10.1038/s44320-025-00124-2 (PMC12322056; doi:10.1038/s44320-025-00124-2)
Supplement: Supplementary file 7 — Source data Fig. 4 [file 44320_2025_124_MOESM7_ESM.zip]

Archive with 34 entries (28 files):
- Figure 4/
- Figure 4/.DS_Store
- __MACOSX/Figure 4/._.DS_Store
- Figure 4/4B/
- Figure 4/4C/
- Figure 4/4D/
- Figure 4/4F/
- Figure 4/4H/
- Figure 4/4B/Figure 3D, 3J(2), 4B, 5A(3).xlsx
- __MACOSX/Figure 4/4B/._Figure 3D, 3J(2), 4B, 5A(3).xlsx
- Figure 4/4C/Figure 3B, 3G(2), 4C.xlsx
- __MACOSX/Figure 4/4C/._Figure 3B, 3G(2), 4C.xlsx
- Figure 4/4D/RMSD data.xlsx
- __MACOSX/Figure 4/4D/._RMSD data.xlsx
- Figure 4/4F/.DS_Store
- __MACOSX/Figure 4/4F/._.DS_Store
- Figure 4/4F/Microscopy Data.xlsx
- __MACOSX/Figure 4/4F/._Microscopy Data.xlsx
- Figure 4/4F/Western_quantification.xlsx
- __MACOSX/Figure 4/4F/._Western_quantification.xlsx
- Figure 4/4F/Western_cRel.tif
- __MACOSX/Figure 4/4F/._Western_cRel.tif
- Figure 4/4F/Western_RelA.tif
- __MACOSX/Figure 4/4F/._Western_RelA.tif
- Figure 4/4H/.DS_Store
- __MACOSX/Figure 4/4H/._.DS_Store
- Figure 4/4H/Microscopy Data.xlsx
- __MACOSX/Figure 4/4H/._Microscopy Data.xlsx
- Figure 4/4H/Western_quantification.xlsx
- __MACOSX/Figure 4/4H/._Western_quantification.xlsx
- Figure 4/4H/Western_cRel.tif
- __MACOSX/Figure 4/4H/._Western_cRel.tif
- Figure 4/4H/Western_RelA.tif
- __MACOSX/Figure 4/4H/._Western_RelA.tif
