# Supplementary material for: Synergy and antagonism in the integration of BCR and CD40 signals that control B-cell population expansion
Source: Mol Syst Biol. 2025 Jun 5;21(8):1119–46. doi: 10.1038/s44320-025-00124-2 (PMC12322056; doi:10.1038/s44320-025-00124-2)
Supplement: Supplementary file 7 — Source data Fig. 4 [file 44320_2025_124_MOESM7_ESM.zip › Figure 4/4D/RMSD data.xlsx]

## Sheet: Figure 4D
	CD40 doses	96 generation	96 pop expansion
co-high	before	0.68499	0.89137
	after	0.639567	0.461319
co-low	before	0.553279	0.378282
	after	0.623	0.279667
