# Supplementary material for: Synergy and antagonism in the integration of BCR and CD40 signals that control B-cell population expansion
Source: Mol Syst Biol. 2025 Jun 5;21(8):1119–46. doi: 10.1038/s44320-025-00124-2 (PMC12322056; doi:10.1038/s44320-025-00124-2)
Supplement: Supplementary file 8 — Source data Fig. 5 [file 44320_2025_124_MOESM8_ESM.zip]

Archive with 17 entries (14 files):
- Figure 5/
- Figure 5/5A/
- Figure 5/.DS_Store
- __MACOSX/Figure 5/._.DS_Store
- Figure 5/5B/
- Figure 5/5A/.DS_Store
- __MACOSX/Figure 5/5A/._.DS_Store
- Figure 5/5A/Figure 5A(2).xlsx
- __MACOSX/Figure 5/5A/._Figure 5A(2).xlsx
- Figure 5/5A/Figure 5A(3).xlsx
- __MACOSX/Figure 5/5A/._Figure 5A(3).xlsx
- Figure 5/5A/Figure 5A(1).xlsx
- __MACOSX/Figure 5/5A/._Figure 5A(1).xlsx
- Figure 5/5B/.DS_Store
- __MACOSX/Figure 5/5B/._.DS_Store
- Figure 5/5B/Figure 5B.xlsx
- __MACOSX/Figure 5/5B/._Figure 5B.xlsx
