# Supplementary material for: Synergy and antagonism in the integration of BCR and CD40 signals that control B-cell population expansion
Source: Mol Syst Biol. 2025 Jun 5;21(8):1119–46. doi: 10.1038/s44320-025-00124-2 (PMC12322056; doi:10.1038/s44320-025-00124-2)
Supplement: Supplementary file 8 — Source data Fig. 5 [file 44320_2025_124_MOESM8_ESM.zip › Figure 5/5A/Figure 5A(2).xlsx]

## Sheet: Data
	0	24	38	50	72	96	120
Gen 0	19196	10527	9774	8824	4307	1738	582
Gen 1					3939	2640	836
Gen 2					2442	4104	1216
Gen 3					796	3821	1326
Gen 4						1819	945
Gen 5						507	457
Gen 6						120	138
Gen 7
Gen 8
Total	19196	10527	9774	8824	11484	14749	5500
FC24		1	0.92847	0.838226	1.09091	1.40106	0.562717
FC0	1	0.548395	0.509169	0.459679	0.59825	0.768337	0.286518
Gen 0	1	1	1	1	0.375044	0.117838	0.105818
Gen 1	0	0	0	0	0.342999	0.178995	0.152
Gen 2	0	0	0	0	0.212644	0.278256	0.221091
Gen 3	0	0	0	0	0.0693138	0.259068	0.241091
Gen 4	0	0	0	0	0	0.12333	0.171818
Gen 5	0	0	0	0	0	0.0343752	0.0830909
Gen 6	0	0	0	0	0	0.00813614	0.0250909
Gen 7	0	0	0	0	0	0	0
Gen 8	0	0	0	0	0	0	0

## Sheet: Figure 5A(2)
	0	24	38	50	72	96	120	SD
Gen 0	1	0.530605	0.527011	0.413888	0.264378	0.143832	0.0722025	3569
Gen 1	0	0	0	0.121692	0.270733	0.212805	0.125078
Gen 2	0	0	0	0	0.236456	0.331944	0.265941
Gen 3	0	0	0	0	0.13383	0.368098	0.391175
Gen 4	0	0	0	0	0.0599604	0.273234	0.354501
Gen 5	0	0	0	0	0	0.141227	0.232965
Gen 6	0	0	0	0	0	0.0515732	0.104709
Gen 7	0	0	0	0	0	0	0
Gen 8	0	0	0	0	0	0	0
