# Supplementary material for: Synergy and antagonism in the integration of BCR and CD40 signals that control B-cell population expansion
Source: Mol Syst Biol. 2025 Jun 5;21(8):1119–46. doi: 10.1038/s44320-025-00124-2 (PMC12322056; doi:10.1038/s44320-025-00124-2)
Supplement: Supplementary file 8 — Source data Fig. 5 [file 44320_2025_124_MOESM8_ESM.zip › Figure 5/5B/Figure 5B.xlsx]

## Sheet: Figure 2E left
	M50	E50	M72	E72	M96	E96
Gen 0	0.76971	0.538498	0.271784	0.333455	0.111695	0.223849
Gen 1	0.124481	0	0.0539419	0.245051	0.0295664	0.278443
Gen 2	0.0809129	0	0.129668	0.173474	0.0459921	0.422953
Gen 3	0.0248963	0	0.314315	0.109762	0.174113	0.541675
Gen 4	0	0	0.221992	0.0544384	0.387648	0.445041
Gen 5	0	0	0.00829875	0	0.250986	0.233903
Gen 6	0	0	0	0	0	0.0811627
Gen 7	0	0	0	0	0	0
Gen 8	0	0	0	0	0	0

## Sheet: Figure 5B top
	CD40-hi	co-lo	co-hi
Gen 0	0.226667	0.184	0.144
Gen 1	0.06	0.0182857	0.028
Gen 2	0.0933333	0.0434286	0.0546667
Gen 3	0.353333	0.130286	0.213333
Gen 4	0.786667	0.523429	0.554667
Gen 5	0.509333	0.769143	0.656
Gen 6	0	0.0674286	0.008
Gen 7		0	0
Gen 8	n/a	0	0

## Sheet: Figure 5B bottom
	CD40-hi	co-lo	co-hi
Gen 0	0.223849	0.151024	0.071369
Gen 1	0.278443	0.223445	0.196395
Gen 2	0.422953	0.348541	0.389977
Gen 3	0.541675	0.386502	0.441655
Gen 4	0.445041	0.286896	0.265524
Gen 5	0.233903	0.148289	0.109762
Gen 6	0.0811627	0.0541519	0.0329235
Gen 7	0	0	0
Gen 8	0	0	0
