# Supplementary material for: Synergy and antagonism in the integration of BCR and CD40 signals that control B-cell population expansion
Source: Mol Syst Biol. 2025 Jun 5;21(8):1119–46. doi: 10.1038/s44320-025-00124-2 (PMC12322056; doi:10.1038/s44320-025-00124-2)
Supplement: Supplementary file 9 — Source data Fig. 6 [file 44320_2025_124_MOESM9_ESM.zip]

Archive with 8 entries (6 files):
- Figure 6/
- Figure 6/.DS_Store
- __MACOSX/Figure 6/._.DS_Store
- Figure 6/6C/
- Figure 6/6C/.DS_Store
- __MACOSX/Figure 6/6C/._.DS_Store
- Figure 6/6C/Flow Cytometry Pulsing.xlsx
- __MACOSX/Figure 6/6C/._Flow Cytometry Pulsing.xlsx
