# Supplementary material for: Synergy and antagonism in the integration of BCR and CD40 signals that control B-cell population expansion
Source: Mol Syst Biol. 2025 Jun 5;21(8):1119–46. doi: 10.1038/s44320-025-00124-2 (PMC12322056; doi:10.1038/s44320-025-00124-2)
Supplement: Supplementary file 9 — Source data Fig. 6 [file 44320_2025_124_MOESM9_ESM.zip › Figure 6/6C/Flow Cytometry Pulsing.xlsx]

## Sheet: Pulsing BH-CL stats
CD40 Low BCR High	FCS File	Lymphocytes/Live cells | Count	Lymphocytes/Live cells/Single Cells/Plasma cells | Freq. of Parent	Lymphocytes/Live cells/Single Cells/Plasma cells | Count	Live cell FC
1hr gap	24h 8P1.fcs	15189	0.54	78	0.791259
1hr gap	38h 8P1.fcs	12750	1.52	183	0.664201
1hr gap	50h 8P1.fcs	12222	0.13	15	0.636695
1hr gap	72h 8P1.fcs	9102	0.12	10	0.474161
1hr gap	98h 8P1.fcs	6535	1.15	69	0.340436
1hr gap	120h 8P1.fcs	2772	1.99	50	0.144405
3hr gap	24h 8P3.fcs	13848	0.71	93	0.7214
3hr gap	38h 8P3.fcs	12074	1.36	156	0.628985
3hr gap	50h 8P3.fcs	11488	0.092	10	0.598458
3hr gap	72h 8P3.fcs	7606	0.07	5	0.396228
3hr gap	98h 8P3.fcs	6683	1.95	120	0.348145
3hr gap	120h 8P3.fcs	2983	2.93	80	0.155397
5hr gap	24h 8P5.fcs	11128	0.66	70	0.579704
5hr gap	38h 8P5.fcs	9550	1.23	111	0.497499
5hr gap	50h 8P5.fcs	9178	0.19	16	0.47812
5hr gap	72h 8P5.fcs	6235	0.16	9	0.324807
5hr gap	98h 8P5.fcs	3900	1.58	57	0.203167
5hr gap	120h 8P5.fcs	1498	3.77	51	0.0780371
8hr gap	24h 8P8.fcs	7092	0.63	43	0.369452
8hr gap	38h 8P8.fcs	5871	1.54	87	0.305845
8hr gap	50h 8P8.fcs	5765	0.26	14	0.300323
8hr gap	72h 8P8.fcs	3873	0.25	9	0.201761
8hr gap	98h 8P8.fcs	2844	2.66	70	0.148156
8hr gap	120h 8P8.fcs	1297	5.7	67	0.0675662

## Sheet: Pulsing BH-CH stats
CD40 High BCR High	FCS File	Lymphocytes/Live cells | Count	Lymphocytes/Live cells/Single Cells/Plasma cells | Freq. of Parent	Lymphocytes/Live cells/Single Cells/Plasma cells | Count	Live cell FC
1hr gap	24h 5P1.fcs	16330	0.91	137	0.850698
1hr gap	38h 5P1.fcs	15665	2.3	323	0.816055
1hr gap	50h 5P1.fcs	15105	0.19	26	0.786883
1hr gap	72h 5P1.fcs	21786	0.76	145	1.13492
1hr gap	98h 5P1.fcs	41964	3.09	1134	2.18608
1hr gap	120h 5P1.fcs	43438	3.72	1428	2.26287
3hr gap	24h 5P3.fcs	15082	0.97	135	0.785685
3hr gap	38h 5P3.fcs	16023	2.35	337	0.834705
3hr gap	50h 5P3.fcs	15620	0.072	10	0.813711
3hr gap	72h 5P3.fcs	24125	1.1	236	1.25677
3hr gap	98h 5P3.fcs	49454	4.48	1950	2.57627
3hr gap	120h 5P3.fcs	39668	3.78	1318	2.06647
5hr gap	24h 5P5.fcs	9902	0.68	62	0.515837
5hr gap	38h 5P5.fcs	9628	3.02	260	0.501563
5hr gap	50h 5P5.fcs	9004	0.25	20	0.469056
5hr gap	72h 5P5.fcs	13202	1.35	158	0.687747
5hr gap	98h 5P5.fcs	29247	5.19	1347	1.5236
5hr gap	120h 5P5.fcs	31373	5.14	1420	1.63435
8hr gap	24h 5P8.fcs	4237	1.09	43	0.220723
8hr gap	38h 5P8.fcs	4051	3.26	123	0.211034
8hr gap	50h 5P8.fcs	3680	0.49	16	0.191707
8hr gap	72h 5P8.fcs	5442	1.21	59	0.283497
8hr gap	98h 5P8.fcs	13870	8.17	1029	0.722546
8hr gap	120h 5P8.fcs	12184	5.4	604	0.634716

## Sheet: Pulsing BL-CH stats
CD40 High BCR Low	FCS File	Lymphocytes/Live cells | Count	Lymphocytes/Live cells/Single Cells/Plasma cells | Freq. of Parent	Lymphocytes/Live cells/Single Cells/Plasma cells | Count	Live cell FC
1hr gap	24h 9P1.fcs	15104	1.05	146	0.786831
1hr gap	38h 9P1.fcs	15152	3.11	429	0.789331
1hr gap	50h 9P1.fcs	17055	0.098	15	0.888466
1hr gap	72h 9P1.fcs	23068	0.51	104	1.20171
1hr gap	98h 9P1.fcs	34918	1.79	551	1.81902
1hr gap	120h 9P1.fcs	32535	2.35	662	1.69488
3hr gap	24h 9P3.fcs	15363	0.85	120	0.800323
3hr gap	38h 9P3.fcs	15563	2.93	416	0.810742
3hr gap	50h 9P3.fcs	17058	0.098	15	0.888623
3hr gap	72h 9P3.fcs	27054	0.57	137	1.40936
3hr gap	98h 9P3.fcs	41270	2.09	761	2.14993
3hr gap	120h 9P3.fcs	36248	2.46	771	1.88831
5hr gap	24h 9P5.fcs	11675	0.57	61	0.6082
5hr gap	38h 9P5.fcs	10523	3.34	318	0.548187
5hr gap	50h 9P5.fcs	11524	0.078	8	0.600333
5hr gap	72h 9P5.fcs	19590	0.45	78	1.02053
5hr gap	98h 9P5.fcs	30524	2.76	747	1.59012
5hr gap	120h 9P5.fcs	26722	3.78	884	1.39206
8hr gap	24h 9P8.fcs	7201	0.89	58	0.37513
8hr gap	38h 9P8.fcs	6698	3.93	240	0.348927
8hr gap	50h 9P8.fcs	7099	0.23	15	0.369817
8hr gap	72h 9P8.fcs	13142	0.26	30	0.684622
8hr gap	98h 9P8.fcs	28330	3.62	904	1.47583
8hr gap	120h 9P8.fcs	21155	6.15	1140	1.10205

## Sheet: Figure 6C left (BH-CL)
	1hr	3hr	5hr	8hr	no stim
0	1	1	1	1	1
24	0.791259	0.7214	0.579704	0.369452	0.283861
38	0.664201	0.628985	0.497499	0.305845	0.162742
50	0.636695	0.598458	0.47812	0.300323	0.111013
72	0.474161	0.396228	0.324807	0.201761	0.0393311
98	0.340436	0.348145	0.203167	0.148156	0.0167743
120	0.144405	0.155397	0.0780371	0.0675662	0.00463638

## Sheet: Figure 6C middle (BH-CH)
	1hr	3hr	5hr	8hr	no stim
0	1	1	1	1	1
24	0.850698	0.785685	0.515837	0.220723	0.283861
38	0.816055	0.834705	0.501563	0.211034	0.162742
50	0.786883	0.813711	0.469056	0.191707	0.111013
72	1.13492	1.25677	0.687747	0.283497	0.0393311
98	2.18608	2.57627	1.5236	0.722546	0.0167743
120	2.26287	2.06647	1.63435	0.634716	0.00463638

## Sheet: Figure 6C right (BL-CH)
	1hr	3hr	5hr	8hr
0	1	1	1	1
24	0.786831	0.800323	0.6082	0.37513
38	0.789331	0.810742	0.548187	0.348927
50	0.888466	0.888623	0.600333	0.369817
72	1.20171	1.40936	1.02053	0.684622
98	1.81902	2.14993	1.59012	1.47583
120	1.69488	1.88831	1.39206	1.10205
